# Supplementary material for: Pan-India novel coronavirus SARS-CoV-2 genomics and global diversity analysis in spike protein
Source: Heliyon. 2021 Mar 19;7(3):e06564. doi: 10.1016/j.heliyon.2021.e06564 (PMC7972664; doi:10.1016/j.heliyon.2021.e06564)
Supplement: Additional File 1 — The complete characteristics of 2525 SARS-CoV-2 genomes sequences used in the study. [file mmc1.xlsx]

## Sheet: Indian Sequences
Strain name	GISAID Accession ID	Collection date	Location	Host	Additional location information	Gender	Patient age	Patient status	Passage	Specimen	Additional host information	Lineage	Clade
hCoV-19/India/MH-1-27/2020	EPI_ISL_413522	2020-01-27	Asia / India / Maharashtra	Human	Travel history to Wuhan, China	Female	20	Recovered	Original	Throat swab		B	L
hCoV-19/India/MH-1-31/2020	EPI_ISL_413523	2020-01-31	Asia / India / Maharashtra	Human	Travel history to China	Male	23	Recovered	Original	Throat Swab		A	S
hCoV-19/India/UN-1073/2020	EPI_ISL_421662	2020-03-10	Asia / India	Human	Indian citizen sampled at Iran	Male	68	unknown	Original	Throat swab Nasal swab		B.4	O
hCoV-19/India/UN-1093/2020	EPI_ISL_421663	2020-03-10	Asia / India	Human	Indian citizen sampled at Iran	Male	45	unknown	Original	Throat swab Nasal swab		B.4	O
hCoV-19/India/UN-1100/2020	EPI_ISL_421664	2020-03-10	Asia / India	Human	Indian citizen sampled at Iran	Male	72	unknown	Original	Throat swab Nasal swab		B.4	O
hCoV-19/India/UN-1104/2020	EPI_ISL_421665	2020-03-10	Asia / India	Human	Indian citizen sampled at Iran	Male	43	unknown	Original	Throat swab Nasal swab		B.4	O
hCoV-19/India/UN-1111/2020	EPI_ISL_421666	2020-03-10	Asia / India	Human	Indian citizen sampled at Iran	Female	54	unknown	Original	Throat swab Nasal swab		B.4	O
hCoV-19/India/UN-1115/2020	EPI_ISL_421667	2020-03-10	Asia / India	Human	Indian citizen sampled at Iran	Male	66	unknown	Original	Throat swab Nasal swab		B.4	O
hCoV-19/India/UN-1125/2020	EPI_ISL_421668	2020-03-10	Asia / India	Human	Indian citizen sampled at Iran	Male	70	unknown	Original	Throat swab Nasal swab		B.4	O
hCoV-19/India/UN-1616/2020	EPI_ISL_421669	2020-03-12	Asia / India	Human	Indian citizen sampled at Iran	Female	70	unknown	Original	Throat swab Nasal swab		B.4	O
hCoV-19/India/UN-1617/2020	EPI_ISL_421670	2020-03-12	Asia / India	Human	Indian citizen sampled at Iran	Female	50	unknown	Original	Throat swab Nasal swab		B.4	O
hCoV-19/India/UN-1621/2020	EPI_ISL_421671	2020-03-12	Asia / India	Human	Indian citizen sampled at Iran	Female	55	unknown	Original	Throat swab Nasal swab		B.4	O
hCoV-19/India/UN-1644/2020	EPI_ISL_421672	2020-03-12	Asia / India	Human	Indian citizen sampled at Iran	Male	59	unknown	Original	Throat swab Nasal swab		B.4	O
hCoV-19/India/UN-1063/2020	EPI_ISL_424361	2020-03-10	Asia / India	Human	Indian citizen sampled at Iran	Female	33	unknown	Original	Throat swab Nasal swab		B.4	O
hCoV-19/India/UN-1135/2020	EPI_ISL_424362	2020-03-10	Asia / India	Human	Indian citizen sampled at Iran	Female	46	unknown	Original	Throat swab Nasal swab		B.1	G
hCoV-19/India/UN-1652/2020	EPI_ISL_424363	2020-03-12	Asia / India	Human	Indian citizen sampled at Iran	Male	70	unknown	Original	Throat swab Nasal swab		B.4	O
hCoV-19/India/UN-3118/2020	EPI_ISL_424364	2020-03-17	Asia / India	Human	Indian contact of Indian Patient having travel history to Italy	Female	25	unknown	Original	Mixture of Throat swab and Nasal swab		B.1	G
hCoV-19/India/UN-3239/2020	EPI_ISL_424365	2020-03-17	Asia / India	Human	Indian contact of Indian Patient having travel history to Italy	Female	26	unknown	Original	Mixture of Throat swab and Nasal swab		B.1	G
hCoV-19/India/UN-c31/2020	EPI_ISL_426179	2020-03-02	Asia / India	Human	Indian contact of Indian Patient having travel history to Italy	Male	15	unknown	Original	Mixture of Throat swab and Nasal swab		B.1.1	GR
hCoV-19/India/GJ-GBRC1/2020	EPI_ISL_426414	2020-04-05	Asia / India / Gujarat	Human		Male	37	Released	Original	Oro-pharyngeal swab		B.1	G
hCoV-19/India/GJ-GBRC1s/2020	EPI_ISL_426415	2020-04-05	Asia / India / Gujarat	Human		Male	37	Released	Original	Oro-pharyngeal swab, Nasal swab		B.1	G
hCoV-19/India/TG-GMC-RK100/2020	EPI_ISL_431101	2020-03-01	Asia / India / Telangana / Hyderabad	Human	Visit to Dubai 3 days trip	Male	24	Hospitalized/Released	Original	Oro-Pharyngeal Swab		B	L
hCoV-19/India/TG-GMC-KN318/2020	EPI_ISL_431102	2020-03-11	Asia / India / Telangana / Hyderabad	Human	Recent Visit to Italy	Female	24	Asymptomatic/Released	Original	Oro-pharyngeal swab		B.1	G
hCoV-19/India/TG-GMC-KN443/2020	EPI_ISL_431103	2020-03-16	Asia / India / Telangana / Hyderabad	Human	Indonesian citizen visit to India	Male	52	Released	Original	Oro-pharyngeal swab		B.6	O
hCoV-19/India/TG-GMC-TC469/2020	EPI_ISL_431117	2020-03-20	Asia / India / Telangana / Hyderabad	Human	Travel history from United kingdom	Male	21	Released	Original	Oro-Pharyngeal Swab		B.1.1	GR
hCoV-19/India/GJ-GBRC4/2020	EPI_ISL_435051	2020-04-13	Asia / India / Gujarat / Ahmedabad	Human		Male	66	Deceased	Original	Oro-pharyngeal swab		B.1	GH
hCoV-19/India/GJ-GBRC5/2020	EPI_ISL_435052	2020-04-13	Asia / India / Gujarat / Ahmedabad	Human		Female	66	Released, Live	Original	Oro-pharyngeal swab		B.1	GH
hCoV-19/India/GJ-GBRC6/2020	EPI_ISL_435053	2020-04-07	Asia / India / Gujarat / Ahmedabad	Human		Female	60	Released	Original	Oro-pharyngeal swab		B.1	G
hCoV-19/India/GJ-GBRC7/2020	EPI_ISL_435054	2020-04-14	Asia / India / Gujarat / Ahmedabad	Human		Male	54	unknown	Original	Oro-pharyngeal swab		B.1	G
hCoV-19/India/GJ-GBRC8/2020	EPI_ISL_435055	2020-04-22	Asia / India / Gujarat / Gandhinagar	Human		Male	33	Released	Original	Oro-pharyngeal swab		B.1.113	GH
hCoV-19/India/GJ-GBRC9/2020	EPI_ISL_435056	2020-04-21	Asia / India / Gujarat / Mansa	Human		Male	65	Released	Original	Oro-pharyngeal swab		B.1	G
hCoV-19/India/DL-NCDC-01710/2020	EPI_ISL_435070	2020-03-18	Asia / India / Delhi	Human		Male	19	unknown	Original			B.1.1	GR
hCoV-19/India/DL-NCDC-02105/2020	EPI_ISL_435071	2020-03-25	Asia / India / Delhi / Delhi National Capital Region	Human		Male	32	unknown	Original			B.1.1	GR
hCoV-19/India/DL-NCDC-02155/2020	EPI_ISL_435072	2020-03-26	Asia / India / Delhi	Human		Female	19	unknown	Original			B.1.1	GR
hCoV-19/India/WB-NCDC-02250/2020	EPI_ISL_435074	2020-03-28	Asia / India / West Bengal	Human		Male	48	unknown	Original			B.6	O
hCoV-19/India/TN-NCDC-02311/2020	EPI_ISL_435078	2020-03-29	Asia / India / Tamil Nadu	Human		Male	71	unknown	Original			B.6	O
hCoV-19/India/TN-NCDC-02334/2020	EPI_ISL_435080	2020-03-29	Asia / India / Tamil Nadu	Human		Male	63	unknown	Original			B.6	O
hCoV-19/India/WB-NCDC-02248/2020	EPI_ISL_435081	2020-03-28	Asia / India / West Bengal	Human		Male	18	unknown	Original			B.6	O
hCoV-19/India/UP-NCDC-02322/2020	EPI_ISL_435082	2020-03-29	Asia / India / Uttar Pradesh	Human		Male	60	unknown	Original			B.6	O
hCoV-19/India/TN-NCDC-02242/2020	EPI_ISL_435083	2020-03-28	Asia / India / Tamil Nadu	Human		Male	47	unknown	Original			B.6	O
hCoV-19/India/TN-NCDC-02309/2020	EPI_ISL_435084	2020-03-29	Asia / India / Tamil Nadu	Human		Male	62	unknown	Original			B.6	O
hCoV-19/India/MH-NCDC-02310/2020	EPI_ISL_435085	2020-03-29	Asia / India / Maharashtra / Mumbai	Human		Male	63	unknown	Original			B.6	O
hCoV-19/India/MH-NCDC-02315/2020	EPI_ISL_435086	2020-03-29	Asia / India / Maharashtra / Mumbai	Human		Male	67	unknown	Original			B.6	O
hCoV-19/India/TN-NCDC-02333/2020	EPI_ISL_435087	2020-03-29	Asia / India / Tamil Nadu	Human		Male	70	unknown	Original			B.6	O
hCoV-19/India/OR-NCDC-02336/2020	EPI_ISL_435088	2020-03-29	Asia / India / Odisha	Human		Male	65	unknown	Original			B.6	O
hCoV-19/India/JK-NCDC-02326/2020	EPI_ISL_435090	2020-03-29	Asia / India / Jammu and Kashmir	Human		Male	73	unknown	Original			B.6	O
hCoV-19/India/TN-NCDC-02245/2020	EPI_ISL_435091	2020-03-28	Asia / India / Tamil Nadu	Human		Male	58	unknown	Original			B.6	O
hCoV-19/India/TN-NCDC-02244/2020	EPI_ISL_435092	2020-03-28	Asia / India / Tamil Nadu	Human		Male	45	unknown	Original			B.6	O
hCoV-19/India/TN-NCDC-02312/2020	EPI_ISL_435093	2020-03-29	Asia / India / Tamil Nadu	Human		Male	31	unknown	Original			B.6	O
hCoV-19/India/TN-NCDC-02327/2020	EPI_ISL_435094	2020-03-29	Asia / India / Tamil Nadu	Human		Male	26	unknown	Original			B.6	O
hCoV-19/India/TN-NCDC-02328/2020	EPI_ISL_435095	2020-03-29	Asia / India / Tamil Nadu	Human		Male	62	unknown	Original			B.6	O
hCoV-19/India/TN-NCDC-02332/2020	EPI_ISL_435096	2020-03-29	Asia / India / Tamil Nadu	Human		Male	60	unknown	Original			B.6	O
hCoV-19/India/WB-NCDC-02252/2020	EPI_ISL_435097	2020-03-28	Asia / India / West Bengal	Human		Male	32	unknown	Original			B.6	O
hCoV-19/India/UN-NCDC-02240/2020	EPI_ISL_435098	2020-03-28	Asia / India	Human	Traveler from Nepal	Male	63	unknown	Original			B.6	O
hCoV-19/India/UP-NCDC-02320/2020	EPI_ISL_435099	2020-03-29	Asia / India / Uttar Pradesh	Human		Male	59	unknown	Original			B.6	O
hCoV-19/India/WB-S12/2020	EPI_ISL_437539	2020-04-06	Asia / India / West Bengal / East Medinipur	Human	Patient infected while traveling	Female	27	unknown	Original			B.1	G
hCoV-19/India/TG-GMC-RR1191/2020	EPI_ISL_438138	2020-03-25	Asia / India / Telangana / Hyderabad	Human	No travel history and no exposure to COVID-19 patiets.	Male	63	Hospitalized/Deceased	Original	Oro-pharyngeal swab		B.6	O
hCoV-19/India/TG-GMC-RK1090/2020	EPI_ISL_438139	2020-03-25	Asia / India / Telangana / Hyderabad	Human	Travel History from Dubai	Female	63	Hospitalized/Released	Original	Oro-pharyngeal swab		B.6	O
hCoV-19/India/GJ-GBRC25/2020	EPI_ISL_444456	2020-04-26	Asia / India / Gujarat / Ahmedabad	Human		Female	43	Released	Original	Oro-pharyngeal swab		B.1.36	GH
hCoV-19/India/GJ-GBRC56a/2020	EPI_ISL_447030	2020-05-03	Asia / India / Gujarat / Ahmedabad	Human		Female	65	Released	Original			B.1	G
hCoV-19/India/GJ-GBRC56b/2020	EPI_ISL_447031	2020-05-03	Asia / India / Gujarat / Ahmedabad	Human		Female	65	Released	Original			B.1	G
hCoV-19/India/GJ-GBRC57/2020	EPI_ISL_447032	2020-05-03	Asia / India / Gujarat / Ahmedabad	Human		Female	50	unknown	Original			B.1	G
hCoV-19/India/GJ-GBRC58/2020	EPI_ISL_447033	2020-05-03	Asia / India / Gujarat / Ahmedabad	Human		Male	40	Released	Original			B.1.113	GH
hCoV-19/India/GJ-GBRC59/2020	EPI_ISL_447034	2020-05-03	Asia / India / Gujarat / Ahmedabad	Human		Male	78	Released, Live	Original			B.1.113	GH
hCoV-19/India/GJ-GBRC60/2020	EPI_ISL_447035	2020-05-03	Asia / India / Gujarat / Ahmedabad	Human		Female	78	Deceased	Original			B.1.113	GH
hCoV-19/India/GJ-GBRC61/2020	EPI_ISL_447036	2020-05-03	Asia / India / Gujarat / Ahmedabad	Human		Male	56	unknown	Original			B.1.36	GH
hCoV-19/India/GJ-GBRC62/2020	EPI_ISL_447037	2020-05-03	Asia / India / Gujarat / Ahmedabad	Human		Male	26	unknown	Original			B.1.36	GH
hCoV-19/India/GJ-GBRC63/2020	EPI_ISL_447038	2020-05-03	Asia / India / Gujarat / Ahmedabad	Human		Female	34	Released	Original			B.1	G
hCoV-19/India/GJ-GBRC64/2020	EPI_ISL_447039	2020-05-03	Asia / India / Gujarat / Ahmedabad	Human		Female	52	Released	Original			B.1.113	GH
hCoV-19/India/GJ-GBRC72b/2020	EPI_ISL_447050	2020-04-29	Asia / India / Gujarat / Gandhinagar	Human		Female	3	unknown	Original			B.1.113	GH
hCoV-19/India/GJ-GBRC73/2020	EPI_ISL_447051	2020-04-29	Asia / India / Gujarat / Gandhinagar	Human		Female	42	unknown	Original			B.1.113	GH
hCoV-19/India/GJ-GBRC74/2020	EPI_ISL_447052	2020-05-02	Asia / India / Gujarat / Gandhinagar	Human		Male	unknown	unknown	Original			B.1	G
hCoV-19/India/GJ-GBRC75/2020	EPI_ISL_447053	2020-04-29	Asia / India / Gujarat / Gandhinagar	Human		Male	66	Deceased	Original			B.1.36	GH
hCoV-19/India/GJ-GBRC104/2020	EPI_ISL_451149	2020-05-07	Asia / India / Gujarat / Jamnagar	Human		Male	55	Released, Live	Original			B.1.113	GH
hCoV-19/India/GJ-GBRC105/2020	EPI_ISL_451150	2020-05-06	Asia / India / Gujarat / Jamnagar	Human		Male	70	Released	Original			B.1.80	G
hCoV-19/India/GJ-GBRC106/2020	EPI_ISL_451151	2020-05-05	Asia / India / Gujarat / Jamnagar	Human		Male	50	Released, Live	Original			B.1.113	GH
hCoV-19/India/GJ-GBRC107/2020	EPI_ISL_451152	2020-05-09	Asia / India / Gujarat / Jamnagar	Human		Female	42	Released, Live	Original			B.1.113	GH
hCoV-19/India/GJ-GBRC108/2020	EPI_ISL_451153	2020-05-10	Asia / India / Gujarat / Jamnagar	Human		Male	35	unknown	Original			B.1.113	GH
hCoV-19/India/GJ-GBRC109/2020	EPI_ISL_451154	2020-05-03	Asia / India / Gujarat / Dahod	Human		Male	9	unknown	Original			B.6	O
hCoV-19/India/GJ-GBRC110/2020	EPI_ISL_451155	2020-05-03	Asia / India / Gujarat / Vadodara	Human		Male	70	unknown	Original			B.1	G
hCoV-19/India/GJ-GBRC111/2020	EPI_ISL_451156	2020-05-01	Asia / India / Gujarat / Dahod	Human		Male	37	unknown	Original			B.6	O
hCoV-19/India/GJ-GBRC112/2020	EPI_ISL_451157	2020-05-02	Asia / India / Gujarat / Vadodara	Human		Female	1	Released	Original			B.1	G
hCoV-19/India/GJ-GBRC113/2020	EPI_ISL_451158	2020-05-03	Asia / India / Gujarat / Vadodara	Human		Male	72	Released, Live	Original			B.1	G
hCoV-19/India/GJ-GBRC114/2020	EPI_ISL_451159	2020-05-03	Asia / India / Gujarat / Dahod	Human		Female	35	unknown	Original			B.6	O
hCoV-19/India/GJ-GBRC115/2020	EPI_ISL_451160	2020-05-03	Asia / India / Gujarat / Vadodara	Human		Male	63	unknown	Original			B.1.36	GH
hCoV-19/India/GJ-GBRC116/2020	EPI_ISL_451161	2020-05-03	Asia / India / Gujarat / Dahod	Human		Male	37	Released	Original			B.6	O
hCoV-19/India/GJ-GBRC117/2020	EPI_ISL_451162	2020-05-03	Asia / India / Gujarat / Vadodara	Human		Female	25	Released, Live	Original			B.1.113	GH
hCoV-19/India/GJ-GBRC118/2020	EPI_ISL_451163	2020-05-02	Asia / India / Gujarat / Vadodara	Human		Female	53	unknown	Original			B.1	G
hCoV-19/India/MP-NIHSAD-2604-22/2020	EPI_ISL_452790	2020-04-24	Asia / India / Madhya Pradesh / Ujjain	Human		Female	68	unknown	Original	Oro-pharyngeal swab		B.1	G
hCoV-19/India/MP-NIHSAD-2904-107/2020	EPI_ISL_452791	2020-04-27	Asia / India / Madhya Pradesh / Mandsaur	Human		Female	28	unknown	Original	Oro-pharyngeal swab		B.1	G
hCoV-19/India/MP-NIHSAD-0105-77/2020	EPI_ISL_452792	2020-04-30	Asia / India / Madhya Pradesh / Mandsaur	Human		Female	45	unknown	Original	Oro-pharyngeal swab		B.1	G
hCoV-19/India/MP-NIHSAD-0405-24/2020	EPI_ISL_452793	2020-05-03	Asia / India / Madhya Pradesh / Neemach	Human		Female	45	unknown	Original	Oro-pharyngeal swab		B.6	O
hCoV-19/India/MP-NIHSAD-0905-216/2020	EPI_ISL_452794	2020-05-08	Asia / India / Madhya Pradesh / Neemach	Human		Female	39	unknown	Original	Oro-pharyngeal swab		B.1	G
hCoV-19/India/MP-NIHSAD-1005-52/2020	EPI_ISL_452795	2020-05-09	Asia / India / Madhya Pradesh / Neemach	Human		Male	23	unknown	Original	Oro-pharyngeal swab		B.6	O
hCoV-19/India/MH-NIV-11182/2020	EPI_ISL_454521	2020-04-18	Asia / India / Maharashtra	Human		Female	1.5	Mild	Original			B.1.1.32	GR
hCoV-19/India/MH-NIV-11676/2020	EPI_ISL_454522	2020-04-19	Asia / India / Maharashtra	Human		unknown	37	Mild	Original			B.1.1.32	GR
hCoV-19/India/MH-NIV-12058/2020	EPI_ISL_454524	2020-04-20	Asia / India / Maharashtra	Human		Male	37	Mild	Original			B.1.1.32	GR
hCoV-19/India/MH-NIV-1738/2020	EPI_ISL_454525	2020-03-12	Asia / India / Maharashtra	Human		Male	41	Mild	Original			B.4	O
hCoV-19/India/MH-NIV-1804/2020	EPI_ISL_454526	2020-03-13	Asia / India / Maharashtra	Human		Female	12	Mild	Original			B.4	O
hCoV-19/India/MH-NIV-2387/2020	EPI_ISL_454527	2020-03-13	Asia / India / Maharashtra	Human		Female	59	Mild	Original			B.1	G
hCoV-19/India/MH-NIV-3472/2020	EPI_ISL_454528	2020-03-17	Asia / India / Maharashtra	Human		Male	50	Mild	Original			B.4	O
hCoV-19/India/MH-NIV-4130/2020	EPI_ISL_454529	2020-03-21	Asia / India / Maharashtra	Human		Male	17	Mild	Original			B.1.80	G
hCoV-19/India/MH-NIV-4271/2020	EPI_ISL_454530	2020-03-22	Asia / India / Maharashtra	Human		Male	46	Mild	Original			B.1.80	G
hCoV-19/India/MH-NIV-4369/2020	EPI_ISL_454531	2020-03-22	Asia / India / Maharashtra	Human		Male	65	Mild	Original			A.7	S
hCoV-19/India/MH-NIV-4379/2020	EPI_ISL_454532	2020-03-23	Asia / India / Maharashtra	Human		Female	45	Mild	Original			B.1	G
hCoV-19/India/MH-NIV-4438/2020	EPI_ISL_454533	2020-03-23	Asia / India / Maharashtra	Human		Male	53	Mild	Original			B.1.5	G
hCoV-19/India/MH-NIV-4622/2020	EPI_ISL_454534	2020-03-24	Asia / India / Maharashtra	Human		Female	5	Mild	Original			A.7	S
hCoV-19/India/MH-NIV-5102/2020	EPI_ISL_454536	2020-03-26	Asia / India / Maharashtra	Human		Female	39	Mild	Original			A.7	S
hCoV-19/India/MH-NIV-5104/2020	EPI_ISL_454537	2020-03-26	Asia / India / Maharashtra	Human		Male	45	Mild	Original			A.7	S
hCoV-19/India/MH-NIV-6216/2020	EPI_ISL_454540	2020-04-01	Asia / India / Maharashtra	Human		Male	35	Mild	Original			B.6	O
hCoV-19/India/MH-NIV-6315/2020	EPI_ISL_454542	2020-03-30	Asia / India / Maharashtra	Human		Male	17	Mild	Original			B.6	O
hCoV-19/India/MH-NIV-6423/2020	EPI_ISL_454543	2020-03-31	Asia / India / Maharashtra	Human		Female	40	Mild	Original			B.6	O
hCoV-19/India/MH-NIV-6614/2020	EPI_ISL_454544	2020-04-02	Asia / India / Maharashtra	Human		Female	35	Mild	Original			B.6	O
hCoV-19/India/MH-NIV-6964/2020	EPI_ISL_454546	2020-04-03	Asia / India / Maharashtra	Human		Male	19	Mild	Original			B.6	O
hCoV-19/India/MH-NIV-7044/2020	EPI_ISL_454547	2020-04-04	Asia / India / Maharashtra	Human		Male	23	Mild	Original			B.6	O
hCoV-19/India/MH-NIV-7558/2020	EPI_ISL_454549	2020-04-05	Asia / India / Maharashtra	Human		Male	22	Mild	Original			B.2.1	V
hCoV-19/India/MH-NIV-7893/2020	EPI_ISL_454551	2020-04-07	Asia / India / Maharashtra	Human		Female	63	Mild	Original			B.6	O
hCoV-19/India/MH-NIV-7966/2020	EPI_ISL_454552	2020-04-06	Asia / India / Maharashtra	Human		Male	63	Mild	Original			B.6	O
hCoV-19/India/MH-NIV-9127/2020	EPI_ISL_454556	2020-04-12	Asia / India / Maharashtra	Human		Female	25	Mild	Original			B.1.1.32	O
hCoV-19/India/MH-NIV-9154/2020	EPI_ISL_454557	2020-04-13	Asia / India / Maharashtra	Human		Male	80	Mild	Original			B.1.1.32	GR
hCoV-19/India/MH-NIV-9314/2020	EPI_ISL_454558	2020-04-13	Asia / India / Maharashtra	Human		Female	70	Mild	Original			B.1.1	GR
hCoV-19/India/MH-NIV-701-3/2020	EPI_ISL_454560	2020-04-06	Asia / India / Maharashtra	Human		Male	38	Asymptomatic	Original			B.1.80	G
hCoV-19/India/MH-NIV-729-3/2020	EPI_ISL_454561	2020-04-07	Asia / India / Maharashtra	Human		Female	24	Asymptomatic	Original			B.6	O
hCoV-19/India/MH-NIV-815-3/2020	EPI_ISL_454562	2020-04-07	Asia / India / Maharashtra	Human		Male	76	fever	Original			B.1.80	G
hCoV-19/India/MH-NIV-QA-707/2020	EPI_ISL_454563	2020-04-10	Asia / India / Maharashtra	Human		unknown	unknown	unknown	Original			B.1.1.32	GR
hCoV-19/India/MH-NIV-QA-708/2020	EPI_ISL_454564	2020-04-04	Asia / India / Maharashtra	Human		unknown	unknown	unknown	Original			B.1.1.32	GR
hCoV-19/India/MH-NIV-QA-710/2020	EPI_ISL_454565	2020-03-31	Asia / India / Maharashtra	Human		unknown	unknown	unknown	Original			B.1.1	GR
hCoV-19/India/MH-NIV-QC-795/2020	EPI_ISL_454566	2020-04-21	Asia / India / Maharashtra	Human		unknown	unknown	unknown	Original			B.1.80	G
hCoV-19/India/MH-NIV-QC-796/2020	EPI_ISL_454567	2020-04-22	Asia / India / Maharashtra	Human		unknown	unknown	unknown	Original			B.1.1.32	GR
hCoV-19/India/MH-NIV-QC-798/2020	EPI_ISL_454568	2020-04-25	Asia / India / Maharashtra	Human		unknown	unknown	unknown	Original			B.6	O
hCoV-19/India/MH-NIV-QC-799/2020	EPI_ISL_454569	2020-04-26	Asia / India / Maharashtra	Human		unknown	unknown	unknown	Original			B.1.80	G
hCoV-19/India/MH-NIV-QC-801/2020	EPI_ISL_454570	2020-04-26	Asia / India / Maharashtra	Human		unknown	unknown	unknown	Original			B.1.80	G
hCoV-19/India/TN-CCMB-C12/2020	EPI_ISL_458030	2020-04-26	Asia / India / Tamil Nadu / Chennai	Human		Male	64	unknown	Original	Naso-pharyngeal swab/Oro-pharyngeal swab		B.1.1	GR
hCoV-19/India/TN-CCMB-C6/2020	EPI_ISL_458031	2020-04-26	Asia / India / Tamil Nadu / Chennai	Human		Female	48	unknown	Original	Naso-pharyngeal swab/Oro-pharyngeal swab		B.1.1	GR
hCoV-19/India/TN-CCMB-C8/2020	EPI_ISL_458032	2020-04-27	Asia / India / Tamil Nadu / Chennai	Human		Female	30	unknown	Original	Naso-pharyngeal swab/Oro-pharyngeal swab		B.1.1	GR
hCoV-19/India/TN-CCMB-C5/2020	EPI_ISL_458033	2020-04-29	Asia / India / Tamil Nadu / Chennai	Human		Male	36	unknown	Original	Naso-pharyngeal swab/Oro-pharyngeal swab		B.1.1	GR
hCoV-19/India/TN-CCMB-C11/2020	EPI_ISL_458034	2020-04-29	Asia / India / Tamil Nadu / Chennai	Human		Male	28	unknown	Original	Naso-pharyngeal swab/Oro-pharyngeal swab		B.1.1	GR
hCoV-19/India/TN-CCMB-C13/2020	EPI_ISL_458035	2020-04-29	Asia / India / Tamil Nadu / Chennai	Human		Female	24	unknown	Original	Naso-pharyngeal swab/Oro-pharyngeal swab		B.6	O
hCoV-19/India/TN-CCMB-C10/2020	EPI_ISL_458036	2020-04-29	Asia / India / Tamil Nadu / Chennai	Human		Male	30	unknown	Original	Naso-pharyngeal swab/Oro-pharyngeal swab		B.1.1	GR
hCoV-19/India/TN-CCMB-C7/2020	EPI_ISL_458037	2020-04-29	Asia / India / Tamil Nadu / Chennai	Human		Male	52	unknown	Original	Naso-pharyngeal swab/Oro-pharyngeal swab		B.1.1	GR
hCoV-19/India/TN-CCMB-C9/2020	EPI_ISL_458038	2020-04-29	Asia / India / Tamil Nadu / Chennai	Human		Male	51	unknown	Original	Naso-pharyngeal swab/Oro-pharyngeal swab		B.1.1	GR
hCoV-19/India/TN-CCMB-C16/2020	EPI_ISL_458039	2020-05-06	Asia / India / Tamil Nadu / Chennai	Human		Male	38	unknown	Original	Naso-pharyngeal swab/Oro-pharyngeal swab		B.1.1	GR
hCoV-19/India/TN-CCMB-C19/2020	EPI_ISL_458040	2020-05-06	Asia / India / Tamil Nadu / Chennai	Human		Male	35	unknown	Original	Naso-pharyngeal swab/Oro-pharyngeal swab		B.1.1	GR
hCoV-19/India/TN-CCMB-C15/2020	EPI_ISL_458041	2020-05-06	Asia / India / Tamil Nadu / Chennai	Human		Female	58	unknown	Original	Naso-pharyngeal swab/Oro-pharyngeal swab		B.1.1	GR
hCoV-19/India/TN-CCMB-C18/2020	EPI_ISL_458042	2020-05-06	Asia / India / Tamil Nadu / Chennai	Human		Female	39	unknown	Original	Naso-pharyngeal swab/Oro-pharyngeal swab		B.1.1	GR
hCoV-19/India/TN-CCMB-C14/2020	EPI_ISL_458043	2020-05-06	Asia / India / Tamil Nadu / Chennai	Human		Female	20	unknown	Original	Naso-pharyngeal swab/Oro-pharyngeal swab		B.1.1	GR
hCoV-19/India/TN-CCMB-C17/2020	EPI_ISL_458044	2020-05-06	Asia / India / Tamil Nadu / Chennai	Human		Male	25	unknown	Original	Naso-pharyngeal swab/Oro-pharyngeal swab		B.1.1	GR
hCoV-19/India/TG-CCMB-L1017/2020	EPI_ISL_458045	2020-05-11	Asia / India / Telangana / Hyderabad	Human		Female	9	unknown	Original	Naso-pharyngeal swab/Oro-pharyngeal swab		B.1.1.8	GR
hCoV-19/India/TG-CCMB-L1021/2020	EPI_ISL_458046	2020-05-11	Asia / India / Telangana / Hyderabad	Human		Female	22	unknown	Original	Naso-pharyngeal swab/Oro-pharyngeal swab		B.1.1.8	GR
hCoV-19/India/TG-CCMB-L1022/2020	EPI_ISL_458047	2020-05-11	Asia / India / Telangana / Hyderabad	Human		Male	45	unknown	Original	Naso-pharyngeal swab/Oro-pharyngeal swab		B.1.1.8	GR
hCoV-19/India/TG-CCMB-L1024/2020	EPI_ISL_458048	2020-05-11	Asia / India / Telangana / Hyderabad	Human		Female	22	unknown	Original	Naso-pharyngeal swab/Oro-pharyngeal swab		B.1.1.8	GR
hCoV-19/India/TG-CCMB-L1025/2020	EPI_ISL_458049	2020-05-11	Asia / India / Telangana / Hyderabad	Human		Female	8	unknown	Original	Naso-pharyngeal swab/Oro-pharyngeal swab		B.1.1	GR
hCoV-19/India/TG-CCMB-L1026/2020	EPI_ISL_458050	2020-05-11	Asia / India / Telangana / Hyderabad	Human		Female	22	unknown	Original	Naso-pharyngeal swab/Oro-pharyngeal swab		B.1.1.8	GR
hCoV-19/India/TG-CCMB-L1062/2020	EPI_ISL_458051	2020-05-12	Asia / India / Telangana / Mancherial	Human		Male	36	unknown	Original	Naso-pharyngeal swab/Oro-pharyngeal swab		B.1.80	G
hCoV-19/India/TG-CCMB-L1063/2020	EPI_ISL_458052	2020-05-12	Asia / India / Telangana / Mancherial	Human		Male	28	unknown	Original	Naso-pharyngeal swab/Oro-pharyngeal swab		B.1.80	G
hCoV-19/India/TG-CCMB-L1064/2020	EPI_ISL_458053	2020-05-12	Asia / India / Telangana / Mancherial	Human		Male	26	unknown	Original	Naso-pharyngeal swab/Oro-pharyngeal swab		B.1.80	G
hCoV-19/India/TG-CCMB-L1073/2020	EPI_ISL_458054	2020-05-13	Asia / India / Telangana / Hyderabad	Human		Male	60	unknown	Original	Naso-pharyngeal swab/Oro-pharyngeal swab		B.1.1.32	GR
hCoV-19/India/TG-CCMB-L1082/2020	EPI_ISL_458055	2020-05-13	Asia / India / Telangana / Hyderabad	Human		Female	9	unknown	Original	Naso-pharyngeal swab/Oro-pharyngeal swab		B.1.1.32	GR
hCoV-19/India/TG-CCMB-L1085/2020	EPI_ISL_458056	2020-05-13	Asia / India / Telangana / Hyderabad	Human		Female	40	unknown	Original	Naso-pharyngeal swab/Oro-pharyngeal swab		B.1.1.32	GR
hCoV-19/India/TG-CCMB-L1089/2020	EPI_ISL_458057	2020-05-13	Asia / India / Telangana / Hyderabad	Human		Female	17	unknown	Original	Naso-pharyngeal swab/Oro-pharyngeal swab		B.1.1.32	GR
hCoV-19/India/TG-CCMB-L1090/2020	EPI_ISL_458058	2020-05-13	Asia / India / Telangana / Hyderabad	Human		Male	30	unknown	Original	Naso-pharyngeal swab/Oro-pharyngeal swab		B.1.1.32	GR
hCoV-19/India/TG-CCMB-L1100/2020	EPI_ISL_458059	2020-05-13	Asia / India / Telangana / Hyderabad	Human		Female	50	unknown	Original	Naso-pharyngeal swab/Oro-pharyngeal swab		B.1.1.32	GR
hCoV-19/India/TG-CCMB-L1103/2020	EPI_ISL_458060	2020-05-13	Asia / India / Telangana / Hyderabad	Human		Male	1.5	unknown	Original	Naso-pharyngeal swab/Oro-pharyngeal swab		B.1.1.32	GR
hCoV-19/India/TG-CCMB-L1108/2020	EPI_ISL_458061	2020-05-13	Asia / India / Telangana / Hyderabad	Human		Male	29	unknown	Original	Naso-pharyngeal swab/Oro-pharyngeal swab		B.1.1.32	GR
hCoV-19/India/TG-CCMB-L299/2020	EPI_ISL_458062	2020-04-20	Asia / India / Telangana / Suryapet	Human		Female	25	unknown	Original	Naso-pharyngeal swab/Oro-pharyngeal swab		B.6	O
hCoV-19/India/TG-CCMB-L301/2020	EPI_ISL_458063	2020-04-20	Asia / India / Telangana / Suryapet	Human		Female	2	unknown	Original	Naso-pharyngeal swab/Oro-pharyngeal swab		B.6	O
hCoV-19/India/TG-CCMB-L988/2020	EPI_ISL_458064	2020-05-11	Asia / India / Telangana / Hyderabad	Human		Male	27	unknown	Original	Naso-pharyngeal swab/Oro-pharyngeal swab		B.1	G
hCoV-19/India/TG-CCMB-L989/2020	EPI_ISL_458065	2020-05-11	Asia / India / Telangana / Hyderabad	Human		Female	22	unknown	Original	Naso-pharyngeal swab/Oro-pharyngeal swab		B.1	G
hCoV-19/India/TG-CCMB-O1/2020	EPI_ISL_458066	2020-04-13	Asia / India / Telangana / Hyderabad	Human		Male	56	unknown	Original	Naso-pharyngeal swab/Oro-pharyngeal swab		B.6	O
hCoV-19/India/TG-CCMB-O2/2020	EPI_ISL_458067	2020-04-15	Asia / India / Telangana / Hyderabad	Human		Female	80	unknown	Original	Naso-pharyngeal swab/Oro-pharyngeal swab		B.6	O
hCoV-19/India/TG-CCMB-O3/2020	EPI_ISL_458068	2020-04-14	Asia / India / Telangana / Hyderabad	Human		Female	35	unknown	Original	Naso-pharyngeal swab/Oro-pharyngeal swab		B.6	O
hCoV-19/India/TG-CCMB-O4/2020	EPI_ISL_458069	2020-04-03	Asia / India / Telangana / Hyderabad	Human		Female	30	unknown	Original	Naso-pharyngeal swab/Oro-pharyngeal swab		B.6	O
hCoV-19/India/TG-CCMB-K272/2020	EPI_ISL_458070	2020-04-12	Asia / India / Telangana / Nizamabad	Human		Male	40	unknown	Original	Naso-pharyngeal swab/Oro-pharyngeal swab		B.6	O
hCoV-19/India/TG-CCMB-J130/2020	EPI_ISL_458071	2020-04-01	Asia / India / Telangana / Kamareddy	Human		Female	55	unknown	Original	Naso-pharyngeal swab/Oro-pharyngeal swab		B.6	O
hCoV-19/India/TG-CCMB-J812-P1/2020	EPI_ISL_458072	2020-04-08	Asia / India / Telangana / Rangareddy	Human		Male	24	unknown	Vero P1	Nasopharyngeal swab/Oropharyngeal swab		B.6	O
hCoV-19/India/TG-CCMB-L276-P1/2020	EPI_ISL_458073	2020-04-20	Asia / India / Telangana / Suryapet	Human		Male	12	unknown	Vero P1	Nasopharyngeal swab/Oropharyngeal swab		B.6	O
hCoV-19/India/TG-CCMB-L301-P1/2020	EPI_ISL_458074	2020-04-20	Asia / India / Telangana / Suryapet	Human		Female	2	unknown	Vero P1	Nasopharyngeal swab/Oropharyngeal swab		B.6	O
hCoV-19/India/TG-CCMB-O2-P1/2020	EPI_ISL_458075	2020-04-15	Asia / India / Telangana / Hyderabad	Human		Female	80	unknown	Vero P1	Nasopharyngeal swab/Oropharyngeal swab		B.6	O
hCoV-19/India/TG-CCMB-L302-P1/2020	EPI_ISL_458076	2020-04-20	Asia / India / Telangana / Suryapet	Human		Male	22	unknown	Vero P1	Nasopharyngeal swab/Oropharyngeal swab		B.6	O
hCoV-19/India/TG-CCMB-L040-P1/2020	EPI_ISL_458077	2020-04-18	Asia / India / Telangana / Vikarabad	Human		Female	34	unknown	Vero P1	Nasopharyngeal swab/Oropharyngeal swab		B.6	O
hCoV-19/India/TG-CCMB-J300/2020	EPI_ISL_458080	2020-04-03	Asia / India / Telangana / Adilabad	Human		Male	22	unknown	Original	Nasopharyngeal swab/Oropharyngeal swab		B	L
hCoV-19/India/GJ-GBRC131/2020	EPI_ISL_458086	2020-05-24	Asia / India / Gujarat / Ahmedabad	Human		Female	70	Hospitalized	Original			B.1.113	GH
hCoV-19/India/GJ-GBRC132/2020	EPI_ISL_458087	2020-05-24	Asia / India / Gujarat / Ahmedabad	Human		Male	37	Hospitalized	Original			B.1.36	GH
hCoV-19/India/GJ-GBRC133/2020	EPI_ISL_458088	2020-05-24	Asia / India / Gujarat / Ahmedabad	Human		Male	51	Hospitalized	Original			B.1.113	GH
hCoV-19/India/GJ-GBRC134/2020	EPI_ISL_458089	2020-05-24	Asia / India / Gujarat / Ahmedabad	Human		Female	75	Hospitalized	Original			B.1.36	GH
hCoV-19/India/GJ-GBRC135a/2020	EPI_ISL_458090	2020-05-24	Asia / India / Gujarat / Ahmedabad	Human		Female	56	Hospitalized	Original			B.1.113	GH
hCoV-19/India/GJ-GBRC135b/2020	EPI_ISL_458091	2020-05-24	Asia / India / Gujarat / Ahmedabad	Human		Female	56	Hospitalized	Original			B.1.113	GH
hCoV-19/India/GJ-GBRC136a/2020	EPI_ISL_458092	2020-05-24	Asia / India / Gujarat / Ahmedabad	Human		Male	65	Hospitalized	Original			B.1.113	GH
hCoV-19/India/GJ-GBRC136b/2020	EPI_ISL_458093	2020-05-24	Asia / India / Gujarat / Ahmedabad	Human		Male	65	Hospitalized	Original			B.1.113	G
hCoV-19/India/GJ-GBRC137a/2020	EPI_ISL_458094	2020-05-24	Asia / India / Gujarat / Ahmedabad	Human		Male	58	Hospitalized	Original			B.1.113	GH
hCoV-19/India/GJ-GBRC137b/2020	EPI_ISL_458095	2020-05-24	Asia / India / Gujarat / Ahmedabad	Human		Male	58	Hospitalized	Original			B.1.113	GH
hCoV-19/India/GJ-GBRC138/2020	EPI_ISL_458096	2020-05-24	Asia / India / Gujarat / Ahmedabad	Human		Male	63	Hospitalized	Original			B.1	G
hCoV-19/India/GJ-GBRC139a/2020	EPI_ISL_458097	2020-05-24	Asia / India / Gujarat / Ahmedabad	Human		Female	65	Hospitalized	Original			B.1.113	GH
hCoV-19/India/GJ-GBRC139b/2020	EPI_ISL_458098	2020-05-24	Asia / India / Gujarat / Ahmedabad	Human		Female	65	Hospitalized	Original			B.1.113	GH
hCoV-19/India/GJ-GBRC140/2020	EPI_ISL_458099	2020-05-24	Asia / India / Gujarat / Ahmedabad	Human		Female	40	Hospitalized	Original			B.1.113	GH
hCoV-19/India/GJ-GBRC141a/2020	EPI_ISL_458100	2020-05-24	Asia / India / Gujarat / Ahmedabad	Human		Female	75	Hospitalized	Original			B.1.113	GH
hCoV-19/India/GJ-GBRC141b/2020	EPI_ISL_458101	2020-05-24	Asia / India / Gujarat / Ahmedabad	Human		Female	75	Hospitalized	Original			B.1	GH
hCoV-19/India/GJ-GBRC142/2020	EPI_ISL_458102	2020-05-24	Asia / India / Gujarat / Ahmedabad	Human		Female	80	Hospitalized	Original			B.1.36	GH
hCoV-19/India/GJ-GBRC143/2020	EPI_ISL_458103	2020-05-05	Asia / India / Gujarat / Bayad	Human		Male	50	Released, Live	Original			B.1.113	GH
hCoV-19/India/GJ-GBRC144/2020	EPI_ISL_458104	2020-05-06	Asia / India / Gujarat / Prantij	Human		Female	60	Released, Live	Original			B.1	G
hCoV-19/India/GJ-GBRC145/2020	EPI_ISL_458105	2020-05-06	Asia / India / Gujarat / Prantij	Human		Female	70	Released, Live	Original			B.1	G
hCoV-19/India/GJ-GBRC146a/2020	EPI_ISL_458106	2020-05-16	Asia / India / Gujarat / Himatnagar	Human		Female	45	Released, Live	Original			B.1	G
hCoV-19/India/GJ-GBRC146b/2020	EPI_ISL_458107	2020-05-16	Asia / India / Gujarat / Himatnagar	Human		Female	45	Released, Live	Original			B.1	G
hCoV-19/India/GJ-GBRC147/2020	EPI_ISL_458108	2020-05-16	Asia / India / Gujarat / Khedbrahma	Human		Male	30	Unknown	Original			B.1.80	G
hCoV-19/India/GJ-GBRC148a/2020	EPI_ISL_458109	2020-05-17	Asia / India / Gujarat / Khedbrahma	Human		Male	41	Unknown	Original			B.1	G
hCoV-19/India/GJ-GBRC148b/2020	EPI_ISL_458110	2020-05-17	Asia / India / Gujarat / Khedbrahma	Human		Male	41	Unknown	Original			B	O
hCoV-19/India/GJ-GBRC149/2020	EPI_ISL_458111	2020-05-17	Asia / India / Gujarat / Himatnagar	Human		Male	30	Released, Live	Original			B.1.113	GH
hCoV-19/India/GJ-GBRC150a/2020	EPI_ISL_458112	2020-05-18	Asia / India / Gujarat / Himatnagar	Human		Male	32	Released, Live	Original			B.1.113	GH
hCoV-19/India/GJ-GBRC150b/2020	EPI_ISL_458113	2020-05-18	Asia / India / Gujarat / Himatnagar	Human		Male	32	Released, Live	Original			B.1.113	GH
hCoV-19/India/DL-MaxCov0003-CSIR-IGIB/2020	EPI_ISL_459911	2020-05-09	Asia / India / Delhi	Human		Female	48	Hospitalized	Original	Nasal Swab		B.6	O
hCoV-19/India/DL-MaxCov0010-CSIR-IGIB/2020	EPI_ISL_459913	2020-05-03	Asia / India / Delhi	Human		Male	33	unknown	Original	Nasal Swab		B.1.1	O
hCoV-19/India/DL-MaxCov0012-CSIR-IGIB/2020	EPI_ISL_459914	2020-05-01	Asia / India / Delhi	Human		Male	29	Hospitalized	Original	Nasal Swab, Blood, Serum, Plasma		B.1.1	O
hCoV-19/India/DL-MaxCov0013-CSIR-IGIB/2020	EPI_ISL_459915	2020-05-12	Asia / India / Delhi	Human		Male	28	Hospitalized	Original	Nasal Swab, Blood, Serum, Plasma		B.6	O
hCoV-19/India/DL-MaxCov0014-CSIR-IGIB/2020	EPI_ISL_459916	2020-05-12	Asia / India / Delhi	Human		Male	51	unknown	Original	Nasal Swab		B.1.1	O
hCoV-19/India/DL-MaxCov0015-CSIR-IGIB/2020	EPI_ISL_459917	2020-05-08	Asia / India / Delhi	Human		Male	30	unknown	Original	Nasal Swab		B.6	O
hCoV-19/India/DL-MaxCov0016-CSIR-IGIB/2020	EPI_ISL_459918	2020-05-09	Asia / India / Delhi	Human		Female	23	Quarantined	Original	Nasal Swab, Blood, Serum		B.6	O
hCoV-19/India/DL-MaxCov0017-CSIR-IGIB/2020	EPI_ISL_459919	2020-05-21	Asia / India / Delhi	Human		Female	29	Quarantined	Original	Nasal Swab		B.6	O
hCoV-19/India/DL-MaxCov0018-CSIR-IGIB/2020	EPI_ISL_459920	2020-05-21	Asia / India / Delhi	Human		Male	46	Quarantined	Original	Nasal Swab		B.6	O
hCoV-19/India/DL-MaxCov0019-CSIR-IGIB/2020	EPI_ISL_459921	2020-05-08	Asia / India / Delhi	Human		Male	23	Hospitalized	Original	Blood		B.6	O
hCoV-19/India/DL-MaxCov0020-CSIR-IGIB/2020	EPI_ISL_459922	2020-05-10	Asia / India / Delhi	Human		Male	28	Hospitalized	Original	Nasal Swab, Serum, Blood, Plasma		B.6	O
hCoV-19/India/DL-MaxCov0021-CSIR-IGIB/2020	EPI_ISL_459923	2020-05-08	Asia / India / Delhi	Human		Male	36	Hospitalized	Original	Nasal Swab		B.6	O
hCoV-19/India/DL-MaxCov0022-CSIR-IGIB/2020	EPI_ISL_459924	2020-05-08	Asia / India / Delhi	Human		Male	26	unknown	Original	Nasal Swab		B.1.1	O
hCoV-19/India/DL-MaxCov0024-CSIR-IGIB/2020	EPI_ISL_459926	2020	Asia / India / Delhi	Human		unknown	unknown	unknown	Original			B.6	O
hCoV-19/India/DL-MaxCov0025-CSIR-IGIB/2020	EPI_ISL_459927	2020	Asia / India / Delhi	Human		unknown	unknown	unknown	Original			B.6	O
hCoV-19/India/DL-MaxCov0030-CSIR-IGIB/2020	EPI_ISL_459932	2020-05-13	Asia / India / Delhi	Human		Female	32	Hospitalized	Original	Nasal swab, Serum, Blood		B.6	O
hCoV-19/India/DL-MaxCov0031-CSIR-IGIB/2020	EPI_ISL_459933	2020-05-05	Asia / India / Delhi	Human		Female	24	Hospitalized	Original	Urine		B.6	O
hCoV-19/India/DL-MaxCov0032-CSIR-IGIB/2020	EPI_ISL_459934	2020-05-05	Asia / India / Delhi	Human		Female	23	Hospitalized	Original	Urine		B.6	O
hCoV-19/India/DL-MaxCov0033-CSIR-IGIB/2020	EPI_ISL_459935	2020-05-06	Asia / India / Delhi	Human		Female	36	Hospitalized	Original	Nasal swab, Serum, Blood		B.6	O
hCoV-19/India/DL-MaxCov0034-CSIR-IGIB/2020	EPI_ISL_459936	2020-05-10	Asia / India / Delhi	Human		Female	26	Hospitalized	Original	Throat Swab, Serum, Blood, Sputum, Urine		B.6	O
hCoV-19/India/DL-MaxCov0035-CSIR-IGIB/2020	EPI_ISL_459937	2020-05-10	Asia / India / Delhi	Human		Female	74	Hospitalized	Original	Blood, urine		B.6	O
hCoV-19/India/DL-MaxCov0036-CSIR-IGIB/2020	EPI_ISL_459938	2020-05-11	Asia / India / Delhi	Human		Male	61	Hospitalized	Original	Nasal Swab, Serum, Blood, Sputum, Urine		B.6	O
hCoV-19/India/DL-MaxCov0037-CSIR-IGIB/2020	EPI_ISL_459939	2020-05-11	Asia / India / Delhi	Human		Male	70	Hospitalized	Original	Nasal Swab, Serum, Blood, Sputum		B.6	O
hCoV-19/India/DL-MaxCov0038-CSIR-IGIB/2020	EPI_ISL_459940	2020-05-10	Asia / India / Delhi	Human		Male	67	Hospitalized	Original	Nasal Swab, Serum, Blood		B.6	O
hCoV-19/India/DL-MaxCov0039-CSIR-IGIB/2020	EPI_ISL_459941	2020-05-11	Asia / India / Delhi	Human		Female	69	Hospitalized	Original	Nasal Swab, Serum, Blood,		B.6	O
hCoV-19/India/DL-MaxCov0040-CSIR-IGIB/2020	EPI_ISL_459942	2020-04-27	Asia / India / Delhi	Human		Male	32	Hospitalized	Original	Nasal Swab, Serum, Blood,		B.6	O
hCoV-19/India/DL-MaxCov0041-CSIR-IGIB/2020	EPI_ISL_459943	2020-05-01	Asia / India / Delhi	Human		Female	35	Hospitalized	Original	Nasal Swab, Serum, Blood,		B.6	O
hCoV-19/India/OR-ILSCV11165/2020	EPI_ISL_463010	2020-05-07	Asia / India / Odisha	Human		Male	24	unknown	Original			B.6	O
hCoV-19/India/OR-ILSCV12742/2020	EPI_ISL_463013	2020-05-09	Asia / India / Odisha	Human		Male	24	unknown	Original			B.6	O
hCoV-19/India/OR-ILSCV12743/2020	EPI_ISL_463014	2020-05-09	Asia / India / Odisha	Human		Male	20	unknown	Original			B.6	O
hCoV-19/India/OR-ILSCV12752/2020	EPI_ISL_463017	2020-05-09	Asia / India / Odisha	Human		Male	18	unknown	Original			B.6	O
hCoV-19/India/OR-ILSCV12762/2020	EPI_ISL_463018	2020-05-09	Asia / India / Odisha	Human		Male	25	unknown	Original			B.6	O
hCoV-19/India/OR-ILSCV13676/2020	EPI_ISL_463019	2020-05-09	Asia / India / Odisha	Human		Male	30	unknown	Original			B.6	O
hCoV-19/India/OR-ILSCV13678/2020	EPI_ISL_463020	2020-05-09	Asia / India / Odisha	Human		Male	45	unknown	Original			B.6	O
hCoV-19/India/OR-ILSCV13715/2020	EPI_ISL_463022	2020-05-09	Asia / India / Odisha	Human		Male	37	unknown	Original			B.6	O
hCoV-19/India/OR-ILSCV13744/2020	EPI_ISL_463023	2020-05-09	Asia / India / Odisha	Human		Male	35	unknown	Original			B.6	O
hCoV-19/India/OR-ILSCV13907/2020	EPI_ISL_463024	2020-05-10	Asia / India / Odisha	Human		Male	45	unknown	Original			A.7	S
hCoV-19/India/OR-ILSCV13921/2020	EPI_ISL_463025	2020-05-10	Asia / India / Odisha	Human		Male	31	unknown	Original			B.6	O
hCoV-19/India/OR-ILSCV13929/2020	EPI_ISL_463026	2020-05-10	Asia / India / Odisha	Human		Male	45	unknown	Original			A.7	O
hCoV-19/India/OR-ILSCV14004/2020	EPI_ISL_463027	2020-05-09	Asia / India / Odisha	Human		Male	36	unknown	Original			B.1	G
hCoV-19/India/OR-ILSCV14262/2020	EPI_ISL_463029	2020-05-11	Asia / India / Odisha	Human		Male	26	unknown	Original			A	S
hCoV-19/India/OR-ILSCV14374/2020	EPI_ISL_463031	2020-05-10	Asia / India / Odisha	Human		Male	50	unknown	Original			B.6	O
hCoV-19/India/OR-ILSCV14743/2020	EPI_ISL_463032	2020-05-10	Asia / India / Odisha	Human		Male	75	unknown	Original			B.1.79	G
hCoV-19/India/OR-ILSCV14831/2020	EPI_ISL_463033	2020-05-10	Asia / India / Odisha	Human		Male	24	unknown	Original			A.9	S
hCoV-19/India/OR-ILSCV14847/2020	EPI_ISL_463034	2020-05-10	Asia / India / Odisha	Human		Male	44	unknown	Original			A.9	S
hCoV-19/India/OR-ILSCV15547/2020	EPI_ISL_463036	2020-05-11	Asia / India / Odisha	Human		Male	19	unknown	Original			B.1.1.32	GR
hCoV-19/India/OR-ILSCV15552/2020	EPI_ISL_463037	2020-05-11	Asia / India / Odisha	Human		Female	19	unknown	Original			B.1.1.32	GR
hCoV-19/India/OR-ILSCV15907/2020	EPI_ISL_463038	2020-05-11	Asia / India / Odisha	Human		Male	26	unknown	Original			B.6	O
hCoV-19/India/OR-ILSCV15917/2020	EPI_ISL_463039	2020-05-11	Asia / India / Odisha	Human		Male	48	unknown	Original			B.1	G
hCoV-19/India/OR-ILSCV15937/2020	EPI_ISL_463041	2020-05-11	Asia / India / Odisha	Human		Male	50	unknown	Original			B.6	O
hCoV-19/India/OR-ILSCV16012/2020	EPI_ISL_463043	2020-05-11	Asia / India / Odisha	Human		Male	33	unknown	Original			A	S
hCoV-19/India/OR-ILSCV16509/2020	EPI_ISL_463049	2020-05-12	Asia / India / Odisha	Human		Male	54	unknown	Original			B.6	O
hCoV-19/India/OR-ILSCV16512/2020	EPI_ISL_463051	2020-05-12	Asia / India / Odisha	Human		Male	45	unknown	Original			B.6	O
hCoV-19/India/OR-ILSCV16514/2020	EPI_ISL_463052	2020-05-12	Asia / India / Odisha	Human		Male	24	unknown	Original			B.1.1.32	GR
hCoV-19/India/OR-ILSCV16809/2020	EPI_ISL_463054	2020-05-11	Asia / India / Odisha	Human		Male	18	unknown	Original			B.1.1	GR
hCoV-19/India/OR-ILSCV17568/2020	EPI_ISL_463056	2020-05-12	Asia / India / Odisha	Human		Female	45	unknown	Original			B.1	G
hCoV-19/India/OR-ILSCV17741/2020	EPI_ISL_463058	2020-05-13	Asia / India / Odisha	Human		Female	40	unknown	Original			A	S
hCoV-19/India/OR-ILSCV18525/2020	EPI_ISL_463060	2020-05-13	Asia / India / Odisha	Human		Male	20	unknown	Original			B.1.113	GH
hCoV-19/India/OR-ILSCV18534/2020	EPI_ISL_463061	2020-05-13	Asia / India / Odisha	Human		Male	22	unknown	Original			B.1.113	GH
hCoV-19/India/OR-ILSCV18556/2020	EPI_ISL_463063	2020-05-13	Asia / India / Odisha	Human		Male	26	unknown	Original			A.9	S
hCoV-19/India/OR-ILSCV19048/2020	EPI_ISL_463064	2020-05-16	Asia / India / Odisha	Human		Male	20	unknown	Original			A	S
hCoV-19/India/OR-ILSCV19192/2020	EPI_ISL_463067	2020-05-14	Asia / India / Odisha	Human		Male	34	unknown	Original			B.6	O
hCoV-19/India/OR-ILSCV20165/2020	EPI_ISL_463073	2020-05-05	Asia / India / Odisha	Human		Male	19	unknown	Original			A	S
hCoV-19/India/OR-ILSCV20166/2020	EPI_ISL_463074	2020-05-05	Asia / India / Odisha	Human		Male	19	unknown	Original			A	S
hCoV-19/India/OR-ILSCV20408/2020	EPI_ISL_463076	2020-05-15	Asia / India / Odisha	Human		Male	33	unknown	Original			B.1.1	GR
hCoV-19/India/OR-ILSCV20557/2020	EPI_ISL_463078	2020-05-15	Asia / India / Odisha	Human		Male	31	unknown	Original			B.1.1	GR
hCoV-19/India/OR-ILSCV20600/2020	EPI_ISL_463081	2020-05-15	Asia / India / Odisha	Human		Male	36	unknown	Original			B.1	G
hCoV-19/India/OR-ILSCV21721/2020	EPI_ISL_463085	2020-05-16	Asia / India / Odisha	Human		Male	18	unknown	Original			B.1.1.32	GR
hCoV-19/India/OR-ILSCV24694/2020	EPI_ISL_463087	2020-05-18	Asia / India / Odisha	Human		Male	30	unknown	Original			B.1.80	G
hCoV-19/India/OR-ILSCV24917/2020	EPI_ISL_463088	2020-05-18	Asia / India / Odisha	Human		Male	26	unknown	Original			B.1	G
hCoV-19/India/OR-ILSCV24918/2020	EPI_ISL_463089	2020-05-18	Asia / India / Odisha	Human		Female	23	unknown	Original			B.1	G
hCoV-19/India/GJ-GBRC181b/2020	EPI_ISL_467050	2020-06-03	Asia / India / Gujarat / Ahmedabad	Human		Male	61	Hospitalized	Original			B.1.113	GH
hCoV-19/India/GJ-GBRC182a/2020	EPI_ISL_467051	2020-06-03	Asia / India / Gujarat / Ahmedabad	Human		Male	49	Hospitalized	Original			B.1.113	GH
hCoV-19/India/GJ-GBRC182b/2020	EPI_ISL_467052	2020-06-03	Asia / India / Gujarat / Ahmedabad	Human		Male	49	Hospitalized	Original			B.1.80	G
hCoV-19/India/GJ-GBRC183a/2020	EPI_ISL_467053	2020-06-03	Asia / India / Gujarat / Ahmedabad	Human		Female	60	Hospitalized	Original			B.1.113	GH
hCoV-19/India/GJ-GBRC183b/2020	EPI_ISL_467054	2020-06-03	Asia / India / Gujarat / Ahmedabad	Human		Female	60	Hospitalized	Original			B.1.80	G
hCoV-19/India/TN-CCMB-C20/2020	EPI_ISL_471583	2020-04-29	Asia / India / Tamil Nadu / Chennai	Human		Female	55	unknown	Original	Naso-pharyngeal swab/Oro-pharyngeal swab		B.1.36	GH
hCoV-19/India/TN-CCMB-C21/2020	EPI_ISL_471584	2020-05-06	Asia / India / Tamil Nadu / Chennai	Human		Male	50	unknown	Original	Naso-pharyngeal swab/Oro-pharyngeal swab		B.6	O
hCoV-19/India/TG-CCMB-J812-P2/2020	EPI_ISL_471585	2020-04-08	Asia / India / Telangana / Rangareddy	Human		Male	24	unknown	Vero P2	Naso-pharyngeal swab/Oro-pharyngeal swab		B.6	O
hCoV-19/India/TG-CCMB-L040/2020	EPI_ISL_471586	2020-04-18	Asia / India / Telangana / Vikarabad	Human		Female	34	unknown	Original	Naso-pharyngeal swab/Oro-pharyngeal swab		B.6	O
hCoV-19/India/TG-CCMB-L040-P3/2020	EPI_ISL_471587	2020-04-18	Asia / India / Telangana / Vikarabad	Human		Female	34	unknown	Vero P3	Naso-pharyngeal swab/Oro-pharyngeal swab		B.6	O
hCoV-19/India/TG-CCMB-L1208/2020	EPI_ISL_471588	2020-05-21	Asia / India / Telangana / Hyderabad	Human		Male	55	unknown	Original	Naso-pharyngeal swab/Oro-pharyngeal swab		B.1	GH
hCoV-19/India/TG-CCMB-L1276/2020	EPI_ISL_471589	2020-05-21	Asia / India / Telangana / Hyderabad	Human		Male	32	unknown	Original	Naso-pharyngeal swab/Oro-pharyngeal swab		B.1.113	GH
hCoV-19/India/TG-CCMB-L1451/2020	EPI_ISL_471590	2020-05-25	Asia / India / Telangana / Hyderabad	Human		Male	33	unknown	Original	Naso-pharyngeal swab/Oro-pharyngeal swab		B.1.36	GH
hCoV-19/India/TG-CCMB-L1452/2020	EPI_ISL_471591	2020-05-25	Asia / India / Telangana / Hyderabad	Human		Male	30	unknown	Original	Naso-pharyngeal swab/Oro-pharyngeal swab		B.1.36	GH
hCoV-19/India/TG-CCMB-L1453/2020	EPI_ISL_471592	2020-05-25	Asia / India / Telangana / Hyderabad	Human		Male	49	unknown	Original	Naso-pharyngeal swab/Oro-pharyngeal swab		B.1.36	GH
hCoV-19/India/TG-CCMB-L1454/2020	EPI_ISL_471593	2020-05-25	Asia / India / Telangana / Hyderabad	Human		Male	29	unknown	Original	Naso-pharyngeal swab/Oro-pharyngeal swab		B.1.36	GH
hCoV-19/India/TG-CCMB-L1455/2020	EPI_ISL_471594	2020-05-25	Asia / India / Telangana / Hyderabad	Human		Male	33	unknown	Original	Naso-pharyngeal swab/Oro-pharyngeal swab		B.1.36	GH
hCoV-19/India/TG-CCMB-L1456/2020	EPI_ISL_471595	2020-05-25	Asia / India / Telangana / Hyderabad	Human		Male	31	unknown	Original	Naso-pharyngeal swab/Oro-pharyngeal swab		B.1.36	GH
hCoV-19/India/TG-CCMB-L1459/2020	EPI_ISL_471596	2020-05-25	Asia / India / Telangana / Hyderabad	Human		Male	44	unknown	Original	Naso-pharyngeal swab/Oro-pharyngeal swab		B.1.36	GH
hCoV-19/India/TG-CCMB-L1460/2020	EPI_ISL_471597	2020-05-25	Asia / India / Telangana / Hyderabad	Human		Male	45	unknown	Original	Naso-pharyngeal swab/Oro-pharyngeal swab		B.1.36	GH
hCoV-19/India/TG-CCMB-L1465/2020	EPI_ISL_471598	2020-05-25	Asia / India / Telangana / Hyderabad	Human		Male	39	unknown	Original	Naso-pharyngeal swab/Oro-pharyngeal swab		B.1.36	GH
hCoV-19/India/TG-CCMB-L1466/2020	EPI_ISL_471599	2020-05-25	Asia / India / Telangana / Hyderabad	Human		Male	33	unknown	Original	Naso-pharyngeal swab/Oro-pharyngeal swab		B.1.36	GH
hCoV-19/India/GJ-GBRC203a/2020	EPI_ISL_475026	2020-06-07	Asia / India / Gujarat / Palanpur	Human		Female	57	Released	Original			B.1.1	G
hCoV-19/India/GJ-GBRC203b/2020	EPI_ISL_475027	2020-06-07	Asia / India / Gujarat / Palanpur	Human		Female	57	Released	Original			B.1.113	G
hCoV-19/India/GJ-GBRC204a/2020	EPI_ISL_475028	2020-06-07	Asia / India / Gujarat / Palanpur	Human		Female	54	Released	Original			B.1.113	GH
hCoV-19/India/GJ-GBRC204b/2020	EPI_ISL_475029	2020-06-07	Asia / India / Gujarat / Palanpur	Human		Female	54	Released	Original			B.1.113	GH
hCoV-19/India/GJ-GBRC205a/2020	EPI_ISL_475030	2020-06-11	Asia / India / Gujarat / Surat	Human		Male	70	Released	Original			B.1.113	GH
hCoV-19/India/GJ-GBRC205b/2020	EPI_ISL_475031	2020-06-11	Asia / India / Gujarat / Surat	Human		Male	70	Released	Original			B.1.113	GH
hCoV-19/India/GJ-GBRC206/2020	EPI_ISL_475032	2020-06-11	Asia / India / Gujarat / Surat	Human		Male	33	Released	Original			B.1	G
hCoV-19/India/GJ-GBRC207a/2020	EPI_ISL_475033	2020-06-11	Asia / India / Gujarat / Surat	Human		Female	55	Released	Original			B.1.113	GH
hCoV-19/India/GJ-GBRC207b/2020	EPI_ISL_475034	2020-06-11	Asia / India / Gujarat / Surat	Human		Female	55	Released	Original			B.1.113	GH
hCoV-19/India/GJ-GBRC208a/2020	EPI_ISL_475035	2020-06-11	Asia / India / Gujarat / Surat	Human		Male	45	Released	Original			A	S
hCoV-19/India/GJ-GBRC208b/2020	EPI_ISL_475036	2020-06-11	Asia / India / Gujarat / Surat	Human		Male	45	Released	Original			B.1.113	O
hCoV-19/India/GJ-GBRC209a/2020	EPI_ISL_475037	2020-06-11	Asia / India / Gujarat / Surat	Human		Male	55	Released	Original			B.1	GH
hCoV-19/India/GJ-GBRC209b/2020	EPI_ISL_475038	2020-06-11	Asia / India / Gujarat / Surat	Human		Male	55	Released	Original			B.1.113	G
hCoV-19/India/GJ-GBRC210a/2020	EPI_ISL_475039	2020-06-11	Asia / India / Gujarat / Surat	Human		Male	57	Released	Original			B.1.113	GH
hCoV-19/India/GJ-GBRC210b/2020	EPI_ISL_475040	2020-06-11	Asia / India / Gujarat / Surat	Human		Male	57	Released	Original			B.1	G
hCoV-19/India/GJ-GBRC213a/2020	EPI_ISL_475043	2020-06-11	Asia / India / Gujarat / Surat	Human		Male	40	Facility quarantine	Original			B.1.113	O
hCoV-19/India/GJ-GBRC213b/2020	EPI_ISL_475044	2020-06-11	Asia / India / Gujarat / Surat	Human		Male	40	Facility quarantine	Original			B.1.36	G
hCoV-19/India/GJ-GBRC214a/2020	EPI_ISL_475045	2020-06-11	Asia / India / Gujarat / Surat	Human		Male	32	Released	Original			B.1	GH
hCoV-19/India/GJ-GBRC214b/2020	EPI_ISL_475046	2020-06-11	Asia / India / Gujarat / Surat	Human		Male	32	Released	Original			B.1.113	G
hCoV-19/India/GJ-GBRC194a/2020	EPI_ISL_475047	2020-06-05	Asia / India / Gujarat / Savli	Human		Female	50	Deceased	Original			B.1.113	GH
hCoV-19/India/GJ-GBRC194b/2020	EPI_ISL_475048	2020-06-05	Asia / India / Gujarat / Savli	Human		Female	50	Deceased	Original			B.1.113	GH
hCoV-19/India/GJ-GBRC215/2020	EPI_ISL_475049	2020-06-05	Asia / India / Gujarat / Bharuch	Human		Male	35	Unknown	Original			B.1.80	G
hCoV-19/India/GJ-GBRC216a/2020	EPI_ISL_475050	2020-06-08	Asia / India / Gujarat / Vadodara	Human		Male	38	Released	Original			B.1.113	GH
hCoV-19/India/GJ-GBRC216b/2020	EPI_ISL_475051	2020-06-08	Asia / India / Gujarat / Vadodara	Human		Male	38	Released	Original			B.1.113	GH
hCoV-19/India/GJ-GBRC217a/2020	EPI_ISL_475052	2020-06-08	Asia / India / Gujarat / Vadodara	Human		Male	39	Released	Original			B.1.113	GH
hCoV-19/India/GJ-GBRC217b/2020	EPI_ISL_475053	2020-06-08	Asia / India / Gujarat / Vadodara	Human		Male	39	Released	Original			B.1.113	GH
hCoV-19/India/GJ-GBRC218a/2020	EPI_ISL_475054	2020-06-08	Asia / India / Gujarat / Vadodara	Human		Male	48	Unknown	Original			B.1.113	GH
hCoV-19/India/GJ-GBRC218b/2020	EPI_ISL_475055	2020-06-08	Asia / India / Gujarat / Vadodara	Human		Male	48	Unknown	Original			B.1.113	GH
hCoV-19/India/GJ-GBRC219a/2020	EPI_ISL_475056	2020-06-08	Asia / India / Gujarat / Kheda	Human		Male	58	Released	Original			B.1.113	GH
hCoV-19/India/GJ-GBRC219b/2020	EPI_ISL_475057	2020-06-08	Asia / India / Gujarat / Kheda	Human		Male	58	Released	Original			B.1.113	GH
hCoV-19/India/GJ-GBRC220/2020	EPI_ISL_475058	2020-06-05	Asia / India / Gujarat / Mandvi	Human		Female	77	Unknown	Original			B.1.1.32	GR
hCoV-19/India/GJ-GBRC221/2020	EPI_ISL_475059	2020-06-05	Asia / India / Gujarat / Bhuj	Human		Male	59	Hospitalized	Original			B.1	G
hCoV-19/India/MP-DRDE08/2020	EPI_ISL_476022	2020-03-25	Asia / India / Madhya Pradesh	Human		Male	23	Hospitalized	Original	Oro-pharyngeal swab		B	L
hCoV-19/India/MP-DRDE115/2020	EPI_ISL_476023	2020-03-31	Asia / India / Madhya Pradesh	Human		Male	38	Hospitalized	Original	Oro-pharyngeal swab		B	L
hCoV-19/India/MP-DRDE 530/2020	EPI_ISL_476840	2020-04-09	Asia / India / Madhya Pradesh	Human		Male	53	Hospitalized	Original	Oro-pharyngeal swab		B	O
hCoV-19/India/MP-DRDE 4764/2020	EPI_ISL_476842	2020-05-28	Asia / India / Madhya Pradesh	Human		Male	35	Hospitalized	Original	Oro-pharyngeal swab		B.1.80	G
hCoV-19/India/MP-DRDE4001/2020	EPI_ISL_476844	2020-05-12	Asia / India / Madhya Pradesh	Human		Male	76	Hospitalized	Original	Oro-pharyngeal swab		B.1.80	G
hCoV-19/India/MP-DRDE 197/2020	EPI_ISL_476846	2020-04-01	Asia / India / Madhya Pradesh	Human		Female	14	Hospitalized	Original	Oro-pharyngeal swab		B.6	L
hCoV-19/India/MP-DRDE 759/2020	EPI_ISL_476848	2020-04-11	Asia / India / Madhya Pradesh	Human		Male	37	Hospitalized	Original	Oro-pharyngeal swab		B.6	O
hCoV-19/India/MP-DRDE 1794/2020	EPI_ISL_476849	2020-04-29	Asia / India / Madhya Pradesh	Human		Female	23	Hospitalized	Original			B.6	O
hCoV-19/India/MP-DRDE 2429/2020	EPI_ISL_476850	2020-05-03	Asia / India / Madhya Pradesh	Human		Male	22	Hospitalized	Original			B.6	O
hCoV-19/India/MP-DRDE 2497/2020	EPI_ISL_476852	2020-05-04	Asia / India / Madhya Pradesh	Human		Male	28	Hospitalized	Original			B.6	O
hCoV-19/India/MP-DRDE-2498/2020	EPI_ISL_476853	2020-05-04	Asia / India / Madhya Pradesh	Human		Male	32	Hospitalized	Original			B.6	O
hCoV-19/India/MP-DRDE-3302/2020	EPI_ISL_476854	2020-05-11	Asia / India / Madhya Pradesh	Human		Male	12	Hospitalized	Original			B.1	G
hCoV-19/India/GJ-GBRC222a/2020	EPI_ISL_476855	2020-06-08	Asia / India / Gujarat / Vadodara	Human		Male	34	Hospitalized	Original			B.1.113	GH
hCoV-19/India/GJ-GBRC222b/2020	EPI_ISL_476856	2020-06-08	Asia / India / Gujarat / Vadodara	Human		Male	34	Hospitalized	Original			B.1.113	GH
hCoV-19/India/GJ-GBRC223a/2020	EPI_ISL_476857	2020-06-08	Asia / India / Gujarat / Vadodara	Human		Male	44	Hospitalized	Original			B.1.113	GH
hCoV-19/India/GJ-GBRC223b/2020	EPI_ISL_476858	2020-06-08	Asia / India / Gujarat / Vadodara	Human		Male	44	Hospitalized	Original			B.1.113	GH
hCoV-19/India/GJ-GBRC224a/2020	EPI_ISL_476859	2020-06-08	Asia / India / Gujarat / Vadodara	Human		Male	66	Released	Original			B.1.113	GH
hCoV-19/India/GJ-GBRC224b/2020	EPI_ISL_476860	2020-06-08	Asia / India / Gujarat / Vadodara	Human		Male	66	Released	Original			B.1.113	GH
hCoV-19/India/GJ-GBRC225a/2020	EPI_ISL_476861	2020-06-08	Asia / India / Gujarat / Savali	Human		Male	32	Released	Original			B.1.113	GH
hCoV-19/India/GJ-GBRC225b/2020	EPI_ISL_476862	2020-06-08	Asia / India / Gujarat / Savali	Human		Male	32	Released	Original			B.1.113	GH
hCoV-19/India/GJ-GBRC226/2020	EPI_ISL_476863	2020-06-11	Asia / India / Gujarat / Dahegam	Human		Female	40	Released	Original			B.1.113	GH
hCoV-19/India/GJ-GBRC227/2020	EPI_ISL_476864	2020-06-11	Asia / India / Gujarat / Ahmedabad	Human		Male	48	Released	Original			B.1.113	GH
hCoV-19/India/GJ-GBRC228a/2020	EPI_ISL_476865	2020-06-11	Asia / India / Gujarat / Ahmedabad	Human		Male	53	Released	Original			B.1.113	GH
hCoV-19/India/GJ-GBRC228b/2020	EPI_ISL_476866	2020-06-11	Asia / India / Gujarat / Ahmedabad	Human		Male	53	Released	Original			B.1	GH
hCoV-19/India/GJ-GBRC229a/2020	EPI_ISL_476867	2020-06-12	Asia / India / Gujarat / Palanpur	Human		Female	60	Hospitalized	Original			B.1.113	GH
hCoV-19/India/GJ-GBRC229b/2020	EPI_ISL_476868	2020-06-12	Asia / India / Gujarat / Palanpur	Human		Female	60	Hospitalized	Original			B.1.113	GH
hCoV-19/India/GJ-GBRC230/2020	EPI_ISL_476869	2020-06-11	Asia / India / Gujarat / Surat	Human		Male	45	Released	Original			B.1	G
hCoV-19/India/GJ-GBRC231a/2020	EPI_ISL_476870	2020-06-11	Asia / India / Gujarat / Surat	Human		Male	24	Hospitalized	Original			B.1.113	GH
hCoV-19/India/GJ-GBRC231b/2020	EPI_ISL_476871	2020-06-11	Asia / India / Gujarat / Surat	Human		Male	24	Hospitalized	Original			B.1.113	GH
hCoV-19/India/GJ-GBRC232a/2020	EPI_ISL_476872	2020-06-11	Asia / India / Gujarat / Surat	Human		Male	61	Released	Original			B.1.113	GH
hCoV-19/India/GJ-GBRC232b/2020	EPI_ISL_476873	2020-06-11	Asia / India / Gujarat / Surat	Human		Male	61	Released	Original			B.1.113	GH
hCoV-19/India/GJ-GBRC233a/2020	EPI_ISL_476874	2020-06-12	Asia / India / Gujarat / Surat	Human		Male	75	Hospitalized	Original			B.1	G
hCoV-19/India/GJ-GBRC233b/2020	EPI_ISL_476875	2020-06-12	Asia / India / Gujarat / Surat	Human		Male	75	Hospitalized	Original			B.1	G
hCoV-19/India/GJ-GBRC235a/2020	EPI_ISL_476876	2020-06-12	Asia / India / Gujarat / Surat	Human		Female	59	Released	Original			B.1	GH
hCoV-19/India/GJ-GBRC235b/2020	EPI_ISL_476877	2020-06-12	Asia / India / Gujarat / Surat	Human		Female	59	Released	Original			B.1	G
hCoV-19/India/GJ-GBRC236/2020	EPI_ISL_476878	2020-06-12	Asia / India / Gujarat / Surat	Human		Male	66	Released	Original			B.1	G
hCoV-19/India/GJ-GBRC237a/2020	EPI_ISL_476879	2020-06-12	Asia / India / Gujarat / Bardoli	Human		Male	65	Released	Original			B.1	G
hCoV-19/India/GJ-GBRC237b/2020	EPI_ISL_476880	2020-06-12	Asia / India / Gujarat / Bardoli	Human		Male	65	Released	Original			B.1	G
hCoV-19/India/GJ-GBRC238a/2020	EPI_ISL_476881	2020-06-12	Asia / India / Gujarat / Choryasi	Human		Male	57	Hospitalised	Original			B.1	G
hCoV-19/India/GJ-GBRC238b/2020	EPI_ISL_476882	2020-06-12	Asia / India / Gujarat / Choryasi	Human		Male	57	Hospitalised	Original			B.1	G
hCoV-19/India/MP-DRDE 3510/2020	EPI_ISL_476883	2020-05-13	Asia / India / Madhya Pradesh	Human		Male	29	Hospitalized	Original			B.1	G
hCoV-19/India/MP-DRDE 3926/2020	EPI_ISL_476884	2020-05-16	Asia / India / Madhya Pradesh	Human		Male	27	Hospitalized	Original			B.1	O
hCoV-19/India/MP-DRDE 4078/2020	EPI_ISL_476885	2020-05-17	Asia / India / Madhya Pradesh	Human		Male	9	Hospitalized	Original			B.1	G
hCoV-19/India/MP-DRDE 4083/2020	EPI_ISL_476886	2020-05-17	Asia / India / Madhya Pradesh	Human		Female	11	Hospitalized	Original			B.1	G
hCoV-19/India/MP-DRDE-4093/2020	EPI_ISL_476887	2020-05-17	Asia / India / Madhya Pradesh	Human		Male	6	Hospitalized	Original			B.1	G
hCoV-19/India/MP-DRDE-3983/2020	EPI_ISL_476888	2020-05-16	Asia / India / Madhya Pradesh	Human		Male	20	Hospitalized	Original			B.1	G
hCoV-19/India/MP-DRDE-3987/2020	EPI_ISL_476889	2020-05-16	Asia / India / Madhya Pradesh	Human		Female	35	Hospitalized	Original			B.1	G
hCoV-19/India/MP-DRDE-4022/2020	EPI_ISL_476890	2020-05-16	Asia / India / Madhya Pradesh	Human		Male	29	Hospitalized	Original	Oro-pharyngeal swab		B.1	O
hCoV-19/India/MP-DRDE-4096/2020	EPI_ISL_476891	2020-05-17	Asia / India / Madhya Pradesh	Human		Male	38	Hospitalized	Original			B.1	G
hCoV-19/India/MP-DRDE-4105/2020	EPI_ISL_476892	2020-05-17	Asia / India / Madhya Pradesh	Human		Female	35	Hospitalized	Original			B.1	G
hCoV-19/India/MP-DRDE-4111/2020	EPI_ISL_476893	2020-05-17	Asia / India / Madhya Pradesh	Human		Male	31	Hospitalized	Original			B.1	G
hCoV-19/India/MP-DRDE-4195/2020	EPI_ISL_476894	2020-05-18	Asia / India / Madhya Pradesh	Human		Male	39	Hospitalized	Original			B.1	G
hCoV-19/India/MP-DRDE 4661/2020	EPI_ISL_476895	2020-05-27	Asia / India / Madhya Pradesh	Human		Male	24	Hospitalized	Original			B.1	G
hCoV-19/India/MP-DRDE-4624/2020	EPI_ISL_476896	2020-05-25	Asia / India / Madhya Pradesh	Human		Male	70	Death	Original			B.1	G
hCoV-19/India/GJ-GBRC234/2020	EPI_ISL_477183	2020-06-12	Asia / India / Gujarat / Choryasi	Human		Male	42	Released	Original			B.1	G
hCoV-19/India/KA-InStem-NCBS-0002/2020	EPI_ISL_477205	2020-05-26	Asia / India / Karnataka	Human		unknown	unknown	unknown	Original			B.1.1	GR
hCoV-19/India/KA-InStem-NCBS-0004/2020	EPI_ISL_477207	2020-05-29	Asia / India / Karnataka	Human		unknown	unknown	unknown	Original			B.1.36	GH
hCoV-19/India/KA-InStem-NCBS-0005/2020	EPI_ISL_477208	2020-06-01	Asia / India / Karnataka	Human		unknown	unknown	unknown	Original			B.6	O
hCoV-19/India/KA-InStem-NCBS-0007/2020	EPI_ISL_477210	2020-06-02	Asia / India / Karnataka	Human		unknown	unknown	unknown	Original			B.1.113	GH
hCoV-19/India/KA-InStem-NCBS-0008/2020	EPI_ISL_477211	2020-06-02	Asia / India / Karnataka	Human		unknown	unknown	unknown	Original			B.1.113	GH
hCoV-19/India/KA-InStem-NCBS-0009/2020	EPI_ISL_477212	2020-05-27	Asia / India / Karnataka	Human		unknown	unknown	unknown	Original			B.1.36	GH
hCoV-19/India/KA-InStem-NCBS-0014/2020	EPI_ISL_477217	2020-06-12	Asia / India / Karnataka	Human		unknown	unknown	unknown	Original			B.1.1	GR
hCoV-19/India/KA-InStem-NCBS-0032/2020	EPI_ISL_477233	2020-06-16	Asia / India / Karnataka	Human		unknown	unknown	unknown	Original			B.1.1	GR
hCoV-19/India/KA-InStem-NCBS-0036/2020	EPI_ISL_477237	2020-06-16	Asia / India / Karnataka	Human		unknown	unknown	unknown	Original			B.1.113	GH
hCoV-19/India/KA-InStem-NCBS-0037/2020	EPI_ISL_477238	2020-06-16	Asia / India / Karnataka	Human		unknown	unknown	unknown	Original			B.1.1	GR
hCoV-19/India/KA-InStem-NCBS-0038/2020	EPI_ISL_477239	2020-06-17	Asia / India / Karnataka	Human		unknown	unknown	unknown	Original			B.1.113	GH
hCoV-19/India/KA-InStem-NCBS-0039/2020	EPI_ISL_477240	2020-06-17	Asia / India / Karnataka	Human		unknown	unknown	unknown	Original			B.1.1	GR
hCoV-19/India/KA-InStem-NCBS-0040/2020	EPI_ISL_477241	2020-06-17	Asia / India / Karnataka	Human		unknown	unknown	unknown	Original			B.1.1	GR
hCoV-19/India/KA-InStem-NCBS-0041/2020	EPI_ISL_477242	2020-06-17	Asia / India / Karnataka	Human		unknown	unknown	unknown	Original			B.1.1	GR
hCoV-19/India/KA-InStem-NCBS-0042/2020	EPI_ISL_477243	2020-06-16	Asia / India / Karnataka	Human		unknown	unknown	unknown	Original			B.1.1	GR
hCoV-19/India/KA-InStem-NCBS-0045/2020	EPI_ISL_477245	2020-05-01	Asia / India / Karnataka	Human		unknown	unknown	unknown	Original			B.1.80	G
hCoV-19/India/KA-InStem-NCBS-0046/2020	EPI_ISL_477246	2020-05-02	Asia / India / Karnataka	Human		unknown	unknown	unknown	Original			B.6	O
hCoV-19/India/MH-NIV-15115/2020	EPI_ISL_479500	2020-04-25	Asia / India / Maharashtra	Human		Female	50	unknown	Original			B.1.1.32	GR
hCoV-19/India/MH-NIV-15351/2020	EPI_ISL_479501	2020-04-26	Asia / India / Maharashtra	Human		Male	48	Symptomatic	Original			B.1.1	GR
hCoV-19/India/MH-NIV-15768/2020	EPI_ISL_479502	2020-04-27	Asia / India / Maharashtra	Human		Female	53	Symptomatic	Original			B.1.1	GR
hCoV-19/India/MH-NIV-15879/2020	EPI_ISL_479503	2020-04-27	Asia / India / Maharashtra	Human		Female	50	unknown	Original			B.1.1.32	GR
hCoV-19/India/MH-NIV-15941/2020	EPI_ISL_479504	2020-04-27	Asia / India / Maharashtra	Human		Female	35	unknown	Original			B.1.1.32	GR
hCoV-19/India/MH-NIV-16503/2020	EPI_ISL_479505	2020-04-28	Asia / India / Maharashtra	Human		Female	61	Symptomatic	Original			B.1.1.32	GR
hCoV-19/India/MH-NIV-16936/2020	EPI_ISL_479506	2020-04-28	Asia / India / Maharashtra	Human		Male	10	unknown	Original			B.1.1.32	GR
hCoV-19/India/MH-NIV-17002/2020	EPI_ISL_479507	2020-04-29	Asia / India / Maharashtra	Human		Female	58	Symptomatic	Original			B.1.1.32	GR
hCoV-19/India/MH-NIV-17547/2020	EPI_ISL_479508	2020-04-29	Asia / India / Maharashtra	Human		Female	40	unknown	Original			B.1.1.32	GR
hCoV-19/India/MH-NIV-17570/2020	EPI_ISL_479509	2020-04-30	Asia / India / Maharashtra	Human		Male	65	Symptomatic	Original			B.1.1.32	GR
hCoV-19/India/MH-NIV-18650/2020	EPI_ISL_479510	2020-04-30	Asia / India / Maharashtra	Human		Female	50	Symptomatic	Original			B.1.1.32	GR
hCoV-19/India/MH-NIV-18728/2020	EPI_ISL_479511	2020-05-01	Asia / India / Maharashtra	Human		Female	16	unknown	Original			B.1.1.32	GR
hCoV-19/India/MH-NIV-19746/2020	EPI_ISL_479512	2020-05-03	Asia / India / Maharashtra	Human		Female	58	Symptomatic	Original			B.1.1.32	GR
hCoV-19/India/MH-NIV-20134/2020	EPI_ISL_479513	2020-05-04	Asia / India / Maharashtra	Human		Male	55	Symptomatic	Original			B.1.1.32	GR
hCoV-19/India/MH-NIV-20608/2020	EPI_ISL_479514	2020-05-04	Asia / India / Maharashtra	Human		Male	67	Symptomatic	Original			B.1.1.32	GR
hCoV-19/India/MH-NIV-20878/2020	EPI_ISL_479515	2020-05-05	Asia / India / Maharashtra	Human		Female	48	unknown	Original			B.1.1	GR
hCoV-19/India/MH-NIV-21041/2020	EPI_ISL_479516	2020-05-05	Asia / India / Maharashtra	Human		Male	40	Symptomatic	Original			B.1	G
hCoV-19/India/MH-NIV-21455/2020	EPI_ISL_479517	2020-05-05	Asia / India / Maharashtra	Human		Male	64	Symptomatic	Original			B.1.1.32	GR
hCoV-19/India/MH-NIV-22048/2020	EPI_ISL_479518	2020-05-06	Asia / India / Maharashtra	Human		Male	45	unknown	Original			B.1.1	GR
hCoV-19/India/MH-NIV-22552/2020	EPI_ISL_479519	2020-05-07	Asia / India / Maharashtra	Human		Male	67	Symptomatic	Original			B.1.1.32	GR
hCoV-19/India/MH-NIV-22876/2020	EPI_ISL_479520	2020-05-07	Asia / India / Maharashtra	Human		Female	65	Asymptomatic	Original			B.6	O
hCoV-19/India/MH-NIV-23098/2020	EPI_ISL_479521	2020-05-07	Asia / India / Maharashtra	Human		Female	70	Symptomatic	Original			B.1.1.32	GR
hCoV-19/India/MH-NIV-23721/2020	EPI_ISL_479522	2020-05-08	Asia / India / Maharashtra	Human		Male	75	Symptomatic	Original			B.1.1.32	GR
hCoV-19/India/MH-NIV-24174/2020	EPI_ISL_479523	2020-05-08	Asia / India / Maharashtra	Human		Male	43	Symptomatic	Original			B.1.1.32	GR
hCoV-19/India/MH-NIV-25950/2020	EPI_ISL_479524	2020-05-10	Asia / India / Maharashtra	Human		Male	75	unknown	Original			B.1.1.32	GR
hCoV-19/India/MH-NIV-27109/2020	EPI_ISL_479526	2020-05-11	Asia / India / Maharashtra	Human		Male	66	Symptomatic	Original			B.1.1.32	GR
hCoV-19/India/MH-NIV-28147/2020	EPI_ISL_479527	2020-05-12	Asia / India / Maharashtra	Human		Male	58	Symptomatic	Original			B.1.80	G
hCoV-19/India/MH-NIV-28416/2020	EPI_ISL_479528	2020-05-12	Asia / India / Maharashtra	Human		Male	38	Symptomatic	Original			B.1.1.32	GR
hCoV-19/India/MH-NIV-28815/2020	EPI_ISL_479529	2020-05-13	Asia / India / Maharashtra	Human		Female	85	Symptomatic	Original			B.1.1.32	GR
hCoV-19/India/MH-NIV-28900/2020	EPI_ISL_479530	2020-05-13	Asia / India / Maharashtra	Human		Male	80	Symptomatic	Original			B.1.1.32	GR
hCoV-19/India/MH-NIV-29053/2020	EPI_ISL_479531	2020-05-13	Asia / India / Maharashtra	Human		Female	72	Symptomatic	Original			B.1.1.32	GR
hCoV-19/India/MH-NIV-29909/2020	EPI_ISL_479532	2020-05-14	Asia / India / Maharashtra	Human		Male	65	Symptomatic	Original			B.1.1.32	GR
hCoV-19/India/MH-NIV-31191/2020	EPI_ISL_479533	2020-05-15	Asia / India / Maharashtra	Human		Male	79	Symptomatic	Original			B.1.1.32	GR
hCoV-19/India/MH-NIV-35868/2020	EPI_ISL_479534	2020-05-19	Asia / India / Maharashtra	Human		Female	61	Symptomatic	Original			B.1.1.32	GR
hCoV-19/India/MH-NIV-36405/2020	EPI_ISL_479535	2020-05-18	Asia / India / Maharashtra	Human		Male	40	Symptomatic	Original			B.1.1.32	GR
hCoV-19/India/MH-NIV-36444/2020	EPI_ISL_479536	2020-05-19	Asia / India / Maharashtra	Human		Female	60	Symptomatic	Original			B.1.1.32	GR
hCoV-19/India/MH-NIV-36461/2020	EPI_ISL_479537	2020-05-20	Asia / India / Maharashtra	Human		Female	70	Symptomatic	Original			B.1.1	GR
hCoV-19/India/MH-NIV-37486/2020	EPI_ISL_479538	2020-05-20	Asia / India / Maharashtra	Human		Male	61	Symptomatic	Original			B.1.1.32	GR
hCoV-19/India/MH-NIV-37502/2020	EPI_ISL_479539	2020-05-21	Asia / India / Maharashtra	Human		Male	58	Symptomatic	Original			B.1.80	G
hCoV-19/India/MH-NIV-37681/2020	EPI_ISL_479540	2020-05-21	Asia / India / Maharashtra	Human		Male	65	Asymptomatic	Original			B.1.1.32	GR
hCoV-19/India/MH-NIV-37985/2020	EPI_ISL_479541	2020-05-21	Asia / India / Maharashtra	Human		Male	27	Symptomatic	Original			B.1.1.32	GR
hCoV-19/India/MH-NIV-38793/2020	EPI_ISL_479542	2020-05-22	Asia / India / Maharashtra	Human		Female	45	unknown	Original			B.1.1.32	GR
hCoV-19/India/MH-NIV-40837/2020	EPI_ISL_479543	2020-05-23	Asia / India / Maharashtra	Human		Female	58	Symptomatic	Original			B.1.1.32	GR
hCoV-19/India/MH-NIV-42694/2020	EPI_ISL_479544	2020-05-24	Asia / India / Maharashtra	Human		Female	38	Asymptomatic	Original			B.1.1	GR
hCoV-19/India/MH-NIV-46430/2020	EPI_ISL_479545	2020-05-26	Asia / India / Maharashtra	Human		Male	10	unknown	Original			B.6	O
hCoV-19/India/MH-NIV-44241/2020	EPI_ISL_479546	2020-05-25	Asia / India / Maharashtra	Human		Male	77	Symptomatic	Original			B.1.80	G
hCoV-19/India/OR-ILSCV35476/2020	EPI_ISL_481200	2020-06-10	Asia / India / Odisha	Human		Female	19	unknown	Original			B.1	G
hCoV-19/India/OR-ILSCV35482/2020	EPI_ISL_481201	2020-06-11	Asia / India / Odisha	Human		Female	19	unknown	Original			B.1	G
hCoV-19/India/OR-ILSCV35574/2020	EPI_ISL_481202	2020-06-11	Asia / India / Odisha	Human		Male	26	unknown	Original			B.1.1.32	GR
hCoV-19/India/OR-ILSCV35614/2020	EPI_ISL_481203	2020-06-12	Asia / India / Odisha	Human		Male	29	unknown	Original			B.1.26	GH
hCoV-19/India/OR-ILSCV35615/2020	EPI_ISL_481204	2020-06-12	Asia / India / Odisha	Human		Male	33	unknown	Original			B.1.26	GH
hCoV-19/India/OR-ILSCV35750/2020	EPI_ISL_481205	2020-06-12	Asia / India / Odisha	Human		Male	26	unknown	Original			B.1.1	GR
hCoV-19/India/DL-NCDC1722-CSIR-IGIB/2020	EPI_ISL_482501	2020-05-17	Asia / India / Delhi	Human		Female	24	unknown	Original			B.6	O
hCoV-19/India/DL-NCDC1733-CSIR-IGIB/2020	EPI_ISL_482503	2020-05-18	Asia / India / Delhi	Human		Male	32	unknown	Original			B.6	O
hCoV-19/India/DL-NCDC1873-CSIR-IGIB/2020	EPI_ISL_482509	2020-05-18	Asia / India / Delhi	Human		Male	33	unknown	Original			B.6	O
hCoV-19/India/DL-NCDC1892-CSIR-IGIB/2020	EPI_ISL_482511	2020-05-18	Asia / India / Delhi	Human		Male	61	unknown	Original			B.6	O
hCoV-19/India/DL-NCDC1895-CSIR-IGIB/2020	EPI_ISL_482512	2020-05-18	Asia / India / Delhi	Human		Female	35	unknown	Original			B.1.113	G
hCoV-19/India/DL-NCDC1934-CSIR-IGIB/2020	EPI_ISL_482513	2020-05-18	Asia / India / Delhi	Human		Male	25	unknown	Original			B.6	O
hCoV-19/India/DL-NCDC1957-CSIR-IGIB/2020	EPI_ISL_482515	2020-05-18	Asia / India / Delhi	Human		Male	64	unknown	Original			B.6	O
hCoV-19/India/DL-NCDC2037-CSIR-IGIB/2020	EPI_ISL_482531	2020-05-18	Asia / India / Delhi	Human		Female	30	unknown	Original			B.6	O
hCoV-19/India/DL-NCDC2058-CSIR-IGIB/2020	EPI_ISL_482537	2020-05-19	Asia / India / Delhi	Human		Male	41	unknown	Original			B.6	O
hCoV-19/India/DL-NCDC2188-CSIR-IGIB/2020	EPI_ISL_482545	2020-05-18	Asia / India / Delhi	Human		Male	41	unknown	Original			B.6	O
hCoV-19/India/DL-NCDC2189-CSIR-IGIB/2020	EPI_ISL_482546	2020-05-18	Asia / India / Delhi	Human		Female	47	unknown	Original			B.1	O
hCoV-19/India/DL-NCDC2192-CSIR-IGIB/2020	EPI_ISL_482547	2020-05-18	Asia / India / Delhi	Human		Male	12	unknown	Original			B.1	O
hCoV-19/India/DL-NCDC2214-CSIR-IGIB/2020	EPI_ISL_482552	2020-05-18	Asia / India / Delhi	Human		Male	40	unknown	Original			B.6	O
hCoV-19/India/DL-NCDC2283-CSIR-IGIB/2020	EPI_ISL_482555	2020-05-19	Asia / India / Delhi	Human		Female	25	unknown	Original			B.1.113	G
hCoV-19/India/DL-NCDC2293-CSIR-IGIB/2020	EPI_ISL_482556	2020-05-19	Asia / India / Delhi	Human		Female	24	unknown	Original			B.6	O
hCoV-19/India/DL-NCDC2334-CSIR-IGIB/2020	EPI_ISL_482560	2020-05-19	Asia / India / Delhi	Human		Male	25	unknown	Original			B.6	O
hCoV-19/India/DL-NCDC3652-CSIR-IGIB/2020	EPI_ISL_482563	2020-05-19	Asia / India / Delhi	Human		Male	48	unknown	Original			B.1.113	G
hCoV-19/India/DL-NCDC3820-CSIR-IGIB/2020	EPI_ISL_482574	2020-05-20	Asia / India / Delhi	Human		Male	31	unknown	Original			B.1.113	G
hCoV-19/India/DL-NCDC3832-CSIR-IGIB/2020	EPI_ISL_482587	2020-05-20	Asia / India / Delhi	Human		Male	57	unknown	Original			B.1.113	G
hCoV-19/India/DL-NCDC4402-CSIR-IGIB/2020	EPI_ISL_482590	2020-05-21	Asia / India / Delhi	Human		Male	57	unknown	Original			B.1.113	G
hCoV-19/India/DL-NCDC4462-CSIR-IGIB/2020	EPI_ISL_482591	2020-05-23	Asia / India / Delhi	Human		Female	50	unknown	Original			B.1.113	O
hCoV-19/India/GJ-GBRC239/2020	EPI_ISL_483820	2020-06-11	Asia / India / Gujarat / Gandhinagar	Human		Male	52	Deceased	Original			B.1.36	GH
hCoV-19/India/GJ-GBRC240/2020	EPI_ISL_483821	2020-06-05	Asia / India / Gujarat / Vadodara	Human		Male	70	Released	Original			B.1.36	GH
hCoV-19/India/GJ-GBRC241/2020	EPI_ISL_483822	2020-06-08	Asia / India / Gujarat / Vadodara	Human		Male	44	Released	Original			B.1	G
hCoV-19/India/GJ-GBRC242/2020	EPI_ISL_483823	2020-06-14	Asia / India / Gujarat / Himatnagar	Human		Male	46	Released	Original			B.1.113	GH
hCoV-19/India/GJ-GBRC243/2020	EPI_ISL_483824	2020-06-14	Asia / India / Gujarat / Himatnagar	Human		Female	70	Deceased	Original			B.1.36	GH
hCoV-19/India/GJ-GBRC244/2020	EPI_ISL_483825	2020-06-14	Asia / India / Gujarat / Ahmedabad	Human		Female	63	Released	Original			B.1.113	GH
hCoV-19/India/GJ-GBRC245/2020	EPI_ISL_483826	2020-06-14	Asia / India / Gujarat / Modasa	Human		Female	29	Released	Original			B.1.36	GH
hCoV-19/India/GJ-GBRC246/2020	EPI_ISL_483827	2020-06-19	Asia / India / Gujarat / Prantij	Human		Male	50	Released	Original			B.1	G
hCoV-19/India/GJ-GBRC247/2020	EPI_ISL_483828	2020-06-19	Asia / India / Gujarat / Talod	Human		Male	58	Released	Original			B.1.113	GH
hCoV-19/India/GJ-GBRC248a/2020	EPI_ISL_483829	2020-06-12	Asia / India / Gujarat / Rajkot	Human		Male	41	Released	Original			B.1.36	GH
hCoV-19/India/GJ-GBRC248b/2020	EPI_ISL_483830	2020-06-12	Asia / India / Gujarat / Rajkot	Human		Male	41	Released	Original			B.1.36	GH
hCoV-19/India/GJ-GBRC249a/2020	EPI_ISL_483831	2020-06-12	Asia / India / Gujarat / Rajkot	Human		Male	55	Released	Original			B.1.113	GH
hCoV-19/India/GJ-GBRC249b/2020	EPI_ISL_483832	2020-06-12	Asia / India / Gujarat / Rajkot	Human		Male	55	Released	Original			B.1.113	GH
hCoV-19/India/GJ-GBRC250a/2020	EPI_ISL_483833	2020-06-12	Asia / India / Gujarat / Chuda	Human		Male	42	Released	Original			B.1.113	GH
hCoV-19/India/GJ-GBRC250b/2020	EPI_ISL_483834	2020-06-12	Asia / India / Gujarat / Chuda	Human		Male	42	Released	Original			B.1.113	GH
hCoV-19/India/GJ-GBRC251a/2020	EPI_ISL_483835	2020-06-12	Asia / India / Gujarat / Junagadh	Human		Male	48	Released	Original			B.1	G
hCoV-19/India/GJ-GBRC251b/2020	EPI_ISL_483836	2020-06-12	Asia / India / Gujarat / Junagadh	Human		Male	48	Released	Original			B.1	G
hCoV-19/India/GJ-GBRC252/2020	EPI_ISL_483837	2020-06-12	Asia / India / Gujarat / Rajkot	Human		Male	55	Released	Original			B.1.113	GH
hCoV-19/India/GJ-GBRC253a/2020	EPI_ISL_483838	2020-06-12	Asia / India / Gujarat / Rajkot	Human		Female	51	Released	Original			B.1.113	GH
hCoV-19/India/GJ-GBRC253b/2020	EPI_ISL_483839	2020-06-12	Asia / India / Gujarat / Rajkot	Human		Female	51	Released	Original			B.1.113	GH
hCoV-19/India/GJ-GBRC254a/2020	EPI_ISL_483840	2020-06-12	Asia / India / Gujarat / Rajkot	Human		Male	15	Released	Original			B.1.113	GH
hCoV-19/India/GJ-GBRC254b/2020	EPI_ISL_483841	2020-06-12	Asia / India / Gujarat / Rajkot	Human		Male	15	Released	Original			B.1.113	GH
hCoV-19/India/GJ-GBRC255a/2020	EPI_ISL_483842	2020-06-12	Asia / India / Gujarat / Rajkot	Human		Female	37	Released	Original			B.1.113	GH
hCoV-19/India/GJ-GBRC255b/2020	EPI_ISL_483843	2020-06-12	Asia / India / Gujarat / Rajkot	Human		Female	37	Released	Original			B.1.113	GH
hCoV-19/India/GJ-GBRC256a/2020	EPI_ISL_483844	2020-06-12	Asia / India / Gujarat / Jetpur	Human		Male	50	Released	Original			B.1	G
hCoV-19/India/GJ-GBRC256b/2020	EPI_ISL_483845	2020-06-12	Asia / India / Gujarat / Jetpur	Human		Male	50	Released	Original			B.1.113	GH
hCoV-19/India/GJ-GBRC257a/2020	EPI_ISL_483846	2020-06-12	Asia / India / Gujarat / Rajkot	Human		Female	29	Released	Original			B.1.113	GH
hCoV-19/India/GJ-GBRC257b/2020	EPI_ISL_483847	2020-06-12	Asia / India / Gujarat / Rajkot	Human		Female	29	Released	Original			B.1.113	GH
hCoV-19/India/GJ-GBRC258a/2020	EPI_ISL_483848	2020-06-12	Asia / India / Gujarat / Gondal	Human		Male	62	Released	Original			B.1.113	GH
hCoV-19/India/GJ-GBRC258b/2020	EPI_ISL_483849	2020-06-12	Asia / India / Gujarat / Gondal	Human		Male	62	Released	Original			B.1	G
hCoV-19/India/GJ-GBRC259/2020	EPI_ISL_483850	2020-06-11	Asia / India / Gujarat / Surat	Human		Female	58	Released	Original			A	S
hCoV-19/India/GJ-GBRC260a/2020	EPI_ISL_483851	2020-06-11	Asia / India / Gujarat / Surat	Human		Male	44	Released	Original			B.1.113	GH
hCoV-19/India/GJ-GBRC260b/2020	EPI_ISL_483852	2020-06-11	Asia / India / Gujarat / Surat	Human		Male	44	Released	Original			B.1	GH
hCoV-19/India/GJ-GBRC261a/2020	EPI_ISL_483853	2020-06-11	Asia / India / Gujarat / Surat	Human		Male	56	Released	Original			B.1	G
hCoV-19/India/GJ-GBRC261b/2020	EPI_ISL_483854	2020-06-11	Asia / India / Gujarat / Surat	Human		Male	56	Released	Original			B.1.36	GH
hCoV-19/India/GJ-GBRC262/2020	EPI_ISL_483855	2020-06-11	Asia / India / Gujarat / Surat	Human		Male	38	Released	Original			B.1.80	G
hCoV-19/India/GJ-GBRC263a/2020	EPI_ISL_483856	2020-06-12	Asia / India / Gujarat / Surat	Human		Male	39	Released	Original			B.1.113	GH
hCoV-19/India/GJ-GBRC263b/2020	EPI_ISL_483857	2020-06-12	Asia / India / Gujarat / Surat	Human		Male	39	Released	Original			B.1	S
hCoV-19/India/GJ-GBRC264a/2020	EPI_ISL_483858	2020-06-13	Asia / India / Gujarat / Choryasi	Human		Male	44	Released	Original			B.1	G
hCoV-19/India/GJ-GBRC264b/2020	EPI_ISL_483859	2020-06-13	Asia / India / Gujarat / Choryasi	Human		Male	44	Released	Original			B.1.36	GH
hCoV-19/India/GJ-GBRC265/2020	EPI_ISL_483860	2020-06-13	Asia / India / Gujarat / Surat	Human		Male	38	Released	Original			B.1	G
hCoV-19/India/GJ-GBRC266/2020	EPI_ISL_483861	2020-06-13	Asia / India / Gujarat / Surat	Human		Male	48	Released	Original			B.1	G
hCoV-19/India/GJ-GBRC267a/2020	EPI_ISL_483862	2020-06-13	Asia / India / Gujarat / Choryasi	Human		Male	28	Released	Original			B.1	G
hCoV-19/India/GJ-GBRC267b/2020	EPI_ISL_483863	2020-06-13	Asia / India / Gujarat / Choryasi	Human		Male	28	Released	Original			B.1.113	GH
hCoV-19/India/GJ-GBRC268a/2020	EPI_ISL_483864	2020-06-13	Asia / India / Gujarat / Surat	Human		Female	53	Released	Original			B.1	G
hCoV-19/India/GJ-GBRC268b/2020	EPI_ISL_483865	2020-06-13	Asia / India / Gujarat / Surat	Human		Female	53	Released	Original			B.1.36	GH
hCoV-19/India/GJ-GBRC269/2020	EPI_ISL_483866	2020-06-13	Asia / India / Gujarat / Choryasi	Human		Female	55	Deceased	Original			B.1	G
hCoV-19/India/GJ-GBRC270/2020	EPI_ISL_483867	2020-06-13	Asia / India / Gujarat / Surat	Human		Male	63	Released	Original			B.1.1.32	GR
hCoV-19/India/GJ-GBRC271a/2020	EPI_ISL_483868	2020-06-13	Asia / India / Gujarat / Surat	Human		Female	54	Released	Original			B.1.113	O
hCoV-19/India/GJ-GBRC271b/2020	EPI_ISL_483869	2020-06-13	Asia / India / Gujarat / Surat	Human		Female	54	Released	Original			B.1	O
hCoV-19/India/GJ-GBRC272a/2020	EPI_ISL_483870	2020-06-13	Asia / India / Gujarat / Surat	Human		Female	49	Released	Original			A	S
hCoV-19/India/GJ-GBRC272b/2020	EPI_ISL_483871	2020-06-13	Asia / India / Gujarat / Surat	Human		Female	49	Released	Original			B.1.36	O
hCoV-19/India/GJ-GBRC273a/2020	EPI_ISL_483872	2020-06-13	Asia / India / Gujarat / Choryasi	Human		Male	60	DAMA	Original			A	S
hCoV-19/India/GJ-GBRC273b/2020	EPI_ISL_483873	2020-06-13	Asia / India / Gujarat / Choryasi	Human		Male	60	DAMA	Original			A	S
hCoV-19/India/GJ-GBRC274/2020	EPI_ISL_483874	2020-06-13	Asia / India / Gujarat / Surat	Human		Male	85	Deceased	Original			B.1	G
hCoV-19/India/GJ-GBRC275a/2020	EPI_ISL_483875	2020-06-13	Asia / India / Gujarat / Surat	Human		Male	49	Released	Original			B.1	G
hCoV-19/India/GJ-GBRC275b/2020	EPI_ISL_483876	2020-06-13	Asia / India / Gujarat / Surat	Human		Male	49	Released	Original			B.1.113	GH
hCoV-19/India/GJ-GBRC276/2020	EPI_ISL_483877	2020-06-13	Asia / India / Gujarat / Surat	Human		Male	32	Hospitalized	Original			B.1	G
hCoV-19/India/GJ-GBRC277a/2020	EPI_ISL_483878	2020-06-13	Asia / India / Gujarat / Olpad	Human		Male	41	Hospitalized	Original			B.1	G
hCoV-19/India/GJ-GBRC277b/2020	EPI_ISL_483879	2020-06-13	Asia / India / Gujarat / Olpad	Human		Male	41	Hospitalized	Original			B.1.113	GH
hCoV-19/India/KA-InStem-NCBS-0094/2020	EPI_ISL_486669	2020	Asia / India / Karnataka	Human		unknown	unknown	unknown	Original			B.1.1	GR
hCoV-19/India/KA-InStem-NCBS-0095/2020	EPI_ISL_486670	2020	Asia / India / Karnataka	Human		unknown	unknown	unknown	Original			B.1.1	GR
hCoV-19/India/UN-7044/2020	EPI_ISL_490106	2020	Asia / India	Human		Female	19	Hospitalized	Original			B.1.1	GR
hCoV-19/India/UN-11123/2020	EPI_ISL_491096	2020	Asia / India	Human		Male	26	Hospitalized	Original			B.6	L
hCoV-19/India/UN-15348/2020	EPI_ISL_491479	2020	Asia / India	Human		Male	32	Live	Original			B.6	O
hCoV-19/USA/IN-QDX-182/2020	EPI_ISL_494518	2020-04-28	North America / USA / Indiana	Human		Male	40	unknown	Original	Oro-pharyngeal swab		B.1	GH
hCoV-19/USA/IN-QDX-184/2020	EPI_ISL_494519	2020-04-28	North America / USA / Indiana	Human		Male	22	unknown	Original	Oro-pharyngeal swab		B.1	G
hCoV-19/USA/IN-QDX-192/2020	EPI_ISL_494520	2020-04-29	North America / USA / Indiana	Human		Female	43	unknown	Original	Oro-pharyngeal swab		B.1	G
hCoV-19/India/GJ-GBRC279/2020	EPI_ISL_495016	2020-06-18	Asia / India / Gujarat / Dholka	Human		Male	45	Released	Original			B.1	G
hCoV-19/India/GJ-GBRC280/2020	EPI_ISL_495017	2020-06-18	Asia / India / Gujarat / Ahmedabad	Human		Male	45	Released	Original			B.1.113	GH
hCoV-19/India/GJ-GBRC281/2020	EPI_ISL_495018	2020-06-18	Asia / India / Gujarat / Ahmedabad	Human		Male	59	Released	Original			B.1	G
hCoV-19/India/GJ-GBRC282/2020	EPI_ISL_495019	2020-06-18	Asia / India / Gujarat / Ahmedabad	Human		Male	28	Released	Original			B.1.113	GH
hCoV-19/India/GJ-GBRC283/2020	EPI_ISL_495020	2020-06-28	Asia / India / Gujarat / Botad	Human		Female	68	Released	Original			B.1.36	GH
hCoV-19/India/GJ-GBRC284a/2020	EPI_ISL_495021	2020-06-30	Asia / India / Gujarat / Bhavnagar	Human		Male	60	Hospitalized	Original			B.1.113	GH
hCoV-19/India/GJ-GBRC284b/2020	EPI_ISL_495022	2020-06-30	Asia / India / Gujarat / Bhavnagar	Human		Male	60	Hospitalized	Original			B.1.113	GH
hCoV-19/India/GJ-GBRC285/2020	EPI_ISL_495023	2020-07-02	Asia / India / Gujarat / Bhavnagar	Human		Male	42	Released	Original			B.1.36	GH
hCoV-19/India/GJ-GBRC286/2020	EPI_ISL_495024	2020-07-03	Asia / India / Gujarat / Ghogha	Human		Male	50	Released	Original			B.1.1.32	GR
hCoV-19/India/GJ-GBRC287/2020	EPI_ISL_495025	2020-07-04	Asia / India / Gujarat / Mahuva	Human		Male	50	Released	Original			B.1	G
hCoV-19/India/GJ-GBRC289/2020	EPI_ISL_495026	2020-06-05	Asia / India / Gujarat / Vadodara	Human		Male	65	Released	Original			B.1	G
hCoV-19/India/GJ-GBRC290a/2020	EPI_ISL_495027	2020-06-15	Asia / India / Gujarat / Vadodara	Human		Female	55	Released	Original			B.1.113	GH
hCoV-19/India/GJ-GBRC290b/2020	EPI_ISL_495028	2020-06-15	Asia / India / Gujarat / Vadodara	Human		Female	55	Released	Original			B.1.1	GR
hCoV-19/India/GJ-GBRC291/2020	EPI_ISL_495029	2020-06-15	Asia / India / Gujarat / Vadodara	Human		Female	55	Released	Original			B.1	G
hCoV-19/India/GJ-GBRC292a/2020	EPI_ISL_495030	2020-06-15	Asia / India / Gujarat / Vadodara	Human		Male	67	Released	Original			B.1	G
hCoV-19/India/GJ-GBRC292b/2020	EPI_ISL_495031	2020-06-15	Asia / India / Gujarat / Vadodara	Human		Male	67	Released	Original			B.1	G
hCoV-19/India/GJ-GBRC293a/2020	EPI_ISL_495032	2020-06-15	Asia / India / Gujarat / Vadodara	Human		Male	53	Released	Original			B.1	G
hCoV-19/India/GJ-GBRC293b/2020	EPI_ISL_495033	2020-06-15	Asia / India / Gujarat / Vadodara	Human		Male	53	Released	Original			B.1.36	GH
hCoV-19/India/GJ-GBRC294/2020	EPI_ISL_495034	2020-06-15	Asia / India / Gujarat / Vadodara	Human		Male	37	Released	Original			B.1	G
hCoV-19/India/GJ-GBRC295/2020	EPI_ISL_495035	2020-06-15	Asia / India / Gujarat / Vadodara	Human		Male	62	Released	Original			B.1	G
hCoV-19/India/GJ-GBRC296a/2020	EPI_ISL_495036	2020-06-15	Asia / India / Gujarat / Vadodara	Human		Male	65	Unknown	Original			B.1	G
hCoV-19/India/GJ-GBRC296b/2020	EPI_ISL_495037	2020-06-15	Asia / India / Gujarat / Vadodara	Human		Male	65	Unknown	Original			B.1	G
hCoV-19/India/GJ-GBRC297a/2020	EPI_ISL_495038	2020-06-15	Asia / India / Gujarat / Vadodara	Human		Male	71	Deceased	Original			B.1	G
hCoV-19/India/GJ-GBRC297b/2020	EPI_ISL_495039	2020-06-15	Asia / India / Gujarat / Vadodara	Human		Male	71	Deceased	Original			B.1	G
hCoV-19/India/GJ-GBRC298a/2020	EPI_ISL_495040	2020-06-15	Asia / India / Gujarat / Vadodara	Human		Male	57	Unknown	Original			B.1	G
hCoV-19/India/GJ-GBRC298b/2020	EPI_ISL_495041	2020-06-15	Asia / India / Gujarat / Vadodara	Human		Male	57	Unknown	Original			B.1.1	G
hCoV-19/India/GJ-GBRC299a/2020	EPI_ISL_495042	2020-06-15	Asia / India / Gujarat / Vadodara	Human		Male	62	Released	Original			B.1.36	GH
hCoV-19/India/GJ-GBRC299b/2020	EPI_ISL_495043	2020-06-15	Asia / India / Gujarat / Vadodara	Human		Male	62	Released	Original			B.1.113	GH
hCoV-19/India/GJ-GBRC300a/2020	EPI_ISL_495044	2020-06-15	Asia / India / Gujarat / Vadodara	Human		Male	43	Released	Original			B.1.113	GH
hCoV-19/India/GJ-GBRC300b/2020	EPI_ISL_495045	2020-06-15	Asia / India / Gujarat / Vadodara	Human		Male	43	Released	Original			B.1.113	GH
hCoV-19/India/GJ-GBRC301a/2020	EPI_ISL_495046	2020-06-15	Asia / India / Gujarat / Vadodara	Human		Female	50	Deceased	Original			B.1.36	GH
hCoV-19/India/GJ-GBRC301b/2020	EPI_ISL_495047	2020-06-15	Asia / India / Gujarat / Vadodara	Human		Female	50	Deceased	Original			B.1.36	GH
hCoV-19/India/GJ-GBRC302a/2020	EPI_ISL_495048	2020-06-15	Asia / India / Gujarat / Vadodara	Human		Female	50	Released	Original			B.1.113	GH
hCoV-19/India/GJ-GBRC302b/2020	EPI_ISL_495049	2020-06-15	Asia / India / Gujarat / Vadodara	Human		Female	50	Released	Original			B.1.113	G
hCoV-19/India/GJ-GBRC303a/2020	EPI_ISL_495050	2020-06-15	Asia / India / Gujarat / Vadodara	Human		Male	41	Released	Original			B.1.113	GH
hCoV-19/India/GJ-GBRC303b/2020	EPI_ISL_495051	2020-06-15	Asia / India / Gujarat / Vadodara	Human		Male	41	Released	Original			B.1.1	G
hCoV-19/India/GJ-GBRC304a/2020	EPI_ISL_495052	2020-06-15	Asia / India / Gujarat / Vadodara	Human		Male	42	Released	Original			B.1	G
hCoV-19/India/GJ-GBRC304b/2020	EPI_ISL_495053	2020-06-15	Asia / India / Gujarat / Vadodara	Human		Male	42	Released	Original			B.1.36	GH
hCoV-19/India/GJ-GBRC305a/2020	EPI_ISL_495054	2020-06-15	Asia / India / Gujarat / Vadodara	Human		Male	67	Released	Original			B.1	G
hCoV-19/India/GJ-GBRC305b/2020	EPI_ISL_495055	2020-06-15	Asia / India / Gujarat / Vadodara	Human		Male	67	Released	Original			B.1.113	GH
hCoV-19/India/GJ-GBRC306a/2020	EPI_ISL_495056	2020-06-15	Asia / India / Gujarat / Vadodara	Human		Male	45	Deceased	Original			B.1.113	GH
hCoV-19/India/GJ-GBRC306b/2020	EPI_ISL_495057	2020-06-15	Asia / India / Gujarat / Vadodara	Human		Male	45	Deceased	Original			B.1.113	GH
hCoV-19/India/GJ-GBRC307a/2020	EPI_ISL_495058	2020-06-15	Asia / India / Gujarat / Vadodara	Human		Male	50	Hospitalized	Original			B.1	G
hCoV-19/India/GJ-GBRC307b/2020	EPI_ISL_495059	2020-06-15	Asia / India / Gujarat / Vadodara	Human		Male	50	Hospitalized	Original			B.1.113	GH
hCoV-19/India/GJ-GBRC308/2020	EPI_ISL_495060	2020-06-15	Asia / India / Gujarat / Vadodara	Human		Female	32	Released	Original			B.1.36	GH
hCoV-19/India/GJ-GBRC309a/2020	EPI_ISL_495061	2020-06-15	Asia / India / Gujarat / Vadodara	Human		Male	75	Deceased	Original			B.1	G
hCoV-19/India/GJ-GBRC309b/2020	EPI_ISL_495062	2020-06-15	Asia / India / Gujarat / Vadodara	Human		Male	75	Deceased	Original			B.1	G
hCoV-19/India/GJ-GBRC310a/2020	EPI_ISL_495063	2020-06-19	Asia / India / Gujarat / Prantij	Human		Male	55	Deceased	Original			B.1.113	GH
hCoV-19/India/GJ-GBRC310b/2020	EPI_ISL_495064	2020-06-19	Asia / India / Gujarat / Prantij	Human		Male	55	Deceased	Original			B.1.113	GH
hCoV-19/India/GJ-GBRC311a/2020	EPI_ISL_495065	2020-06-20	Asia / India / Gujarat / Mandvi	Human		Male	26	Released	Original			B.1.36	GH
hCoV-19/India/GJ-GBRC311b/2020	EPI_ISL_495066	2020-06-20	Asia / India / Gujarat / Mandvi	Human		Male	26	Released	Original			B.1.113	GH
hCoV-19/India/GJ-GBRC312a/2020	EPI_ISL_495067	2020-06-08	Asia / India / Gujarat / Kheda	Human		Male	52	Released	Original			B.1	G
hCoV-19/India/GJ-GBRC312b/2020	EPI_ISL_495068	2020-06-08	Asia / India / Gujarat / Kheda	Human		Male	52	Released	Original			B.1	G
hCoV-19/India/GJ-GBRC313/2020	EPI_ISL_495069	2020-06-08	Asia / India / Gujarat / Nadiad	Human		Male	33	Released	Original			B.1.113	GH
hCoV-19/India/GJ-GBRC314/2020	EPI_ISL_495070	2020-06-17	Asia / India / Gujarat / Choryasi	Human		Male	24	Released	Original			B.1	G
hCoV-19/India/GJ-GBRC315a/2020	EPI_ISL_495071	2020-06-17	Asia / India / Gujarat / Kamrej	Human		Male	45	Released	Original			B.1	GH
hCoV-19/India/GJ-GBRC315b/2020	EPI_ISL_495072	2020-06-17	Asia / India / Gujarat / Kamrej	Human		Male	45	Released	Original			B.1	G
hCoV-19/India/GJ-GBRC316a/2020	EPI_ISL_495073	2020-06-17	Asia / India / Gujarat / Surat	Human		Male	53	Released	Original			B.1	GH
hCoV-19/India/GJ-GBRC316b/2020	EPI_ISL_495074	2020-06-17	Asia / India / Gujarat / Surat	Human		Male	53	Released	Original			B.1.36	G
hCoV-19/India/GJ-GBRC318a/2020	EPI_ISL_495075	2020-06-17	Asia / India / Gujarat / Surat	Human		Male	76	Released	Original			B.1	G
hCoV-19/India/GJ-GBRC318b/2020	EPI_ISL_495076	2020-06-17	Asia / India / Gujarat / Surat	Human		Male	76	Released	Original			B.1	GH
hCoV-19/India/GJ-GBRC319/2020	EPI_ISL_495077	2020-06-17	Asia / India / Gujarat / Surat	Human		Male	48	Released	Original			A	S
hCoV-19/India/GJ-GBRC320/2020	EPI_ISL_495078	2020-06-17	Asia / India / Gujarat / Surat	Human		Male	40	Released	Original			B.1	G
hCoV-19/India/GJ-GBRC323a/2020	EPI_ISL_495079	2020-06-12	Asia / India / Gujarat / Surat	Human		Female	79	Released	Original			B.1.113	GH
hCoV-19/India/GJ-GBRC323b/2020	EPI_ISL_495080	2020-06-12	Asia / India / Gujarat / Surat	Human		Female	79	Released	Original			B	G
hCoV-19/India/TG-CCMB-L1011/2020	EPI_ISL_495161	2020-05-11	Asia / India / Telangana / Hyderabad	Human		Female	60	unknown	Original	Naso-pharyngeal swab/Oro-pharyngeal swab		B.1.1.8	GR
hCoV-19/India/TG-CCMB-L1023/2020	EPI_ISL_495162	2020-05-11	Asia / India / Telangana / Hyderabad	Human		Male	30	unknown	Original	Naso-pharyngeal swab/Oro-pharyngeal swab		B.1.1.8	GR
hCoV-19/India/TG-CCMB-L1657/2020	EPI_ISL_495163	2020-05-29	Asia / India / Telangana / Hyderabad	Human		Female	34	unknown	Original	Naso-pharyngeal swab/Oro-pharyngeal swab		B.1.1.32	GR
hCoV-19/India/TG-CCMB-L1822-ONT/2020	EPI_ISL_495164	2020-06-02	Asia / India / Telangana / Hyderabad	Human		Female	70	unknown	Original	Naso-pharyngeal swab/Oro-pharyngeal swab		B.1.1.8	GR
hCoV-19/India/TG-CCMB-L1824-ONT/2020	EPI_ISL_495165	2020-06-02	Asia / India / Telangana / Hyderabad	Human		Female	47	unknown	Original	Naso-pharyngeal swab/Oro-pharyngeal swab		B.1.1.8	GR
hCoV-19/India/TG-CCMB-L1864/2020	EPI_ISL_495166	2020-06-03	Asia / India / Telangana / Hyderabad	Human		Female	60	unknown	Original	Naso-pharyngeal swab/Oro-pharyngeal swab		B.1.1	GR
hCoV-19/India/TG-CCMB-L1885/2020	EPI_ISL_495167	2020-06-03	Asia / India / Telangana / Hyderabad	Human		Female	52	unknown	Original	Naso-pharyngeal swab/Oro-pharyngeal swab		B.1.1	GR
hCoV-19/India/TG-CCMB-L1892/2020	EPI_ISL_495168	2020-06-03	Asia / India / Telangana / Hyderabad	Human		Male	32	unknown	Original	Naso-pharyngeal swab/Oro-pharyngeal swab		B.1.1	GR
hCoV-19/India/TG-CCMB-L1893/2020	EPI_ISL_495169	2020-06-03	Asia / India / Telangana / Hyderabad	Human		Male	47	unknown	Original	Naso-pharyngeal swab/Oro-pharyngeal swab		B.1.1.8	GR
hCoV-19/India/TG-CCMB-L1930/2020	EPI_ISL_495170	2020-06-04	Asia / India / Telangana / Hyderabad	Human		Male	24	unknown	Original	Naso-pharyngeal swab/Oro-pharyngeal swab		B.1.1.32	GR
hCoV-19/India/TG-CCMB-L1931/2020	EPI_ISL_495171	2020-06-04	Asia / India / Telangana / Hyderabad	Human		Male	42	unknown	Original	Naso-pharyngeal swab/Oro-pharyngeal swab		B.1.1	GR
hCoV-19/India/TG-CCMB-L1934/2020	EPI_ISL_495172	2020-06-04	Asia / India / Telangana / Hyderabad	Human		Male	56	unknown	Original	Naso-pharyngeal swab/Oro-pharyngeal swab		B.1.1	GR
hCoV-19/India/TG-CCMB-L1935/2020	EPI_ISL_495173	2020-06-04	Asia / India / Telangana / Hyderabad	Human		Male	34	unknown	Original	Naso-pharyngeal swab/Oro-pharyngeal swab		B.1.1.32	GR
hCoV-19/India/TG-CCMB-L1959/2020	EPI_ISL_495174	2020-06-04	Asia / India / Telangana / Hyderabad	Human		Male	27	unknown	Original	Naso-pharyngeal swab/Oro-pharyngeal swab		B.1.1.32	GR
hCoV-19/India/TG-CCMB-L1963/2020	EPI_ISL_495175	2020-06-04	Asia / India / Telangana / Hyderabad	Human		Male	34	unknown	Original	Naso-pharyngeal swab/Oro-pharyngeal swab		B.1.1.32	GR
hCoV-19/India/TG-CCMB-L1965/2020	EPI_ISL_495176	2020-06-04	Asia / India / Telangana / Hyderabad	Human		Male	35	unknown	Original	Naso-pharyngeal swab/Oro-pharyngeal swab		B.1	G
hCoV-19/India/TG-CCMB-L1967/2020	EPI_ISL_495177	2020-06-04	Asia / India / Telangana / Hyderabad	Human		Male	31	unknown	Original	Naso-pharyngeal swab/Oro-pharyngeal swab		B.1.1.32	GR
hCoV-19/India/TG-CCMB-L1973/2020	EPI_ISL_495178	2020-06-04	Asia / India / Telangana / Hyderabad	Human		Male	48	unknown	Original	Naso-pharyngeal swab/Oro-pharyngeal swab		B.6	O
hCoV-19/India/TG-CCMB-L1975/2020	EPI_ISL_495179	2020-06-04	Asia / India / Telangana / Hyderabad	Human		Male	31	unknown	Original	Naso-pharyngeal swab/Oro-pharyngeal swab		B.6	O
hCoV-19/India/TG-CCMB-L1999/2020	EPI_ISL_495180	2020-06-04	Asia / India / Telangana / Hyderabad	Human		Male	59	unknown	Original	Naso-pharyngeal swab/Oro-pharyngeal swab		B.1	G
hCoV-19/India/TG-CCMB-M106/2020	EPI_ISL_495181	2020-06-06	Asia / India / Telangana / Hyderabad	Human		Male	31	unknown	Original	Naso-pharyngeal swab/Oro-pharyngeal swab		B.1.1.32	GR
hCoV-19/India/TG-CCMB-M116/2020	EPI_ISL_495182	2020-06-06	Asia / India / Telangana / Hyderabad	Human		Male	27	unknown	Original	Naso-pharyngeal swab/Oro-pharyngeal swab		B.1.1	GR
hCoV-19/India/TG-CCMB-M118/2020	EPI_ISL_495183	2020-06-06	Asia / India / Telangana / Hyderabad	Human		Male	28	unknown	Original	Naso-pharyngeal swab/Oro-pharyngeal swab		B.1.1	GR
hCoV-19/India/TG-CCMB-M135/2020	EPI_ISL_495184	2020-06-06	Asia / India / Telangana / Hyderabad	Human		Male	28	unknown	Original	Naso-pharyngeal swab/Oro-pharyngeal swab		B.1.1.8	GR
hCoV-19/India/TG-CCMB-M14/2020	EPI_ISL_495185	2020-06-04	Asia / India / Telangana / Hyderabad	Human		Male	36	unknown	Original	Naso-pharyngeal swab/Oro-pharyngeal swab		B.1.1	GR
hCoV-19/India/TG-CCMB-M151/2020	EPI_ISL_495186	2020-06-06	Asia / India / Telangana / Hyderabad	Human		Male	35	unknown	Original	Naso-pharyngeal swab/Oro-pharyngeal swab		B.1.1.32	GR
hCoV-19/India/TG-CCMB-M152/2020	EPI_ISL_495187	2020-06-06	Asia / India / Telangana / Hyderabad	Human		Male	30	unknown	Original	Naso-pharyngeal swab/Oro-pharyngeal swab		B.1.1	GR
hCoV-19/India/TG-CCMB-M170/2020	EPI_ISL_495188	2020-06-06	Asia / India / Telangana / Hyderabad	Human		Male	58	unknown	Original	Naso-pharyngeal swab/Oro-pharyngeal swab		B.1.1.32	GR
hCoV-19/India/TG-CCMB-M172/2020	EPI_ISL_495189	2020-06-06	Asia / India / Telangana / Hyderabad	Human		Male	50	unknown	Original	Naso-pharyngeal swab/Oro-pharyngeal swab		B.1.1.8	GR
hCoV-19/India/TG-CCMB-M175/2020	EPI_ISL_495190	2020-06-06	Asia / India / Telangana / Hyderabad	Human		Male	64	unknown	Original	Naso-pharyngeal swab/Oro-pharyngeal swab		B.1.1.8	GR
hCoV-19/India/TG-CCMB-M181/2020	EPI_ISL_495191	2020-06-07	Asia / India / Telangana / Hyderabad	Human		Male	48	unknown	Original	Naso-pharyngeal swab/Oro-pharyngeal swab		B.1	G
hCoV-19/India/TG-CCMB-M2/2020	EPI_ISL_495192	2020-06-04	Asia / India / Telangana / Hyderabad	Human		Male	33	unknown	Original	Naso-pharyngeal swab/Oro-pharyngeal swab		B.1.1	GR
hCoV-19/India/TG-CCMB-M200/2020	EPI_ISL_495193	2020-06-07	Asia / India / Telangana / Hyderabad	Human		Male	54	unknown	Original	Naso-pharyngeal swab/Oro-pharyngeal swab		B.1.1.8	GR
hCoV-19/India/TG-CCMB-M22/2020	EPI_ISL_495194	2020-06-04	Asia / India / Telangana / Hyderabad	Human		Male	54	unknown	Original	Naso-pharyngeal swab/Oro-pharyngeal swab		B.1.1	GR
hCoV-19/India/TG-CCMB-M243/2020	EPI_ISL_495195	2020-06-08	Asia / India / Telangana / Hyderabad	Human		Male	25	unknown	Original	Naso-pharyngeal swab/Oro-pharyngeal swab		B.1.113	GH
hCoV-19/India/TG-CCMB-M25/2020	EPI_ISL_495196	2020-06-04	Asia / India / Telangana / Hyderabad	Human		Male	33	unknown	Original	Naso-pharyngeal swab/Oro-pharyngeal swab		B.1.1.32	GR
hCoV-19/India/TG-CCMB-M288/2020	EPI_ISL_495197	2020-06-08	Asia / India / Telangana / Hyderabad	Human		Male	25	unknown	Original	Naso-pharyngeal swab/Oro-pharyngeal swab		B.1.1	GR
hCoV-19/India/TG-CCMB-M343/2020	EPI_ISL_495198	2020-06-08	Asia / India / Telangana / Hyderabad	Human		Male	57	unknown	Original	Naso-pharyngeal swab/Oro-pharyngeal swab		B.1.1	GR
hCoV-19/India/TG-CCMB-M357/2020	EPI_ISL_495199	2020-06-08	Asia / India / Telangana / Hyderabad	Human		Female	46	unknown	Original	Naso-pharyngeal swab/Oro-pharyngeal swab		B.1.1.32	GR
hCoV-19/India/UN-N5/2020	EPI_ISL_497758	2020	Asia / India	Human		Male	36	Live	Original			B.1.1	GR
hCoV-19/India/UN-N6/2020	EPI_ISL_497760	2020	Asia / India	Human		Male	25	Live	Original			B.1.1	GR
hCoV-19/India/UN-N7/2020	EPI_ISL_497762	2020	Asia / India	Human		Male	30	Live	Original			B.6	O
hCoV-19/India/UN-N8/2020	EPI_ISL_497763	2020	Asia / India	Human		Male	40	Live	Original			B.1.113	GH
hCoV-19/India/UN-N9/2020	EPI_ISL_497764	2020	Asia / India	Human		Male	Unknown	Live	Original			B.1.1	GR
hCoV-19/India/UN-N10/2020	EPI_ISL_497765	2020	Asia / India	Human		Female	42	Live	Original			B.1.113	GH
hCoV-19/India/UN-A349/2020	EPI_ISL_497766	2020	Asia / India	Human		Female	52	Live	Original			B.1.113	GH
hCoV-19/India/UN-10270/2020	EPI_ISL_497767	2020	Asia / India	Human		Male	35	Live	Original			B.1	G
hCoV-19/India/KA-IB53/2020	EPI_ISL_508330	2020-06-03	Asia / India / Karnataka / Bengaluru Urban	Human	Patient infected while traveling	Female	55	unknown	Original			B.1	G
hCoV-19/India/KA-IB54/2020	EPI_ISL_508331	2020-06-20	Asia / India / Karnataka / Bengaluru Urban	Human	Patient infected while traveling	Male	30	unknown	Original			B.1.1	GR
hCoV-19/India/KA-IB58/2020	EPI_ISL_508332	2020-05-27	Asia / India / Karnataka / Chikkaballapura	Human	Patient infected while traveling	Male	27	unknown	Original			B.1.113	GH
hCoV-19/India/KA-IB6/2020	EPI_ISL_508333	2020-06-18	Asia / India / Karnataka / Bengaluru Urban	Human	Patient infected while traveling	Female	27	unknown	Original			B.1.1	GR
hCoV-19/India/KA-IB62/2020	EPI_ISL_508334	2020-05-19	Asia / India / Karnataka / Haveri	Human	Patient infected while traveling	Male	22	unknown	Original			B.1.1	GR
hCoV-19/India/KA-IB7/2020	EPI_ISL_508335	2020-06-17	Asia / India / Karnataka / Bengaluru Urban	Human	Patient infected while traveling	Male	23	unknown	Original			B.1.1	GR
hCoV-19/India/KA-IB8/2020	EPI_ISL_508336	2020-06-20	Asia / India / Karnataka / Bengaluru Urban	Human	Patient infected while traveling	Male	59	unknown	Original			B.1.1	GR
hCoV-19/India/KA-IB9/2020	EPI_ISL_508337	2020-06-19	Asia / India / Karnataka / Kolar	Human	Patient infected while traveling	Female	55	unknown	Original			B.1.1	GR
hCoV-19/India/WB-IK1/2020	EPI_ISL_508338	2020-03-30	Asia / India / West Bengal / Kolkata	Human	Patient infected while traveling	Male	51	unknown	Original			B.1	G
hCoV-19/India/WB-IK10/2020	EPI_ISL_508339	2020-04-14	Asia / India / West Bengal / Kolkata	Human	Patient infected while traveling	Female	25	unknown	Original			B.1.95	G
hCoV-19/India/WB-IK11/2020	EPI_ISL_508340	2020-04-14	Asia / India / West Bengal / Kolkata	Human	Patient infected while traveling	Female	24	unknown	Original			B.1	G
hCoV-19/India/WB-IK12/2020	EPI_ISL_508341	2020-04-20	Asia / India / West Bengal / Kolkata	Human	Patient infected while traveling	Female	58	unknown	Original			B.1.95	G
hCoV-19/India/WB-IK13/2020	EPI_ISL_508342	2020-04-20	Asia / India / West Bengal / Kolkata	Human	Patient infected while traveling	Female	62	unknown	Original			B.1	G
hCoV-19/India/WB-IK14/2020	EPI_ISL_508343	2020-04-21	Asia / India / West Bengal / Kolkata	Human	Patient infected while traveling	Male	64	unknown	Original			B.1	G
hCoV-19/India/WB-IK15/2020	EPI_ISL_508344	2020-04-21	Asia / India / West Bengal / Kolkata	Human	Patient infected while traveling	Female	58	unknown	Original			A	S
hCoV-19/India/WB-IK16/2020	EPI_ISL_508345	2020-04-24	Asia / India / West Bengal / Kolkata	Human	Patient infected while traveling	Female	21	unknown	Original			B.1	G
hCoV-19/India/WB-IK17/2020	EPI_ISL_508346	2020-04-24	Asia / India / West Bengal / Kolkata	Human	Patient infected while traveling	Male	65	unknown	Original			B.1	G
hCoV-19/India/WB-IK18/2020	EPI_ISL_508347	2020-04-24	Asia / India / West Bengal / Kolkata	Human	Patient infected while traveling	Male	36	unknown	Original			B.1	G
hCoV-19/India/WB-IK19/2020	EPI_ISL_508348	2020-04-24	Asia / India / West Bengal / North 24 Parganas	Human	Patient infected while traveling	Female	24	unknown	Original			B.1	G
hCoV-19/India/WB-IK2/2020	EPI_ISL_508349	2020-03-30	Asia / India / West Bengal / Howrah	Human	Patient infected while traveling	Female	48	unknown	Original			B.1	G
hCoV-19/India/WB-IK20/2020	EPI_ISL_508350	2020-04-25	Asia / India / West Bengal / Kolkata	Human	Patient infected while traveling	Male	26	unknown	Original			B.1	G
hCoV-19/India/WB-IK21/2020	EPI_ISL_508351	2020-04-25	Asia / India / West Bengal / Kolkata	Human	Patient infected while traveling	Female	24	unknown	Original			B.1	G
hCoV-19/India/WB-IK22/2020	EPI_ISL_508352	2020-04-25	Asia / India / West Bengal / Kolkata	Human	Patient infected while traveling	Female	38	unknown	Original			B.6	O
hCoV-19/India/WB-IK23/2020	EPI_ISL_508353	2020-04-25	Asia / India / West Bengal / Kolkata	Human	Patient infected while traveling	Female	48	unknown	Original			B.1	G
hCoV-19/India/WB-IK24/2020	EPI_ISL_508354	2020-04-25	Asia / India / West Bengal / Kolkata	Human	Patient infected while traveling	Female	30	unknown	Original			B.1	G
hCoV-19/India/WB-IK25/2020	EPI_ISL_508355	2020-04-25	Asia / India / West Bengal / Kolkata	Human	Patient infected while traveling	Male	52	unknown	Original			A	S
hCoV-19/India/WB-IK26/2020	EPI_ISL_508356	2020-04-26	Asia / India / West Bengal / Howrah	Human	Patient infected while traveling	Male	69	unknown	Original			A	S
hCoV-19/India/WB-IK27/2020	EPI_ISL_508357	2020-04-27	Asia / India / West Bengal / Kolkata	Human	Patient infected while traveling	Male	71	unknown	Original			B.1	G
hCoV-19/India/WB-IK28/2020	EPI_ISL_508358	2020-04-27	Asia / India / West Bengal / Howrah	Human	Patient infected while traveling	Female	23	unknown	Original			B.1	G
hCoV-19/India/WB-IK29/2020	EPI_ISL_508359	2020-04-28	Asia / India / West Bengal / Kolkata	Human	Patient infected while traveling	Male	80	unknown	Original			B.1	G
hCoV-19/India/WB-IK30/2020	EPI_ISL_508360	2020-04-28	Asia / India / West Bengal / Kolkata	Human	Patient infected while traveling	Male	80	unknown	Original			B.1	G
hCoV-19/India/WB-IK31/2020	EPI_ISL_508361	2020-04-28	Asia / India / West Bengal / Kolkata	Human	Patient infected while traveling	Female	60	unknown	Original			B.1	G
hCoV-19/India/WB-IK32/2020	EPI_ISL_508362	2020-05-01	Asia / India / West Bengal / Kolkata	Human	Patient infected while traveling	Male	74	unknown	Original			B.1	G
hCoV-19/India/WB-IK33/2020	EPI_ISL_508363	2020-05-01	Asia / India / West Bengal / Kolkata	Human	Patient infected while traveling	Female	51	unknown	Original			B.1	G
hCoV-19/India/WB-IK35/2020	EPI_ISL_508364	2020-05-01	Asia / India / West Bengal / North 24 Parganas	Human	Patient infected while traveling	Female	21	unknown	Original			B.1	G
hCoV-19/India/WB-IK36/2020	EPI_ISL_508365	2020-05-02	Asia / India / West Bengal / Howrah	Human	Patient infected while traveling	Male	57	unknown	Original			B.1	G
hCoV-19/India/WB-IK38/2020	EPI_ISL_508366	2020-05-03	Asia / India / West Bengal / Kolkata	Human	Patient infected while traveling	Male	81	unknown	Original			B.1	G
hCoV-19/India/WB-IK39/2020	EPI_ISL_508367	2020-05-03	Asia / India / West Bengal / Kolkata	Human	Patient infected while traveling	Male	48	unknown	Original			B.1	G
hCoV-19/India/WB-IK4/2020	EPI_ISL_508368	2020-03-31	Asia / India / West Bengal / Hooghly	Human	Patient infected while traveling	Male	21	unknown	Original			B.1	G
hCoV-19/India/WB-IK41/2020	EPI_ISL_508369	2020-05-04	Asia / India / West Bengal / Kolkata	Human	Patient infected while traveling	Female	58	unknown	Original			B.1	G
hCoV-19/India/WB-IK42/2020	EPI_ISL_508370	2020-05-04	Asia / India / West Bengal / Kolkata	Human	Patient infected while traveling	Female	30	unknown	Original			B.1	G
hCoV-19/India/WB-IK44/2020	EPI_ISL_508371	2020-05-04	Asia / India / West Bengal / Kolkata	Human	Patient infected while traveling	Female	65	unknown	Original			B.1	G
hCoV-19/India/WB-IK45/2020	EPI_ISL_508372	2020-05-04	Asia / India / West Bengal / North 24 Parganas	Human	Patient infected while traveling	Male	45	unknown	Original			B.1	G
hCoV-19/India/WB-IK46/2020	EPI_ISL_508373	2020-05-04	Asia / India / West Bengal / Kolkata	Human	Patient infected while traveling	Female	50	unknown	Original			B.1	G
hCoV-19/India/WB-IK47/2020	EPI_ISL_508374	2020-05-04	Asia / India / West Bengal / Kolkata	Human	Patient infected while traveling	Male	53	unknown	Original			B.1	G
hCoV-19/India/WB-IK48/2020	EPI_ISL_508375	2020-05-04	Asia / India / West Bengal / Kolkata	Human	Patient infected while traveling	Male	35	unknown	Original			B.1	G
hCoV-19/India/WB-IK5/2020	EPI_ISL_508376	2020-03-31	Asia / India / West Bengal / Hooghly	Human	Patient infected while traveling	Male	49	unknown	Original			B.1	G
hCoV-19/India/WB-IK50/2020	EPI_ISL_508377	2020-05-05	Asia / India / West Bengal / North 24 Parganas	Human	Patient infected while traveling	Female	40	unknown	Original			B.1	G
hCoV-19/India/WB-IK51/2020	EPI_ISL_508378	2020-05-05	Asia / India / West Bengal / Kolkata	Human	Patient infected while traveling	Male	29	unknown	Original			B.1	G
hCoV-19/India/WB-IK53/2020	EPI_ISL_508379	2020-05-06	Asia / India / West Bengal / Kolkata	Human	Patient infected while traveling	Female	67	unknown	Original			B.1	G
hCoV-19/India/WB-IK54/2020	EPI_ISL_508380	2020-05-06	Asia / India / West Bengal / Kolkata	Human	Patient infected while traveling	Male	60	unknown	Original			A	S
hCoV-19/India/WB-IK55/2020	EPI_ISL_508381	2020-05-06	Asia / India / West Bengal / Kolkata	Human	Patient infected while traveling	Male	59	unknown	Original			B.1	G
hCoV-19/India/WB-IK56/2020	EPI_ISL_508382	2020-05-07	Asia / India / West Bengal / Kolkata	Human	Patient infected while traveling	Female	70	unknown	Original			A	S
hCoV-19/India/WB-IK57/2020	EPI_ISL_508383	2020-05-07	Asia / India / West Bengal / Kolkata	Human	Patient infected while traveling	Female	67	unknown	Original			B.1	G
hCoV-19/India/WB-IK58/2020	EPI_ISL_508384	2020-05-07	Asia / India / West Bengal / North 24 Parganas	Human	Patient infected while traveling	Male	74	unknown	Original			B.1	G
hCoV-19/India/WB-IK6/2020	EPI_ISL_508385	2020-04-03	Asia / India / West Bengal / Kolkata	Human	Patient infected while traveling	Female	40	unknown	Original			A	S
hCoV-19/India/WB-IK60/2020	EPI_ISL_508386	2020-05-07	Asia / India / West Bengal / Kolkata	Human	Patient infected while traveling	Male	70	unknown	Original			A	S
hCoV-19/India/WB-IK63/2020	EPI_ISL_508387	2020-05-09	Asia / India / West Bengal / Kolkata	Human	Patient infected while traveling	Male	52	unknown	Original			B.1	G
hCoV-19/India/WB-IK64/2020	EPI_ISL_508388	2020-05-12	Asia / India / West Bengal / Kolkata	Human	Patient infected while traveling	Male	70	unknown	Original			B.1	G
hCoV-19/India/WB-IK65/2020	EPI_ISL_508389	2020-05-12	Asia / India / West Bengal / Howrah	Human	Patient infected while traveling	Male	42	unknown	Original			B.1	G
hCoV-19/India/WB-IK67/2020	EPI_ISL_508391	2020-05-12	Asia / India / West Bengal / Kolkata	Human	Patient infected while traveling	Male	63	unknown	Original			B.1.95	G
hCoV-19/India/WB-IK68/2020	EPI_ISL_508392	2020-05-14	Asia / India / West Bengal / Kolkata	Human	Patient infected while traveling	Male	51	unknown	Original			B.1	G
hCoV-19/India/WB-IK69/2020	EPI_ISL_508393	2020-05-14	Asia / India / West Bengal / Kolkata	Human	Patient infected while traveling	Male	44	unknown	Original			B.1	G
hCoV-19/India/WB-IK7/2020	EPI_ISL_508394	2020-04-03	Asia / India / West Bengal / North 24 Parganas	Human	Patient infected while traveling	Male	34	unknown	Original			A	S
hCoV-19/India/WB-IK71/2020	EPI_ISL_508395	2020-05-14	Asia / India / West Bengal / Kolkata	Human	Patient infected while traveling	Female	19	unknown	Original			B.1	G
hCoV-19/India/WB-IK72/2020	EPI_ISL_508396	2020-05-14	Asia / India / West Bengal / Kolkata	Human	Patient infected while traveling	Male	56	unknown	Original			B.1	G
hCoV-19/India/WB-IK73/2020	EPI_ISL_508397	2020-05-14	Asia / India / West Bengal / Kolkata	Human	Patient infected while traveling	Male	25	unknown	Original			B.1.95	G
hCoV-19/India/WB-IK75/2020	EPI_ISL_508398	2020-05-19	Asia / India / West Bengal / East Medinipur	Human	Patient infected while traveling	Male	42	unknown	Original			B.1	G
hCoV-19/India/WB-IK77/2020	EPI_ISL_508399	2020-05-19	Asia / India / West Bengal / Kolkata	Human	Patient infected while traveling	Male	45	unknown	Original			B.1	G
hCoV-19/India/WB-S47/2020	EPI_ISL_508450	2020-05-03	Asia / India / West Bengal / Kolkata	Human	Patient infected while traveling	Female	32	unknown	Original			B.1	G
hCoV-19/India/WB-S54/2020	EPI_ISL_508451	2020-05-01	Asia / India / West Bengal / Kolkata	Human	Patient infected while traveling	Female	73	unknown	Original			B.1	G
hCoV-19/India/WB-S57/2020	EPI_ISL_508452	2020-05-03	Asia / India / West Bengal / Hooghly	Human	Patient infected while traveling	Female	37	unknown	Original			B.1	G
hCoV-19/India/WB-S63/2020	EPI_ISL_508453	2020-05-24	Asia / India / West Bengal / Nadia	Human	Patient infected while traveling	Male	27	unknown	Original			B.1.5	G
hCoV-19/India/WB-S64/2020	EPI_ISL_508454	2020-05-24	Asia / India / West Bengal / North 24 Parganas	Human	Patient infected while traveling	Male	30	unknown	Original			B.1.113	GH
hCoV-19/India/WB-S66/2020	EPI_ISL_508456	2020-05-24	Asia / India / West Bengal / North 24 Parganas	Human	Patient infected while traveling	Male	23	unknown	Original			B.1.80	G
hCoV-19/India/WB-S67/2020	EPI_ISL_508457	2020-05-28	Asia / India / West Bengal / North 24 Parganas	Human	Patient infected while traveling	Female	60	unknown	Original			B.1	G
hCoV-19/India/WB-S70/2020	EPI_ISL_508460	2020-05-25	Asia / India / West Bengal / North 24 Parganas	Human	Patient infected while traveling	Male	22	unknown	Original			B.1.1.32	GR
hCoV-19/India/WB-S73/2020	EPI_ISL_508463	2020-05-26	Asia / India / West Bengal / Birbhum	Human	Patient infected while traveling	Male	22	unknown	Original			B.1.1.32	GR
hCoV-19/India/WB-S74/2020	EPI_ISL_508464	2020-05-20	Asia / India / West Bengal / Nadia	Human	Patient infected while traveling	Male	49	unknown	Original			B.1.1.32	GR
hCoV-19/India/WB-S75/2020	EPI_ISL_508465	2020-05-20	Asia / India / West Bengal / Nadia	Human	Patient infected while traveling	Male	38	unknown	Original			B.1.1.32	GR
hCoV-19/India/WB-S78/2020	EPI_ISL_508468	2020-05-26	Asia / India / West Bengal / Birbhum	Human	Patient infected while traveling	Male	22	unknown	Original			B.1.80	G
hCoV-19/India/WB-S79/2020	EPI_ISL_508469	2020-05-20	Asia / India / West Bengal / Nadia	Human	Patient infected while traveling	Male	43	unknown	Original			B.1.1.32	GR
hCoV-19/India/WB-S81/2020	EPI_ISL_508471	2020-05-26	Asia / India / West Bengal / Nadia	Human	Patient infected while traveling	Male	19	unknown	Original			B.1.1.32	GR
hCoV-19/India/WB-S86/2020	EPI_ISL_508475	2020-05-26	Asia / India / West Bengal / North 24 Parganas	Human	Patient infected while traveling	Male	24	unknown	Original			B.1.80	G
hCoV-19/India/WB-S92/2020	EPI_ISL_508481	2020-05-25	Asia / India / West Bengal / North 24 Parganas	Human	Patient infected while traveling	Male	17	unknown	Original			B.1.1.32	GR
hCoV-19/India/WB-S93/2020	EPI_ISL_508482	2020-06-02	Asia / India / West Bengal / Hooghly	Human	Patient infected while traveling	Male	19	unknown	Original			B.1.80	G
hCoV-19/India/WB-S94/2020	EPI_ISL_508483	2020-06-03	Asia / India / West Bengal / North 24 Parganas	Human	Patient infected while traveling	Male	42	unknown	Original			B.1	G
hCoV-19/India/WB-S98/2020	EPI_ISL_508487	2020-06-10	Asia / India / West Bengal / North 24 Parganas	Human	Patient infected while traveling	Male	28	unknown	Original			B.1	G
hCoV-19/India/HR-TF1/2020	EPI_ISL_508489	2020-06-12	Asia / India / Haryana / Faridabad	Human	Patient infected while traveling	Female	49	unknown	Original			B.1.113	GH
hCoV-19/India/HR-TF10/2020	EPI_ISL_508490	2020-06-17	Asia / India / Haryana / Faridabad	Human	Patient infected while traveling	Female	53	unknown	Original			B.1.1	GR
hCoV-19/India/HR-TF12/2020	EPI_ISL_508491	2020-06-17	Asia / India / Haryana / Faridabad	Human	Patient infected while traveling	Male	29	unknown	Original			B.1.113	GH
hCoV-19/India/HR-TF13/2020	EPI_ISL_508492	2020-06-17	Asia / India / Haryana / Faridabad	Human	Patient infected while traveling	Male	46	unknown	Original			B.1.113	GH
hCoV-19/India/HR-TF14/2020	EPI_ISL_508493	2020-06-17	Asia / India / Haryana / Faridabad	Human	Patient infected while traveling	Male	36	unknown	Original			B.1.113	GH
hCoV-19/India/HR-TF15/2020	EPI_ISL_508494	2020-06-17	Asia / India / Haryana / Faridabad	Human	Patient infected while traveling	Male	49	unknown	Original			B.1.113	GH
hCoV-19/India/DL-TF17/2020	EPI_ISL_508495	2020-06-17	Asia / India / Delhi / Tuklakabad	Human	Patient infected while traveling	Male	21	unknown	Original			B.1.113	GH
hCoV-19/India/HR-TF2/2020	EPI_ISL_508496	2020-06-14	Asia / India / Haryana / Palwal	Human	Patient infected while traveling	Male	45	unknown	Original			B.1.113	GH
hCoV-19/India/HR-TF20/2020	EPI_ISL_508497	2020-06-17	Asia / India / Haryana / Faridabad	Human	Patient infected while traveling	Male	15	unknown	Original			B.1.113	GH
hCoV-19/India/HR-TF24/2020	EPI_ISL_508498	2020-06-19	Asia / India / Haryana / Palwal	Human	Patient infected while traveling	Male	24	unknown	Original			B.6	O
hCoV-19/India/HR-TF25/2020	EPI_ISL_508499	2020-06-19	Asia / India / Haryana / Faridabad	Human	Patient infected while traveling	Male	41	unknown	Original			B.1.113	GH
hCoV-19/India/HR-TF26/2020	EPI_ISL_508500	2020-06-19	Asia / India / Haryana / Palwal	Human	Patient infected while traveling	Male	37	unknown	Original			B.1.113	GH
hCoV-19/India/HR-TF27/2020	EPI_ISL_508501	2020-06-22	Asia / India / Haryana / Faridabad	Human	Patient infected while traveling	Male	50	unknown	Original			B.1.113	GH
hCoV-19/India/HR-TF3/2020	EPI_ISL_508502	2020-06-14	Asia / India / Haryana / Palwal	Human	Patient infected while traveling	Male	40	unknown	Original			B.1.1.32	GR
hCoV-19/India/HR-TF30/2020	EPI_ISL_508503	2020-06-22	Asia / India / Haryana / Gurugram	Human	Patient infected while traveling	Male	27	unknown	Original			B.1.113	GH
hCoV-19/India/HR-TF38/2020	EPI_ISL_508504	2020-05-06	Asia / India / Haryana / Gurugram	Human	Patient infected while traveling	Female	35	unknown	Original			B.1.1	GR
hCoV-19/India/HR-TF4/2020	EPI_ISL_508505	2020-06-14	Asia / India / Haryana / Palwal	Human	Patient infected while traveling	Female	29	unknown	Original			B.1.113	GH
hCoV-19/India/HR-TF41/2020	EPI_ISL_508506	2020-05-12	Asia / India / Haryana / Gurugram	Human	Patient infected while traveling	Female	27	unknown	Original			B.1.113	GH
hCoV-19/India/HR-TF6/2020	EPI_ISL_508507	2020-06-14	Asia / India / Haryana / Palwal	Human	Patient infected while traveling	Male	35	unknown	Original			B.1.113	GH
hCoV-19/India/HR-TF7/2020	EPI_ISL_508508	2020-06-17	Asia / India / Haryana / Faridabad	Human	Patient infected while traveling	Male	45	unknown	Original			B.1.113	GH
hCoV-19/India/HR-TF9/2020	EPI_ISL_508509	2020-06-17	Asia / India / Haryana / Faridabad	Human	Patient infected while traveling	Female	50	unknown	Original			B.1.113	GH
hCoV-19/India/GJ-GBRC326/2020	EPI_ISL_512060	2020-06-25	Asia / India / Gujarat / Ahmedabad	Human		Female	43	Released	Original			B.1.113	GH
hCoV-19/India/GJ-GBRC328/2020	EPI_ISL_512063	2020-06-25	Asia / India / Gujarat / Ahmedabad	Human		Male	30	Released	Original			B.1.113	GH
hCoV-19/India/GJ-GBRC329/2020	EPI_ISL_512064	2020-06-25	Asia / India / Gujarat / Ahmedabad	Human		Male	40	Released	Original			B.1.113	GH
hCoV-19/India/GJ-GBRC330/2020	EPI_ISL_512065	2020-06-25	Asia / India / Gujarat / Ahmedabad	Human		Male	36	Released	Original			B.1.113	GH
hCoV-19/India/GJ-GBRC332a/2020	EPI_ISL_512067	2020-07-27	Asia / India / Gujarat / Ahmedabad	Human		Female	87	Deceased	Original			B.1.113	GH
hCoV-19/India/GJ-GBRC334a/2020	EPI_ISL_512070	2020-06-12	Asia / India / Gujarat / Adajan	Human		Female	68	Released	Original			A	S
hCoV-19/India/GJ-GBRC334b/2020	EPI_ISL_512071	2020-06-12	Asia / India / Gujarat / Adajan	Human		Female	68	Released	Original			A	S
hCoV-19/India/GJ-GBRC335a/2020	EPI_ISL_512072	2020-07-06	Asia / India / Gujarat / Mehsana	Human		Female	58	Deceased	Original			B.1.113	GH
hCoV-19/India/GJ-GBRC335b/2020	EPI_ISL_512073	2020-07-06	Asia / India / Gujarat / Mehsana	Human		Female	58	Deceased	Original			B.1.113	GH
hCoV-19/India/GJ-GBRC336/2020	EPI_ISL_512074	2020-07-06	Asia / India / Gujarat / Mehsana	Human		Male	60	Deceased	Original			B.1.113	GH
hCoV-19/India/GJ-GBRC338a/2020	EPI_ISL_512075	2020-07-09	Asia / India / Gujarat / Modasa	Human		Male	40	Released	Original			B.1.36	GH
hCoV-19/India/GJ-GBRC338b/2020	EPI_ISL_512076	2020-07-09	Asia / India / Gujarat / Modasa	Human		Male	40	Released	Original			B.1.36	GH
hCoV-19/India/GJ-GBRC-339/2020	EPI_ISL_512077	2020-07-09	Asia / India / Gujarat / Modasa	Human		Female	67	Deceased	Original			B.1.36	GH
hCoV-19/India/GJ-GBRC353/2020	EPI_ISL_514600	2020-06-25	Asia / India / Gujarat / Ahmedabad	Human	Originally from Thane, Maharashtra	Male	38	Released	Original			B.1.80	G
hCoV-19/India/GJ-GBRC354a/2020	EPI_ISL_514601	2020-06-25	Asia / India / Gujarat / Ahmedabad	Human		Male	38	Released	Original			B.1.36	G
hCoV-19/India/GJ-GBRC354b/2020	EPI_ISL_514602	2020-06-25	Asia / India / Gujarat / Ahmedabad	Human		Male	38	Released	Original			B.1	G
hCoV-19/India/GJ-GBRC355a/2020	EPI_ISL_514603	2020-06-25	Asia / India / Gujarat / Ahmedabad	Human		Female	37	Released	Original			B.1.113	GH
hCoV-19/India/GJ-GBRC355b/2020	EPI_ISL_514604	2020-06-25	Asia / India / Gujarat / Ahmedabad	Human		Female	37	Released	Original			B.1.113	GH
hCoV-19/India/GJ-GBRC356/2020	EPI_ISL_514605	2020-06-25	Asia / India / Gujarat / Ahmedabad	Human		Male	20	Released	Original			B.1.113	GH
hCoV-19/India/GJ-GBRC357a/2020	EPI_ISL_514606	2020-06-25	Asia / India / Gujarat / Ahmedabad	Human		Male	25	Released	Original			B.1.113	GH
hCoV-19/India/GJ-GBRC357b/2020	EPI_ISL_514607	2020-06-25	Asia / India / Gujarat / Ahmedabad	Human		Male	25	Released	Original			B.1.113	GH
hCoV-19/India/GJ-GBRC358/2020	EPI_ISL_514608	2020-06-25	Asia / India / Gujarat / Ahmedabad	Human		Male	25	Released	Original			B.1.113	GH
hCoV-19/India/GJ-GBRC359/2020	EPI_ISL_514609	2020-06-25	Asia / India / Gujarat / Ahmedabad	Human		Male	21	Released	Original			B.1.113	GH
hCoV-19/India/GJ-GBRC360/2020	EPI_ISL_514610	2020-06-15	Asia / India / Gujarat / Vadodara	Human		Female	60	Released	Original			B.1	G
hCoV-19/India/GJ-GBRC361a/2020	EPI_ISL_514611	2020-06-05	Asia / India / Gujarat / Kalol	Human		Male	50	Deceased	Original			B.1.113	GH
hCoV-19/India/GJ-GBRC361b/2020	EPI_ISL_514612	2020-06-05	Asia / India / Gujarat / Kalol	Human		Male	50	Deceased	Original			B.1.113	GH
hCoV-19/India/KA-nimh-3033/2020	EPI_ISL_515938	2020-04-22	Asia / India / Karnataka	Human		Male	24	Released	Original	Nasopharyngeal / Oropharyngeal swab		B.1.80	G
hCoV-19/India/KA-nimh-3948/2020	EPI_ISL_515941	2020-04-23	Asia / India / Karnataka	Human		Male	44	Released	Original	Nasopharyngeal / Oropharyngeal swab		B.1.80	G
hCoV-19/India/KA-nimh-3964/2020	EPI_ISL_515942	2020-04-23	Asia / India / Karnataka	Human		Male	22	Released	Original	Nasopharyngeal / Oropharyngeal swab		B.1.80	G
hCoV-19/India/KA-nimh-11068/2020	EPI_ISL_515945	2020-05-04	Asia / India / Karnataka	Human		Female	16	Released	Original	Nasopharyngeal / Oropharyngeal swab		B.6	O
hCoV-19/India/KA-nimh-11071/2020	EPI_ISL_515947	2020-05-04	Asia / India / Karnataka	Human		Male	32	Released	Original	Nasopharyngeal / Oropharyngeal swab		B.6	O
hCoV-19/India/KA-nimh-11872/2020	EPI_ISL_515952	2020-05-06	Asia / India / Karnataka	Human		Male	19	Released	Original	Nasopharyngeal / Oropharyngeal swab		B.4	O
hCoV-19/India/KA-nimh-13855/2020	EPI_ISL_515954	2020-05-09	Asia / India / Karnataka	Human		Male	20	Released	Original	Nasopharyngeal / Oropharyngeal swab		A	S
hCoV-19/India/KA-nimh-14722/2020	EPI_ISL_515957	2020-05-10	Asia / India / Karnataka	Human		Male	17	Released	Original	Nasopharyngeal / Oropharyngeal swab		B.1	G
hCoV-19/India/KA-nimh-14834/2020	EPI_ISL_515958	2020-05-08	Asia / India / Karnataka	Human		Male	30	Released	Original	Nasopharyngeal / Oropharyngeal swab		B.6	O
hCoV-19/India/KA-nimh-14835/2020	EPI_ISL_515959	2020-05-08	Asia / India / Karnataka	Human		Male	23	Released	Original	Nasopharyngeal / Oropharyngeal swab		B.6	O
hCoV-19/India/KA-nimh-17585/2020	EPI_ISL_515963	2020-05-12	Asia / India / Karnataka	Human		Male	30	Released	Original	Nasopharyngeal / Oropharyngeal swab		B.4	O
hCoV-19/India/KA-nimh-17608/2020	EPI_ISL_515964	2020-05-12	Asia / India / Karnataka	Human		Male	21	Released	Original	Nasopharyngeal / Oropharyngeal swab		B.4	O
hCoV-19/India/KA-nimh-19184/2020	EPI_ISL_515966	2020-05-14	Asia / India / Karnataka	Human		Male	23	Released	Original	Nasopharyngeal / Oropharyngeal swab		B.4	O
hCoV-19/India/KA-nimh-19188/2020	EPI_ISL_515967	2020-05-14	Asia / India / Karnataka	Human		Male	25	Released	Original	Nasopharyngeal / Oropharyngeal swab		B.4	O
hCoV-19/India/KA-nimh-19510/2020	EPI_ISL_515968	2020-05-16	Asia / India / Karnataka	Human		Male	50	Released	Original	Nasopharyngeal / Oropharyngeal swab		B.1.80	G
hCoV-19/India/KA-nimh-19669/2020	EPI_ISL_515969	2020-05-16	Asia / India / Karnataka	Human		Female	34	Released	Original	Nasopharyngeal / Oropharyngeal swab		B.1.1.32	GR
hCoV-19/India/KA-nimh-19688/2020	EPI_ISL_515970	2020-05-16	Asia / India / Karnataka	Human		Female	32	Released	Original	Nasopharyngeal / Oropharyngeal swab		B.6	O
hCoV-19/India/KA-nimh-19696/2020	EPI_ISL_515971	2020-05-16	Asia / India / Karnataka	Human		Male	10	Released	Original	Nasopharyngeal / Oropharyngeal swab		B.1.1	GR
hCoV-19/India/KA-nimh-19712/2020	EPI_ISL_515972	2020-05-16	Asia / India / Karnataka	Human		Male	32	Released	Original	Nasopharyngeal / Oropharyngeal swab		B.1	G
hCoV-19/India/KA-nimh-19716/2020	EPI_ISL_515973	2020-05-16	Asia / India / Karnataka	Human		Male	40	Released	Original	Nasopharyngeal / Oropharyngeal swab		B.1.80	G
hCoV-19/India/UP-NBRI-N11-TCR316/2020	EPI_ISL_516940	2020-04-02	Asia / India / Uttar Pradesh / Lucknow / Balrampur	Human		Male	48	Asymptomatic	Original			B.6	O
hCoV-19/India/UP-NBRI-N13-TCR323/2020	EPI_ISL_516942	2020-04-02	Asia / India / Uttar Pradesh / Lucknow / Balrampur	Human		Male	55	Asymptomatic	Original			B.6	O
hCoV-19/India/UP-NBRI-N14-TCR324/2020	EPI_ISL_516943	2020-04-02	Asia / India / Uttar Pradesh / Lucknow / Balrampur	Human		Male	47	Asymptomatic	Original			B.6	O
hCoV-19/India/UP-NBRI-N17-TCP057/2020	EPI_ISL_516946	2020-03-11	Asia / India / Uttar Pradesh / Lucknow	Human		Female	38	Symptomatic	Original			B.1.1	GR
hCoV-19/India/UP-NBRI-N19-TCP645/2020	EPI_ISL_516948	2020-03-18	Asia / India / Uttar Pradesh / Lucknow	Human		Male	19	Symptomatic	Original			B.1.11	G
hCoV-19/India/UP-NBRI-N20-TDU302/2020	EPI_ISL_516949	2020-05-14	Asia / India / Uttar Pradesh / Lakhimpur	Human		Male	15	Suspected coronavirus infection	Original			B.1	G
hCoV-19/India/UP-NBRI-N40-TCQ729/2020	EPI_ISL_516969	2020-03-28	Asia / India / Uttar Pradesh / Agra	Human		Male	54	Symptomatic	Original			B.1	GH
hCoV-19/India/UP-NBRI-N46-TCQ289/2020	EPI_ISL_516974	2020-03-24	Asia / India / Uttar Pradesh / Pilibhit	Human		Male	33	Asymptomatic	Original			B.1.1	GR
hCoV-19/India/UP-NBRI-N48-TEI094/2020	EPI_ISL_516976	2020-05-25	Asia / India / Uttar Pradesh / Sambhal	Human		Male	25	Suspected Corona	Original			B.1.113	GH
hCoV-19/India/UP-NBRI-N49-TEI217/2020	EPI_ISL_516977	2020-05-26	Asia / India / Uttar Pradesh / Barabanki	Human		Male	24	Suspected Corona	Original			B.1.113	GH
hCoV-19/India/UP-NBRI-N52-TEH623/2020	EPI_ISL_516980	2020-05-25	Asia / India / Uttar Pradesh / Kannauj	Human		Male	44	Suspected Corona	Original			B.1.113	GH
hCoV-19/India/UP-NBRI-N53-TEH628/2020	EPI_ISL_516981	2020-05-25	Asia / India / Uttar Pradesh / Kannauj	Human		Female	22	Suspected Corona	Original			B.1.113	GH
hCoV-19/India/UP-NBRI-N54-TEH857/2020	EPI_ISL_516982	2020-05-25	Asia / India / Uttar Pradesh / Moradabad	Human		Female	8	Suspected Corona	Original			B.1.113	GH
hCoV-19/India/UP-NBRI-N55-TEH861/2020	EPI_ISL_516983	2020-05-25	Asia / India / Uttar Pradesh / Moradabad	Human		Female	19	Suspected Corona	Original			B.1.113	GH
hCoV-19/India/UP-NBRI-N56-TEH862/2020	EPI_ISL_516984	2020-05-25	Asia / India / Uttar Pradesh / Moradabad	Human		Female	45	Suspected Corona	Original			B.1.113	GH
hCoV-19/India/UP-NBRI-N58-TEG811/2020	EPI_ISL_516986	2020-05-24	Asia / India / Uttar Pradesh / Moradabad	Human		Female	2	Suspected Corona	Original			B.1.113	GH
hCoV-19/India/GJ-GBRC-382a/2020	EPI_ISL_525419	2020-06-18	Asia / India / Gujarat / Ahmedabad	Human		Female	47	Released	Original			B.1.113	GH
hCoV-19/India/GJ-GBRC-382b/2020	EPI_ISL_525420	2020-06-18	Asia / India / Gujarat / Ahmedabad	Human		Female	47	Released	Original			B.1.113	GH
hCoV-19/India/GJ-GBRC-397a/2020	EPI_ISL_525421	2020-06-25	Asia / India / Gujarat / Ahmedabad	Human		Male	62	Released	Original			B.1.113	GH
hCoV-19/India/GJ-GBRC-397b/2020	EPI_ISL_525422	2020-06-25	Asia / India / Gujarat / Ahmedabad	Human		Male	62	Released	Original			B.1.113	GH
hCoV-19/USA/IN-CDC-6387/2020	EPI_ISL_527666	2020-07-21	North America / USA / Indiana	Human		Male	unknown	unknown	Original	Nasopharyngeal swab		B.1	GH
hCoV-19/India/TG-CDFD-C1132/2020	EPI_ISL_528548	2020-05-30	Asia / India / Telangana	Human		Female	28	unknown	Original	Nasopharyngeal swab		B.1.1.8	GR
hCoV-19/India/TG-CDFD-C1138/2020	EPI_ISL_528549	2020-05-30	Asia / India / Telangana	Human		Male	56	unknown	Original	Nasopharyngeal swab		B.1.1.8	GR
hCoV-19/India/TG-CDFD-C1325/2020	EPI_ISL_528555	2020-06-06	Asia / India / Telangana	Human		Male	38	unknown	Original	Nasopharyngeal swab		B.1.1.32	GR
hCoV-19/India/TG-CDFD-C1327/2020	EPI_ISL_528556	2020-06-06	Asia / India / Telangana	Human		Male	32	unknown	Original	Nasopharyngeal swab		B.1.1.32	GR
hCoV-19/India/TG-CDFD-C1391/2020	EPI_ISL_528560	2020-06-08	Asia / India / Telangana	Human		Male	22	unknown	Original	Nasopharyngeal swab		B.1.1.32	GR
hCoV-19/India/TG-CDFD-C1408/2020	EPI_ISL_528562	2020-06-08	Asia / India / Telangana	Human		Male	38	unknown	Original	Nasopharyngeal swab		B.1.1.32	GR
hCoV-19/India/TG-CDFD-C2169/2020	EPI_ISL_528576	2020-06-17	Asia / India / Telangana	Human		Male	17	unknown	Original	Nasopharyngeal swab		B.1.1.32	GR
hCoV-19/India/TG-CDFD-C2529/2020	EPI_ISL_528581	2020-06-18	Asia / India / Telangana	Human		Male	23	unknown	Original	Nasopharyngeal swab		B.1.1.32	GR
hCoV-19/India/TG-CDFD-C2910/2020	EPI_ISL_528586	2020-06-19	Asia / India / Telangana	Human		Male	35	unknown	Original	Nasopharyngeal swab		B.1.1.32	GR
hCoV-19/India/AP-CCMB-GC41/2020	EPI_ISL_528809	2020-05-29	Asia / India / Andhra Pradesh / Kurnool	Human		Male	54	ICU	Original	Nasopharyngeal swab/Oropharyngeal swab		B.1.1.8	GR
hCoV-19/India/TG-CCMB-GC1/2020	EPI_ISL_528810	2020-05-24	Asia / India / Telangana / Hyderabad	Human		Male	25	Ward	Original	Nasopharyngeal swab/Oropharyngeal swab		B.1	G
hCoV-19/India/TG-CCMB-GC16/2020	EPI_ISL_528811	2020-05-19	Asia / India / Telangana / Hyderabad	Human		Male	25	Ward	Original	Nasopharyngeal swab/Oropharyngeal swab		B.1.80	G
hCoV-19/India/TG-CCMB-GC2/2020	EPI_ISL_528812	2020-05-24	Asia / India / Telangana / Hyderabad	Human		Male	43	Ward	Original	Nasopharyngeal swab/Oropharyngeal swab		B.1.1	GR
hCoV-19/India/TG-CCMB-GC20/2020	EPI_ISL_528813	2020-07-19	Asia / India / Telangana / Hyderabad	Human		Female	21	Ward	Original	Nasopharyngeal swab/Oropharyngeal swab		B.1.1	GR
hCoV-19/India/TG-CCMB-GC22/2020	EPI_ISL_528814	2020-05-22	Asia / India / Telangana / Hyderabad	Human		Male	42	ICU	Original	Nasopharyngeal swab/Oropharyngeal swab		B.1.1	GR
hCoV-19/India/TG-CCMB-GC28/2020	EPI_ISL_528815	2020-05-30	Asia / India / Telangana / Hyderabad	Human		Male	34	Ward	Original	Nasopharyngeal swab/Oropharyngeal swab		B.1.1.8	GR
hCoV-19/India/TG-CCMB-GC3/2020	EPI_ISL_528816	2020-05-23	Asia / India / Telangana / Rangaraddy	Human		Male	23	Ward	Original	Nasopharyngeal swab/Oropharyngeal swab		B.1.1.8	GR
hCoV-19/India/TG-CCMB-GC39/2020	EPI_ISL_528817	2020-05-27	Asia / India / Telangana / Hyderabad	Human		Male	60	Ward	Original	Nasopharyngeal swab/Oropharyngeal swab		B.1.1	GR
hCoV-19/India/TG-CCMB-GC4/2020	EPI_ISL_528818	2020-05-17	Asia / India / Telangana / Jagtial	Human		Male	60	Ward	Original	Nasopharyngeal swab/Oropharyngeal swab		B.1.1	GR
hCoV-19/India/TG-CCMB-GC42/2020	EPI_ISL_528819	2020-05-30	Asia / India / Telangana / Hyderabad	Human		Male	31	Ward	Original	Nasopharyngeal swab/Oropharyngeal swab		B.1.1.8	GR
hCoV-19/India/TG-CCMB-GC43/2020	EPI_ISL_528820	2020-05-30	Asia / India / Telangana / Hyderabad	Human		Male	30	Ward	Original	Nasopharyngeal swab/Oropharyngeal swab		B.1.1.8	GR
hCoV-19/India/TG-CCMB-GC8/2020	EPI_ISL_528821	2020-05-23	Asia / India / Telangana / Warangal	Human		Male	20	Ward	Original	Nasopharyngeal swab/Oropharyngeal swab		B.1.80	G
hCoV-19/India/TG-CCMB-GC9/2020	EPI_ISL_528822	2020-05-23	Asia / India / Telangana / Hyderabad	Human		Male	39	Ward	Original	Nasopharyngeal swab/Oropharyngeal swab		B.1.1.32	GR
hCoV-19/India/TG-CCMB-W842/2020	EPI_ISL_528823	2020-07-14	Asia / India / Telangana / Karimnagar	Human		Female	2	unknown	Original	Nasopharyngeal swab/Oropharyngeal swab		B.1.1.8	GR
hCoV-19/India/TG-CCMB-W848/2020	EPI_ISL_528824	2020-07-14	Asia / India / Telangana / Karimnagar	Human		Male	48	unknown	Original	Nasopharyngeal swab/Oropharyngeal swab		B.1.1	GR
hCoV-19/India/TG-CCMB-W849/2020	EPI_ISL_528825	2020-07-14	Asia / India / Telangana / Karimnagar	Human		Male	17	unknown	Original	Nasopharyngeal swab/Oropharyngeal swab		B.1.1.8	GR
hCoV-19/India/TG-CCMB-W850/2020	EPI_ISL_528826	2020-07-14	Asia / India / Telangana / Karimnagar	Human		Male	8	unknown	Original	Nasopharyngeal swab/Oropharyngeal swab		B.1.1.8	GR
hCoV-19/India/TG-CCMB-W855/2020	EPI_ISL_528827	2020-07-14	Asia / India / Telangana / Karimnagar	Human		Female	27	unknown	Original	Nasopharyngeal swab/Oropharyngeal swab		B.1.1.32	GR
hCoV-19/India/TG-CCMB-W863/2020	EPI_ISL_528828	2020-07-14	Asia / India / Telangana / Karimnagar	Human		Male	50	unknown	Original	Nasopharyngeal swab/Oropharyngeal swab		B.1.1.32	GR
hCoV-19/India/TG-CCMB-W866/2020	EPI_ISL_528829	2020-07-14	Asia / India / Telangana / Karimnagar	Human		Male	35	unknown	Original	Nasopharyngeal swab/Oropharyngeal swab		B.1.1.8	GR
hCoV-19/India/TG-CCMB-W887/2020	EPI_ISL_528830	2020-07-14	Asia / India / Telangana / Karimnagar	Human		Female	26	unknown	Original	Nasopharyngeal swab/Oropharyngeal swab		B.1.1	GR
hCoV-19/India/TG-CCMB-W897/2020	EPI_ISL_528831	2020-07-14	Asia / India / Telangana / Karimnagar	Human		Male	60	unknown	Original	Nasopharyngeal swab/Oropharyngeal swab		B.1.1.32	GR
hCoV-19/India/TG-CCMB-W899/2020	EPI_ISL_528832	2020-07-14	Asia / India / Telangana / Karimnagar	Human		Female	50	unknown	Original	Nasopharyngeal swab/Oropharyngeal swab		B.1.1.32	GR
hCoV-19/India/TG-CCMB-W900/2020	EPI_ISL_528833	2020-07-14	Asia / India / Telangana / Karimnagar	Human		Male	6	unknown	Original	Nasopharyngeal swab/Oropharyngeal swab		B.1.1.8	GR
hCoV-19/India/TG-CCMB-W903/2020	EPI_ISL_528834	2020-07-14	Asia / India / Telangana / Karimnagar	Human		Male	9	unknown	Original	Nasopharyngeal swab/Oropharyngeal swab		B.1.26	GH
hCoV-19/India/TG-CCMB-W908/2020	EPI_ISL_528835	2020-07-14	Asia / India / Telangana / Karimnagar	Human		Female	68	unknown	Original	Nasopharyngeal swab/Oropharyngeal swab		B.1.1	GR
hCoV-19/India/TG-CCMB-W910/2020	EPI_ISL_528836	2020-07-14	Asia / India / Telangana / Karimnagar	Human		Male	27	unknown	Original	Nasopharyngeal swab/Oropharyngeal swab		B.1.1.8	GR
hCoV-19/India/TG-CCMB-W919/2020	EPI_ISL_528837	2020-07-14	Asia / India / Telangana / Karimnagar	Human		Female	37	unknown	Original	Nasopharyngeal swab/Oropharyngeal swab		B.1.1.8	GR
hCoV-19/India/TG-CCMB-W990/2020	EPI_ISL_528838	2020-07-14	Asia / India / Telangana / Nalgonda	Human		Male	30	unknown	Original	Nasopharyngeal swab/Oropharyngeal swab		B.1.1.32	GR
hCoV-19/India/TG-CCMB-W996/2020	EPI_ISL_528839	2020-07-14	Asia / India / Telangana / Nalgonda	Human		Female	34	unknown	Original	Nasopharyngeal swab/Oropharyngeal swab		B.1.1.8	GR
hCoV-19/India/TG-CCMB-W998/2020	EPI_ISL_528840	2020-07-14	Asia / India / Telangana / Nalgonda	Human		Female	44	unknown	Original	Nasopharyngeal swab/Oropharyngeal swab		B.1.1.32	GR
hCoV-19/India/TG-CCMB-X10/2020	EPI_ISL_528841	2020-07-14	Asia / India / Telangana / Nalgonda	Human		Female	37	unknown	Original	Nasopharyngeal swab/Oropharyngeal swab		B.1.1	GR
hCoV-19/India/TG-CCMB-X100/2020	EPI_ISL_528842	2020-07-15	Asia / India / Telangana / Karimnagar	Human		Male	58	unknown	Original	Nasopharyngeal swab/Oropharyngeal swab		B.1.1	GR
hCoV-19/India/TG-CCMB-X102/2020	EPI_ISL_528843	2020-07-15	Asia / India / Telangana / Karimnagar	Human		Female	40	unknown	Original	Nasopharyngeal swab/Oropharyngeal swab		B.1.1.32	GR
hCoV-19/India/TG-CCMB-X103/2020	EPI_ISL_528844	2020-07-15	Asia / India / Telangana / Karimnagar	Human		Male	65	unknown	Original	Nasopharyngeal swab/Oropharyngeal swab		B.1.1	GR
hCoV-19/India/TG-CCMB-X110/2020	EPI_ISL_528845	2020-07-15	Asia / India / Telangana / Karimnagar	Human		Male	43	unknown	Original	Nasopharyngeal swab/Oropharyngeal swab		B.1.1	GR
hCoV-19/India/TG-CCMB-X111/2020	EPI_ISL_528846	2020-07-15	Asia / India / Telangana / Karimnagar	Human		Male	38	unknown	Original	Nasopharyngeal swab/Oropharyngeal swab		B.1.1.32	GR
hCoV-19/India/TG-CCMB-X112/2020	EPI_ISL_528847	2020-07-15	Asia / India / Telangana / Karimnagar	Human		Male	32	unknown	Original	Nasopharyngeal swab/Oropharyngeal swab		B.1.1.8	GR
hCoV-19/India/TG-CCMB-X113/2020	EPI_ISL_528848	2020-07-15	Asia / India / Telangana / Karimnagar	Human		Female	60	unknown	Original	Nasopharyngeal swab/Oropharyngeal swab		B.1.1.32	GR
hCoV-19/India/TG-CCMB-AA147/2020	EPI_ISL_539616	2020-08-10	Asia / India / Telangana	Human		Female	45	Unknown	Original	Naso-pharyngeal swab/Oro-pharyngeal swab		B.1.1.8	GR
hCoV-19/India/TG-CCMB-AB465/2020	EPI_ISL_539617	2020-08-14	Asia / India / Telangana	Human		Female	36	Unknown	Original	Naso-pharyngeal swab/Oro-pharyngeal swab		B.1.1.8	GR
hCoV-19/India/TG-CCMB-AB583/2020	EPI_ISL_539618	2020-08-16	Asia / India / Telangana	Human		Female	21	Unknown	Original	Naso-pharyngeal swab/Oro-pharyngeal swab		B.1.1.8	GR
hCoV-19/India/TG-CCMB-AC539/2020	EPI_ISL_539619	2020-08-19	Asia / India / Telangana	Human		Male	38	Unknown	Original	Naso-pharyngeal swab/Oro-pharyngeal swab		B.1.1.8	GR
hCoV-19/India/TG-CCMB-R249/2020	EPI_ISL_539620	2020-08-09	Asia / India / Telangana	Human		Unknown	56	Unknown	Original	Naso-pharyngeal swab/Oro-pharyngeal swab		B.1.1.8	GR
hCoV-19/India/TG-CCMB-R220/2020	EPI_ISL_539621	2020-08-09	Asia / India / Telangana	Human		Female	65	Unknown	Original	Naso-pharyngeal swab/Oro-pharyngeal swab		B.1.1.8	GR
hCoV-19/India/TG-CCMB-R159/2020	EPI_ISL_539622	2020-08-09	Asia / India / Telangana	Human		Female	24	Unknown	Original	Naso-pharyngeal swab/Oro-pharyngeal swab		B.1.1.8	GR
hCoV-19/India/TG-CCMB-R178/2020	EPI_ISL_539623	2020-08-09	Asia / India / Telangana	Human		Female	1	Unknown	Original	Naso-pharyngeal swab/Oro-pharyngeal swab		B.1.1.8	GR
hCoV-19/India/TG-CCMB-R208/2020	EPI_ISL_539624	2020-08-09	Asia / India / Telangana	Human		Male	30	Unknown	Original	Naso-pharyngeal swab/Oro-pharyngeal swab		B.1.1.8	GR
hCoV-19/India/TG-CCMB-R91/2020	EPI_ISL_539625	2020-08-09	Asia / India / Telangana	Human		Male	49	Unknown	Original	Naso-pharyngeal swab/Oro-pharyngeal swab		B.1.1.8	GR
hCoV-19/India/TG-CCMB-R320/2020	EPI_ISL_539626	2020-08-09	Asia / India / Telangana	Human		Unknown	24	Unknown	Original	Naso-pharyngeal swab/Oro-pharyngeal swab		B.1.1.8	GR
hCoV-19/India/TG-CCMB-AB443/2020	EPI_ISL_539627	2020-08-14	Asia / India / Telangana	Human		Female	50	Unknown	Original	Naso-pharyngeal swab/Oro-pharyngeal swab		B.1.1.8	GR
hCoV-19/India/TG-CCMB-AA527/2020	EPI_ISL_539628	2020-08-12	Asia / India / Telangana	Human		Male	32	Unknown	Original	Naso-pharyngeal swab/Oro-pharyngeal swab		B.1.1.8	GR
hCoV-19/India/TG-CCMB-AB520/2020	EPI_ISL_539629	2020-08-14	Asia / India / Telangana	Human		Female	48	Unknown	Original	Naso-pharyngeal swab/Oro-pharyngeal swab		B.1.1.8	GR
hCoV-19/India/TG-CCMB-R394/2020	EPI_ISL_539630	2020-08-09	Asia / India / Telangana	Human		Unknown	34	Unknown	Original	Naso-pharyngeal swab/Oro-pharyngeal swab		B.1.1.8	GR
hCoV-19/India/TG-CCMB-AB364/2020	EPI_ISL_539631	2020-08-13	Asia / India / Telangana	Human		Female	34	Unknown	Original	Naso-pharyngeal swab/Oro-pharyngeal swab		B.1.1.8	GR
hCoV-19/India/TG-CCMB-AB352/2020	EPI_ISL_539632	2020-08-13	Asia / India / Telangana	Human		Female	30	Unknown	Original	Naso-pharyngeal swab/Oro-pharyngeal swab		B.1.1.8	GR
hCoV-19/India/TG-CCMB-AA560/2020	EPI_ISL_539633	2020-08-12	Asia / India / Telangana	Human		Male	26	Unknown	Original	Naso-pharyngeal swab/Oro-pharyngeal swab		B.1.1	GR
hCoV-19/India/TG-CCMB-AA562/2020	EPI_ISL_539634	2020-08-12	Asia / India / Telangana	Human		Male	25	Unknown	Original	Naso-pharyngeal swab/Oro-pharyngeal swab		B.1.1	GR
hCoV-19/India/TG-CCMB-AB395/2020	EPI_ISL_539635	2020-08-13	Asia / India / Telangana	Human		Male	23	Unknown	Original	Naso-pharyngeal swab/Oro-pharyngeal swab		B.1.1	GR
hCoV-19/India/TG-CCMB-AA972/2020	EPI_ISL_539636	2020-08-13	Asia / India / Telangana	Human		Male	65	Unknown	Original	Naso-pharyngeal swab/Oro-pharyngeal swab		B.1.1	GR
hCoV-19/India/TG-CCMB-AB358/2020	EPI_ISL_539637	2020-08-13	Asia / India / Telangana	Human		Female	50	Unknown	Original	Naso-pharyngeal swab/Oro-pharyngeal swab		B.1.1	GR
hCoV-19/India/TG-CCMB-AA622/2020	EPI_ISL_539638	2020-08-12	Asia / India / Telangana	Human		Male	60	Unknown	Original	Naso-pharyngeal swab/Oro-pharyngeal swab		B.1.1.8	GR
hCoV-19/India/TG-CCMB-AB300/2020	EPI_ISL_539639	2020-08-15	Asia / India / Telangana	Human		Male	60	Unknown	Original	Naso-pharyngeal swab/Oro-pharyngeal swab		B.1.1.8	GR
hCoV-19/India/TG-CCMB-AB223/2020	EPI_ISL_539640	2020-08-14	Asia / India / Telangana	Human		Male	50	Unknown	Original	Naso-pharyngeal swab/Oro-pharyngeal swab		B.1.1	GR
hCoV-19/India/TG-CCMB-AA624/2020	EPI_ISL_539641	2020-08-12	Asia / India / Telangana	Human		Male	35	Unknown	Original	Naso-pharyngeal swab/Oro-pharyngeal swab		B.1.1	GR
hCoV-19/India/TG-CCMB-AC437/2020	EPI_ISL_539642	2020-08-19	Asia / India / Telangana	Human		Male	28	Unknown	Original	Naso-pharyngeal swab/Oro-pharyngeal swab		B.1.1.8	GR
hCoV-19/India/TG-CCMB-R305/2020	EPI_ISL_539643	2020-08-09	Asia / India / Telangana	Human		Unknown	22	Unknown	Original	Naso-pharyngeal swab/Oro-pharyngeal swab		B.1.1.8	GR
hCoV-19/India/TG-CCMB-R217/2020	EPI_ISL_539644	2020-08-09	Asia / India / Telangana	Human		Female	40	Unknown	Original	Naso-pharyngeal swab/Oro-pharyngeal swab		B.1.1.8	GR
hCoV-19/India/TG-CCMB-AA227/2020	EPI_ISL_539645	2020-08-10	Asia / India / Telangana	Human		Male	25	Unknown	Original	Naso-pharyngeal swab/Oro-pharyngeal swab		B.1.1.8	GR
hCoV-19/India/TG-CCMB-AA158/2020	EPI_ISL_539646	2020-08-10	Asia / India / Telangana	Human		Male	7	Unknown	Original	Naso-pharyngeal swab/Oro-pharyngeal swab		B.1.1.8	GR
hCoV-19/India/TG-CCMB-AA509/2020	EPI_ISL_539647	2020-08-12	Asia / India / Telangana	Human		Male	29	Unknown	Original	Naso-pharyngeal swab/Oro-pharyngeal swab		B.1.1	GR
hCoV-19/India/TG-CCMB-R372/2020	EPI_ISL_539648	2020-08-09	Asia / India / Telangana	Human		Unknown	45	Unknown	Original	Naso-pharyngeal swab/Oro-pharyngeal swab		B.1.1	GR
hCoV-19/India/TG-CCMB-AA586/2020	EPI_ISL_539649	2020-08-12	Asia / India / Telangana	Human		Female	45	Unknown	Original	Naso-pharyngeal swab/Oro-pharyngeal swab		B.1.1	GR
hCoV-19/India/TG-CCMB-AA589/2020	EPI_ISL_539650	2020-08-12	Asia / India / Telangana	Human		Female	34	Unknown	Original	Naso-pharyngeal swab/Oro-pharyngeal swab		B.1.1.8	GR
hCoV-19/India/TG-CCMB-AA226/2020	EPI_ISL_539651	2020-08-10	Asia / India / Telangana	Human		Male	54	Unknown	Original	Naso-pharyngeal swab/Oro-pharyngeal swab		B.1.1.8	GR
hCoV-19/India/TG-CCMB-AA661/2020	EPI_ISL_539652	2020-08-12	Asia / India / Telangana	Human		Female	58	Unknown	Original	Naso-pharyngeal swab/Oro-pharyngeal swab		B.1.1	GR
hCoV-19/India/TG-CCMB-AA785/2020	EPI_ISL_539653	2020-08-13	Asia / India / Telangana	Human		Female	26	Unknown	Original	Naso-pharyngeal swab/Oro-pharyngeal swab		B.1.1	GR
hCoV-19/India/TG-CCMB-AA407/2020	EPI_ISL_539654	2020-08-11	Asia / India / Telangana	Human		Male	11	Unknown	Original	Naso-pharyngeal swab/Oro-pharyngeal swab		B.1.1	GR
hCoV-19/India/TG-CCMB-AA669/2020	EPI_ISL_539655	2020-08-12	Asia / India / Telangana	Human		Female	30	Unknown	Original	Naso-pharyngeal swab/Oro-pharyngeal swab		B.1.1	GR
hCoV-19/India/TG-CCMB-AB314/2020	EPI_ISL_539656	2020-08-15	Asia / India / Telangana	Human		Female	30	Unknown	Original	Naso-pharyngeal swab/Oro-pharyngeal swab		B.1.1	GR
hCoV-19/India/TG-CCMB-AB143/2020	EPI_ISL_539657	2020-08-14	Asia / India / Telangana	Human		Female	24	Unknown	Original	Naso-pharyngeal swab/Oro-pharyngeal swab		B.1.1.8	GR
hCoV-19/India/TG-CCMB-AC284/2020	EPI_ISL_539658	2020-08-19	Asia / India / Telangana	Human		Male	36	Unknown	Original	Naso-pharyngeal swab/Oro-pharyngeal swab		B.1.1.8	GR
hCoV-19/India/TG-CCMB-AC434/2020	EPI_ISL_539659	2020-08-19	Asia / India / Telangana	Human		Male	64	Unknown	Original	Naso-pharyngeal swab/Oro-pharyngeal swab		B.1.1.8	GR
hCoV-19/India/TG-CCMB-AC438/2020	EPI_ISL_539660	2020-08-19	Asia / India / Telangana	Human		Female	27	Unknown	Original	Naso-pharyngeal swab/Oro-pharyngeal swab		B.1.1.8	GR
hCoV-19/India/TG-CCMB-AC488/2020	EPI_ISL_539661	2020-08-19	Asia / India / Telangana	Human		Female	41	Unknown	Original	Naso-pharyngeal swab/Oro-pharyngeal swab		B.1.1.8	GR
hCoV-19/India/TG-CCMB-AB336/2020	EPI_ISL_539662	2020-08-15	Asia / India / Telangana	Human		Female	50	Unknown	Original	Naso-pharyngeal swab/Oro-pharyngeal swab		B.1.1.8	GR
hCoV-19/India/TG-CCMB-AA332/2020	EPI_ISL_539663	2020-08-11	Asia / India / Telangana	Human		Female	78	Unknown	Original	Naso-pharyngeal swab/Oro-pharyngeal swab		B.1.1	GR
hCoV-19/India/TG-CCMB-AB203/2020	EPI_ISL_539664	2020-08-14	Asia / India / Telangana	Human		Female	75	Unknown	Original	Naso-pharyngeal swab/Oro-pharyngeal swab		B.1.1.8	GR
hCoV-19/India/TG-CCMB-AB578/2020	EPI_ISL_539665	2020-08-16	Asia / India / Telangana	Human		Male	55	Unknown	Original	Naso-pharyngeal swab/Oro-pharyngeal swab		B.1.1	GR
hCoV-19/India/TG-CCMB-AB397/2020	EPI_ISL_539666	2020-08-13	Asia / India / Telangana	Human		Male	29	Unknown	Original	Naso-pharyngeal swab/Oro-pharyngeal swab		B.1.1.8	GR
hCoV-19/India/TG-CCMB-AA01/2020	EPI_ISL_539667	2020-08-10	Asia / India / Telangana	Human		Male	35	Unknown	Original	Naso-pharyngeal swab/Oro-pharyngeal swab		B.1.1	GR
hCoV-19/India/TG-CCMB-AA33/2020	EPI_ISL_539668	2020-08-10	Asia / India / Telangana	Human		Male	12	Unknown	Original	Naso-pharyngeal swab/Oro-pharyngeal swab		B.1.1	GR
hCoV-19/India/TG-CCMB-AA819/2020	EPI_ISL_539669	2020-08-13	Asia / India / Telangana	Human		Male	51	Unknown	Original	Naso-pharyngeal swab/Oro-pharyngeal swab		B.1.1	GR
hCoV-19/India/TG-CCMB-AA524/2020	EPI_ISL_539670	2020-08-12	Asia / India / Telangana	Human		Male	33	Unknown	Original	Naso-pharyngeal swab/Oro-pharyngeal swab		B.1.1.8	GR
hCoV-19/India/TG-CCMB-AA863/2020	EPI_ISL_539671	2020-08-13	Asia / India / Telangana	Human		Male	49	Unknown	Original	Naso-pharyngeal swab/Oro-pharyngeal swab		B.1.1.8	GR
hCoV-19/India/TG-CCMB-AA320/2020	EPI_ISL_539672	2020-08-11	Asia / India / Telangana	Human		Female	12	Unknown	Original	Naso-pharyngeal swab/Oro-pharyngeal swab		B.1.1.8	GR
hCoV-19/India/TG-CCMB-AC377/2020	EPI_ISL_539673	2020-08-19	Asia / India / Telangana	Human		Female	12	Unknown	Original	Naso-pharyngeal swab/Oro-pharyngeal swab		B.1.1.8	GR
hCoV-19/India/TG-CCMB-AA900/2020	EPI_ISL_539674	2020-08-13	Asia / India / Telangana	Human		Female	60	Unknown	Original	Naso-pharyngeal swab/Oro-pharyngeal swab		B.1.1.8	GR
hCoV-19/India/TG-CCMB-AB559/2020	EPI_ISL_539675	2020-08-16	Asia / India / Telangana	Human		Female	30	Unknown	Original	Naso-pharyngeal swab/Oro-pharyngeal swab		B.1.1	GR
hCoV-19/India/TG-CCMB-AA04/2020	EPI_ISL_539676	2020-08-10	Asia / India / Telangana	Human		Female	5	Unknown	Original	Naso-pharyngeal swab/Oro-pharyngeal swab		B.1.1.8	GR
hCoV-19/India/TG-CCMB-AA102/2020	EPI_ISL_539677	2020-08-10	Asia / India / Telangana	Human		Male	59	Unknown	Original	Naso-pharyngeal swab/Oro-pharyngeal swab		B.1.1	GR
hCoV-19/India/TG-CCMB-AA773/2020	EPI_ISL_539678	2020-08-13	Asia / India / Telangana	Human		Male	Unknown	Unknown	Original	Naso-pharyngeal swab/Oro-pharyngeal swab		B.1.1.8	GR
hCoV-19/India/TG-CCMB-R187/2020	EPI_ISL_539679	2020-08-09	Asia / India / Telangana	Human		Male	31	Unknown	Original	Naso-pharyngeal swab/Oro-pharyngeal swab		B.1.1.8	GR
hCoV-19/India/TG-CCMB-AA19/2020	EPI_ISL_539680	2020-08-10	Asia / India / Telangana	Human		Female	42	Unknown	Original	Naso-pharyngeal swab/Oro-pharyngeal swab		B.1.1.8	GR
hCoV-19/India/TG-CCMB-AB259/2020	EPI_ISL_539681	2020-08-14	Asia / India / Telangana	Human		Male	70	Unknown	Original	Naso-pharyngeal swab/Oro-pharyngeal swab		B.1.1.8	GR
hCoV-19/India/TG-CCMB-AB268/2020	EPI_ISL_539682	2020-08-14	Asia / India / Telangana	Human		Male	38	Unknown	Original	Naso-pharyngeal swab/Oro-pharyngeal swab		B.1.1	GR
hCoV-19/India/TG-CCMB-AA105/2020	EPI_ISL_539683	2020-08-10	Asia / India / Telangana	Human		Female	45	Unknown	Original	Naso-pharyngeal swab/Oro-pharyngeal swab		B.1.1.32	GR
hCoV-19/India/TG-CCMB-AA28/2020	EPI_ISL_539684	2020-08-10	Asia / India / Telangana	Human		Male	25	Unknown	Original	Naso-pharyngeal swab/Oro-pharyngeal swab		B.1.1.32	GR
hCoV-19/India/TG-CCMB-AA378/2020	EPI_ISL_539685	2020-08-11	Asia / India / Telangana	Human		Female	87	Unknown	Original	Naso-pharyngeal swab/Oro-pharyngeal swab		B.1.1.32	GR
hCoV-19/India/TG-CCMB-AA608/2020	EPI_ISL_539686	2020-08-12	Asia / India / Telangana	Human		Female	41	Unknown	Original	Naso-pharyngeal swab/Oro-pharyngeal swab		B.1.1.32	GR
hCoV-19/India/TG-CCMB-AA370/2020	EPI_ISL_539687	2020-08-11	Asia / India / Telangana	Human		Male	67	Unknown	Original	Naso-pharyngeal swab/Oro-pharyngeal swab		B.1.1.32	GR
hCoV-19/India/TG-CCMB-AA371/2020	EPI_ISL_539688	2020-08-11	Asia / India / Telangana	Human		Female	55	Unknown	Original	Naso-pharyngeal swab/Oro-pharyngeal swab		B.1.1.32	GR
hCoV-19/India/TG-CCMB-AA375/2020	EPI_ISL_539689	2020-08-11	Asia / India / Telangana	Human		Male	4	Unknown	Original	Naso-pharyngeal swab/Oro-pharyngeal swab		B.1.1.32	GR
hCoV-19/India/TG-CCMB-AA403/2020	EPI_ISL_539690	2020-08-11	Asia / India / Telangana	Human		Female	5	Unknown	Original	Naso-pharyngeal swab/Oro-pharyngeal swab		B.1.1.32	GR
hCoV-19/India/TG-CCMB-AB927/2020	EPI_ISL_539691	2020-08-17	Asia / India / Telangana	Human		Female	35	Unknown	Original	Naso-pharyngeal swab/Oro-pharyngeal swab		B.1.1.32	GR
hCoV-19/India/TG-CCMB-AA373/2020	EPI_ISL_539692	2020-08-11	Asia / India / Telangana	Human		Female	6	Unknown	Original	Naso-pharyngeal swab/Oro-pharyngeal swab		B.1.1.32	GR
hCoV-19/India/TG-CCMB-AA770/2020	EPI_ISL_539693	2020-08-13	Asia / India / Telangana	Human		Female	28	Unknown	Original	Naso-pharyngeal swab/Oro-pharyngeal swab		B.1.1.32	GR
hCoV-19/India/TG-CCMB-AA456/2020	EPI_ISL_539694	2020-08-11	Asia / India / Telangana	Human		Male	39	Unknown	Original	Naso-pharyngeal swab/Oro-pharyngeal swab		B.1.1.32	GR
hCoV-19/India/TG-CCMB-AA867/2020	EPI_ISL_539695	2020-08-13	Asia / India / Telangana	Human		Male	63	Unknown	Original	Naso-pharyngeal swab/Oro-pharyngeal swab		B.1.1.32	GR
hCoV-19/India/TG-CCMB-AA868/2020	EPI_ISL_539696	2020-08-13	Asia / India / Telangana	Human		Female	58	Unknown	Original	Naso-pharyngeal swab/Oro-pharyngeal swab		B.1.1.32	GR
hCoV-19/India/TG-CCMB-AA869/2020	EPI_ISL_539697	2020-08-13	Asia / India / Telangana	Human		Male	36	Unknown	Original	Naso-pharyngeal swab/Oro-pharyngeal swab		B.1.1.32	GR
hCoV-19/India/TG-CCMB-AA870/2020	EPI_ISL_539698	2020-08-13	Asia / India / Telangana	Human		Female	13	Unknown	Original	Naso-pharyngeal swab/Oro-pharyngeal swab		B.1.1.32	GR
hCoV-19/India/TG-CCMB-AA789/2020	EPI_ISL_539699	2020-08-13	Asia / India / Telangana	Human		Male	27	Unknown	Original	Naso-pharyngeal swab/Oro-pharyngeal swab		B.1.1.32	GR
hCoV-19/India/UT-IMT-BY60/2020	EPI_ISL_547584	2020-08-24	Asia / India / Uttarakhand	Human	CMS, Roorkee	Female	21	unknown	Original	Nasopharyngeal swab		B.1.113	O
hCoV-19/India/HR-IMT-BZ16/2020	EPI_ISL_547585	2020-08-25	Asia / India / Haryana	Human	Civil Hospital, Panchkula	Male	21	unknown	Original	Nasopharyngeal swab		B.1.113	GH
hCoV-19/India/HR-IMT-BZ102/2020	EPI_ISL_547586	2020-08-25	Asia / India / Haryana	Human	Civil Hospital, Panchkula	Female	59	unknown	Original	Nasopharyngeal swab		B.1.113	GH
hCoV-19/India/HR-IMT-BZ140/2020	EPI_ISL_547588	2020-08-25	Asia / India / Haryana	Human	Civil Hospital, Panchkula	Male	29	unknown	Original	Nasopharyngeal swab		B.1.113	GH
hCoV-19/India/HR-IMT-CB29/2020	EPI_ISL_547589	2020-08-27	Asia / India / Haryana	Human	Civil Hospital, Panchkula	Male	25	unknown	Original	Nasopharyngeal swab		B.1.113	GH
hCoV-19/India/HR-IMT-CB44/2020	EPI_ISL_547590	2020-08-27	Asia / India / Haryana	Human	Civil Hospital, Panchkula	Male	35	unknown	Original	Nasopharyngeal swab		B.1.113	O
hCoV-19/India/HR-IMT-CB45/2020	EPI_ISL_547591	2020-08-27	Asia / India / Haryana	Human	Civil Hospital, Panchkula	Male	27	unknown	Original	Nasopharyngeal swab		B.1.1	GR
hCoV-19/India/HR-IMT-CB130/2020	EPI_ISL_547592	2020-08-27	Asia / India / Haryana	Human	Civil Hospital, Panchkula	Male	28	unknown	Original	Nasopharyngeal swab		B.1.36	O
hCoV-19/India/HR-IMT-CB193/2020	EPI_ISL_547593	2020-08-27	Asia / India / Haryana	Human	Civil Hospital, Panchkula	Male	43	unknown	Original	Nasopharyngeal swab		B.1.113	O
hCoV-19/India/WB-IICB-001/2020	EPI_ISL_569859	2020-09-10	Asia / India / West Bengal	Human		unknown	unknown	unknown	Original			B.1.113	GH
hCoV-19/India/WB-IICB-002/2020	EPI_ISL_569860	2020-09-10	Asia / India / West Bengal	Human		unknown	unknown	unknown	Original			B.1.36	GH
hCoV-19/India/WB-IICB-003/2020	EPI_ISL_569861	2020-09-10	Asia / India / West Bengal	Human		unknown	unknown	unknown	Original			B.1	O
hCoV-19/India/WB-IICB-004/2020	EPI_ISL_569862	2020-09-10	Asia / India / West Bengal	Human		unknown	unknown	unknown	Original			B.1.36	GH
hCoV-19/India/WB-IICB-005/2020	EPI_ISL_569863	2020-08-12	Asia / India / West Bengal	Human		unknown	unknown	unknown	Original			B	O
hCoV-19/USA/IN-QDX-830/2020	EPI_ISL_571602	2020-03-16	North America / USA / Indiana	Human		Female	19	unknown	Original			B.1	G
hCoV-19/USA/IN-QDX-1004/2020	EPI_ISL_571717	2020-03-16	North America / USA / Indiana	Human		Female	48	unknown	Original			B.1	G
hCoV-19/USA/IN-QDX-951/2020	EPI_ISL_571718	2020-03-16	North America / USA / Indiana	Human		Male	54	unknown	Original			B.1	G
hCoV-19/USA/IN-QDX-963/2020	EPI_ISL_571719	2020-03-17	North America / USA / Indiana	Human		Female	67	unknown	Original			B.1	G
hCoV-19/USA/IN-QDX-964/2020	EPI_ISL_571720	2020-03-16	North America / USA / Indiana	Human		Male	79	unknown	Original			B.1	G
hCoV-19/USA/IN-QDX-993/2020	EPI_ISL_571721	2020-03-16	North America / USA / Indiana	Human		Female	52	unknown	Original			B.1	G
hCoV-19/India/WB-IICB-017/2020	EPI_ISL_581449	2020-08-04	Asia / India / West Bengal	Human		unknown	unknown	unknown	Original			B.1.1	O
hCoV-19/India/WB-IICB-018/2020	EPI_ISL_581450	2020-08-12	Asia / India / West Bengal	Human		unknown	unknown	unknown	Original			B.1	O
hCoV-19/India/WB-IICB-019/2020	EPI_ISL_581451	2020-08-12	Asia / India / West Bengal	Human		unknown	unknown	unknown	Original			B.1	O
hCoV-19/India/WB-IICB-020/2020	EPI_ISL_581494	2020-08-12	Asia / India / West Bengal	Human		unknown	unknown	unknown	Original			B.1	O
hCoV-19/India/WB-IICB-025/2020	EPI_ISL_581500	2020-08-12	Asia / India / West Bengal	Human		unknown	unknown	unknown	Original			B	L
hCoV-19/India/WB-IICB-026/2020	EPI_ISL_581501	2020-08-12	Asia / India / West Bengal	Human		unknown	unknown	unknown	Original			B.1	O
hCoV-19/India/WB-IICB-027/2020	EPI_ISL_581502	2020-08-12	Asia / India / West Bengal	Human		unknown	unknown	unknown	Original			B	L
hCoV-19/India/WB-IICB-028/2020	EPI_ISL_581503	2020-08-12	Asia / India / West Bengal	Human		unknown	unknown	unknown	Original			B	O
hCoV-19/India/WB-IICB-029/2020	EPI_ISL_581504	2020-08-04	Asia / India / West Bengal	Human		unknown	unknown	unknown	Original			B	O
hCoV-19/India/DL-NCDC-IGIB-77797A/2020	EPI_ISL_581506	2020-08-24	Asia / India / Delhi	Human		Male	52	unknown	Original			B.1	GH
hCoV-19/India/DL-NCDC-IGIB-D1/2020	EPI_ISL_581507	2020-08-25	Asia / India / Delhi	Human		Male	unknown	unknown	Original			B.1	GH
hCoV-19/India/WB-IICB-030/2020	EPI_ISL_582028	2020-08-12	Asia / India / West Bengal	Human		unknown	unknown	unknown	Original			B.1	G
hCoV-19/India/UN-763/2020	EPI_ISL_420543	2020-03-03	Asia / India	Human	Italian tourist	Female	73	unknown	Original	Nasal swab		B.1	G
hCoV-19/India/UN-2020763/2020	EPI_ISL_420544	2020	Asia / India	Human		unknown	unknown	unknown	Vero CCL81 P1		PID-3	B.1	G
hCoV-19/India/UN-770/2020	EPI_ISL_420545	2020-03-03	Asia / India	Human	Italian tourist	Female	77	unknown	Original	Nasal swab		B.1	G
hCoV-19/India/UN-2020770/2020	EPI_ISL_420546	2020	Asia / India	Human		unknown	unknown	unknown	Vero CCL81 P1		PID-3	B.1	G
hCoV-19/India/UN-772/2020	EPI_ISL_420547	2020-03-03	Asia / India	Human	Italian tourist	Female	70	unknown	Original	Nasal swab		B.1	G
hCoV-19/India/UN-2020772/2020	EPI_ISL_420548	2020	Asia / India	Human		unknown	unknown	unknown	Vero CCL81 P1		PID-3	B.1	G
hCoV-19/India/UN-773/2020	EPI_ISL_420549	2020-03-03	Asia / India	Human	Italian tourist	Female	65	unknown	Original	Nasal swab		B.1	G
hCoV-19/India/UN-2020773/2020	EPI_ISL_420550	2020	Asia / India	Human		unknown	unknown	unknown	Vero CCL81 P1		PID-3	B.1	G
hCoV-19/India/UN-777/2020	EPI_ISL_420551	2020-03-03	Asia / India	Human	Indian contact of Italian tourist	Male	59	unknown	Original	Nasal swab		B.1	G
hCoV-19/India/UN-2020777/2020	EPI_ISL_420552	2020	Asia / India	Human		unknown	unknown	unknown	Vero CCL81 P1		PID-3	B.1	G
hCoV-19/India/UN-781/2020	EPI_ISL_420553	2020-03-03	Asia / India	Human	Italian tourist	Male	66	unknown	Original	Nasal swab		B.1	G
hCoV-19/India/UN-2020781/2020	EPI_ISL_420554	2020	Asia / India	Human		unknown	unknown	unknown	Vero CCL81 P1		PID-3	B.1	G
hCoV-19/India/UN-c32/2020	EPI_ISL_420555	2020-03-03	Asia / India	Human	Indian contact of Indian Patient having travel history to Italy	Female	37	unknown	Original	Nasal swab		B.1.1	GR
hCoV-19/India/UN-2020c32/2020	EPI_ISL_420556	2020	Asia / India	Human		unknown	unknown	unknown	Vero CCL81 P1		PID-3	B.1.1	GR
hCoV-19/USA/IN-Lilly-IPB0170-4bc20/2020	EPI_ISL_421279	2020-03-19	North America / USA / Indiana / Indianapolis	Human		Male	43		Original	Nasopharyngeal swab		B.1	GH
hCoV-19/USA/IN-Lilly-IPB0170-4bc21/2020	EPI_ISL_421281	2020-03-19	North America / USA / Indiana / Indianapolis	Human		Male	61		Original	Nasopharyngeal swab		B.1	G
hCoV-19/USA/IN_2001/2020	EPI_ISL_424866	2020-03-09	North America / USA / Indiana	Human		Male	60		Original	nasopharyngeal swab		B.1	G
hCoV-19/India/KA-nimh-0113/2020	EPI_ISL_428479	2020-04-06	Asia / India / Karnataka	Human		Male	68	unknown	Original	Nasopharyngeal swab		B.1.1	GR
hCoV-19/India/KA-nimh-0116/2020	EPI_ISL_428480	2020-04-06	Asia / India / Karnataka	Human		Female	28	unknown	Original	Nasopharyngeal swab		B.1	G
hCoV-19/India/KA-nimh-0130/2020	EPI_ISL_428481	2020-04-06	Asia / India / Karnataka	Human		Male	55	unknown	Original	Nasopharyngeal swab		B.1.1	GR
hCoV-19/India/KA-nimh-0182/2020	EPI_ISL_428482	2020-04-08	Asia / India / Karnataka	Human		Male	26	unknown	Original	Nasopharyngeal swab		B.1.1	GR
hCoV-19/India/KA-nimh-0318/2020	EPI_ISL_428483	2020-04-10	Asia / India / Karnataka	Human		Male	19	unknown	Original	Nasopharyngeal swab		B.6	O
hCoV-19/India/KA-nimh-0351/2020	EPI_ISL_428484	2020-04-10	Asia / India / Karnataka	Human		Male	55	unknown	Original	Nasopharyngeal swab		B.6	O
hCoV-19/India/KA-nimh-0996/2020	EPI_ISL_428486	2020-04-14	Asia / India / Karnataka	Human		Male	43	unknown	Original	Nasopharyngeal swab		B.6	L
hCoV-19/India/KA-nimh-1071/2020	EPI_ISL_428487	2020-04-14	Asia / India / Karnataka	Human		Male	25	unknown	Original	Nasopharyngeal swab		B.6	L
hCoV-19/India/GJ-GBRC2/2020	EPI_ISL_435049	2020-04-13	Asia / India / Gujarat / Ahmedabad	Human		Male	45	Released, Live	Original	Oro-pharyngeal swab		B.1	G
hCoV-19/India/GJ-GBRC3/2020	EPI_ISL_435050	2020-04-13	Asia / India / Gujarat / Ahmedabad	Human		Female	42	Released, Live	Original	Oro-pharyngeal swab		B.1	G
hCoV-19/India/UP-NCDC-01257/2020	EPI_ISL_435060	2020-03-12	Asia / India / Uttar Pradesh / Noida	Human		Male	23	unknown	Original			B.1	G
hCoV-19/India/DL-NCDC-01537/2020	EPI_ISL_435061	2020-03-16	Asia / India / Delhi	Human		Male	58	unknown	Original			B.1	G
hCoV-19/India/PB-NCDC-01538/2020	EPI_ISL_435062	2020-03-16	Asia / India / Punjab	Human		Male	45	unknown	Original			B.1	G
hCoV-19/India/DL-NCDC-01326/2020	EPI_ISL_435063	2020-03-13	Asia / India / Delhi / Delhi National Capital Region	Human		Female	21	unknown	Original			B.1	GH
hCoV-19/India/DL-NCDC-01705/2020	EPI_ISL_435064	2020-03-18	Asia / India / Delhi	Human		Male	58	unknown	Original			B.1	GH
hCoV-19/India/DL-NCDC-01475/2020	EPI_ISL_435065	2020-03-15	Asia / India / Delhi	Human		Female	38	unknown	Original			B.1.113	GH
hCoV-19/India/DL-NCDC-01711/2020	EPI_ISL_435066	2020-03-18	Asia / India / Delhi	Human		Female	28	unknown	Original			B.1.113	GH
hCoV-19/India/DL-NCDC-01712/2020	EPI_ISL_435067	2020-03-18	Asia / India / Delhi	Human		Female	26	unknown	Original			B.1.113	GH
hCoV-19/India/DL-NCDC-01757/2020	EPI_ISL_435068	2020-03-18	Asia / India / Delhi	Human		Female	65	unknown	Original			B.1.113	GH
hCoV-19/India/DL-NCDC-01744/2020	EPI_ISL_435069	2020-03-18	Asia / India / Delhi	Human		Male	35	unknown	Original			B.1.113	GH
hCoV-19/India/UP-NCDC-02321/2020	EPI_ISL_435100	2020-03-29	Asia / India / Uttar Pradesh	Human		Male	59	unknown	Original			B.6	O
hCoV-19/India/LA-NCDC-01441/2020	EPI_ISL_435101	2020-03-15	Asia / India / Ladakh	Human		Female	30	unknown	Original			B.4	O
hCoV-19/India/LA-NCDC-01444/2020	EPI_ISL_435102	2020-03-15	Asia / India / Ladakh	Human		Male	0.5	unknown	Original			B.4	O
hCoV-19/India/LA-NCDC-01604/2020	EPI_ISL_435103	2020-03-17	Asia / India / Ladakh	Human		Female	28	unknown	Original			B.4	O
hCoV-19/India/LA-NCDC-01614/2020	EPI_ISL_435104	2020-03-17	Asia / India / Ladakh	Human		Female	25	unknown	Original			B.4	O
hCoV-19/India/LA-NCDC-01616/2020	EPI_ISL_435105	2020-03-17	Asia / India / Ladakh	Human		Male	40	unknown	Original			B.4	O
hCoV-19/India/LA-NCDC-01760/2020	EPI_ISL_435106	2020-03-18	Asia / India / Ladakh	Human		Female	35	unknown	Original			B.4	O
hCoV-19/India/DL-NCDC-01457/2020	EPI_ISL_435108	2020-03-15	Asia / India / Delhi	Human		Female	22	unknown	Original			B.2.1	V
hCoV-19/India/DL-NCDC-01638/2020	EPI_ISL_435109	2020-03-17	Asia / India / Delhi	Human		Female	18	unknown	Original			B.2.1	V
hCoV-19/India/DL-NCDC-01501/2020	EPI_ISL_435110	2020-03-16	Asia / India / Delhi	Human		Male	32	unknown	Original			A.1	S
hCoV-19/India/DL-NCDC-02415/2020	EPI_ISL_435111	2020-03-30	Asia / India / Delhi	Human		Female	76	unknown	Original			A.2	S
hCoV-19/India/BR-NCDC-02251/2020	EPI_ISL_435112	2020-03-28	Asia / India / Bihar	Human		Male	42	unknown	Original			B.6	O
hCoV-19/India/BR-NCDC-2515/2020	EPI_ISL_436417	2020-03-31	Asia / India / Bihar	Human		Male	65	unknown	Original			B.6	O
hCoV-19/India/TN-NCDC-2517/2020	EPI_ISL_436418	2020-03-31	Asia / India / Tamil Nadu	Human		Male	65	unknown	Original			B.6	O
hCoV-19/India/BR-NCDC-2519/2020	EPI_ISL_436419	2020-03-31	Asia / India / Bihar	Human		Male	55	unknown	Original			B.6	O
hCoV-19/India/RJ-NCDC-2522/2020	EPI_ISL_436420	2020-03-31	Asia / India / Rajasthan	Human		Male	30	unknown	Original			B.6	O
hCoV-19/India/AS-NCDC-2525/2020	EPI_ISL_436421	2020-03-31	Asia / India / Assam	Human		Male	64	unknown	Original			B.6	O
hCoV-19/India/AS-NCDC-2535/2020	EPI_ISL_436422	2020-03-31	Asia / India / Assam	Human		Male	65	unknown	Original			B.6	O
hCoV-19/India/DL-NCDC-3163/2020	EPI_ISL_436424	2020-04-05	Asia / India / Delhi	Human	Traveler from Indonesia	Male	45	unknown	Original			B.6	O
hCoV-19/India/DL-NCDC-3170/2020	EPI_ISL_436425	2020-04-05	Asia / India / Delhi	Human		Male	45	unknown	Original			B.6	O
hCoV-19/India/DL-NCDC-3175/2020	EPI_ISL_436426	2020-04-05	Asia / India / Delhi	Human		Male	49	unknown	Original			B.6	O
hCoV-19/India/DL-NCDC-3181/2020	EPI_ISL_436428	2020-04-05	Asia / India / Delhi	Human	Traveler from Indonesia	Female	42	unknown	Original			B.6	O
hCoV-19/India/DL-NCDC-3190/2020	EPI_ISL_436429	2020-04-05	Asia / India / Delhi	Human	Traveler from Indonesia	Male	23	unknown	Original			B.6	O
hCoV-19/India/DL-NCDC-3195/2020	EPI_ISL_436430	2020-04-05	Asia / India / Delhi	Human	Traveler from Indonesia	Male	31	unknown	Original			B.6	O
hCoV-19/India/DL-NCDC-3230/2020	EPI_ISL_436431	2020-04-05	Asia / India / Delhi	Human		Male	62	unknown	Original			B.6	O
hCoV-19/India/DL-NCDC-3264/2020	EPI_ISL_436432	2020-04-05	Asia / India / Delhi	Human		Male	25	unknown	Original			B.6	O
hCoV-19/India/DL-NCDC-3271/2020	EPI_ISL_436433	2020-04-05	Asia / India / Delhi	Human		Male	53	unknown	Original			B.6	O
hCoV-19/India/DL-NCDC-3279/2020	EPI_ISL_436434	2020-04-05	Asia / India / Delhi	Human		Female	28	unknown	Original			A.3	O
hCoV-19/India/DL-NCDC-3394/2020	EPI_ISL_436435	2020-04-09	Asia / India / Delhi	Human	Traveler from Indonesia	Male	43	unknown	Original			B.6	O
hCoV-19/India/DL-NCDC-3400/2020	EPI_ISL_436436	2020-04-06	Asia / India / Delhi	Human	Traveler from Indonesia	Male	24	unknown	Original			B.6	O
hCoV-19/India/DL-NCDC-3831/2020	EPI_ISL_436437	2020-04-08	Asia / India / Delhi	Human	Traveler from Thailand	Male	56	unknown	Original			B.6	O
hCoV-19/India/AP-NCDC-3936/2020	EPI_ISL_436440	2020-04-09	Asia / India / Andhra Pradesh	Human		Male	32	unknown	Original			B.6	O
hCoV-19/India/MH-NCDC-3965/2020	EPI_ISL_436444	2020-04-09	Asia / India / Maharashtra	Human		Male	35	unknown	Original			B.6	O
hCoV-19/India/DL-NCDC-3982/2020	EPI_ISL_436445	2020-04-09	Asia / India / Delhi	Human	Traveler from Thailand	Male	50	unknown	Original			B.6	O
hCoV-19/India/KA-NCDC-4055/2020	EPI_ISL_436447	2020-04-10	Asia / India / Karnataka	Human		Male	18	unknown	Original			B.6	O
hCoV-19/India/DL-NCDC-4138/2020	EPI_ISL_436448	2020-04-12	Asia / India / Delhi	Human		Male	53	unknown	Original			B.6	O
hCoV-19/India/BR-NCDC-4155/2020	EPI_ISL_436449	2020-04-12	Asia / India / Bihar	Human		Male	23	unknown	Original			B.6	O
hCoV-19/India/DL-NCDC-4189/2020	EPI_ISL_436450	2020-04-13	Asia / India / Delhi	Human		Female	31	unknown	Original			B.6	O
hCoV-19/India/DL-NCDC-4205/2020	EPI_ISL_436451	2020-04-13	Asia / India / Delhi	Human		Female	29	unknown	Original			B.6	O
hCoV-19/India/DL-NCDC-4208/2020	EPI_ISL_436452	2020-04-14	Asia / India / Delhi	Human		Female	29	unknown	Original			B.6	O
hCoV-19/India/MP-NCDC-4444/2020	EPI_ISL_436453	2020-04-16	Asia / India / Madhya Pradesh	Human		Male	63	unknown	Original			B.1	G
hCoV-19/India/DL-NCDC-4475/2020	EPI_ISL_436454	2020-04-13	Asia / India / Delhi	Human		Female	29	unknown	Original			B.1.87	G
hCoV-19/India/DL-NCDC-4476/2020	EPI_ISL_436455	2020-04-13	Asia / India / Delhi	Human		Female	29	unknown	Original			B.1.87	G
hCoV-19/India/MP-NCDC-4846/2020	EPI_ISL_436456	2020-04-20	Asia / India / Madhya Pradesh	Human		Female	8	unknown	Original			B.1	G
hCoV-19/India/MP-NCDC-4859/2020	EPI_ISL_436457	2020-04-20	Asia / India / Madhya Pradesh	Human		Female	55	unknown	Original			B.1.87	G
hCoV-19/India/MP-NCDC-4867/2020	EPI_ISL_436458	2020-04-16	Asia / India / Madhya Pradesh	Human		Female	11	unknown	Original			B.1	O
hCoV-19/India/MP-NCDC-4874/2020	EPI_ISL_436459	2020-04-20	Asia / India / Madhya Pradesh	Human		Female	50	unknown	Original			B.1.36	GH
hCoV-19/India/MP-NCDC-4876/2020	EPI_ISL_436460	2020-04-20	Asia / India / Madhya Pradesh	Human		Female	11	unknown	Original			B.1.87	G
hCoV-19/India/MP-NCDC-4877/2020	EPI_ISL_436461	2020-04-20	Asia / India / Madhya Pradesh	Human		Female	17	unknown	Original			B.1.87	G
hCoV-19/India/MP-NCDC-4878/2020	EPI_ISL_436462	2020-04-16	Asia / India / Madhya Pradesh	Human		Female	14	unknown	Original			B.1.87	G
hCoV-19/India/MP-NCDC-4879/2020	EPI_ISL_436463	2020-04-16	Asia / India / Madhya Pradesh	Human		Male	48	unknown	Original			B.1	O
hCoV-19/India/TG-GMC-KP1125/2020	EPI_ISL_437626	2020-03-24	Asia / India / Telangana / Hyderabad	Human	Travel history from USA Via Dubai to India	Male	70	Hospitalized/Released	Original	Oro-pharyngeal Swab		B.1	GH
hCoV-19/India/GJ-GBRC26/2020	EPI_ISL_444457	2020-04-26	Asia / India / Gujarat / Ahmedabad	Human		Male	40	Released	Original	Oro-pharyngeal swab		B.1.36	GH
hCoV-19/India/GJ-GBRC27/2020	EPI_ISL_444458	2020-04-26	Asia / India / Gujarat / Ahmedabad	Human		Male	35	Released	Original	Oro-pharyngeal swab		B.1	G
hCoV-19/India/GJ-GBRC28/2020	EPI_ISL_444459	2020-04-30	Asia / India / Gujarat / Ahmedabad	Human		Male	48	Released	Original	Oro-pharyngeal swab		B.1.113	GH
hCoV-19/India/GJ-GBRC29/2020	EPI_ISL_444460	2020-04-30	Asia / India / Gujarat / Ahmedabad	Human		Male	37	Released	Original	Oro-pharyngeal swab		B.1	G
hCoV-19/India/GJ-GBRC30/2020	EPI_ISL_444461	2020-04-29	Asia / India / Gujarat / Ahmedabad	Human		Male	63	unknown	Original	Oro-pharyngeal swab		B.1.113	GH
hCoV-19/India/GJ-GBRC31/2020	EPI_ISL_444462	2020-04-29	Asia / India / Gujarat / Ahmedabad	Human		Female	28	Released	Original	Oro-pharyngeal swab		B.1	G
hCoV-19/India/GJ-GBRC32/2020	EPI_ISL_444463	2020-04-29	Asia / India / Gujarat / Ahmedabad	Human		Male	68	unknown	Original	Oro-pharyngeal swab		B.1	G
hCoV-19/India/GJ-GBRC33/2020	EPI_ISL_444464	2020-04-29	Asia / India / Gujarat / Ahmedabad	Human		Female	30	unknown	Original	Oro-pharyngeal swab		B.1.113	GH
hCoV-19/India/GJ-GBRC34/2020	EPI_ISL_444465	2020-04-29	Asia / India / Gujarat / Ahmedabad	Human		Male	53	Released	Original	Oro-pharyngeal swab		B.1.113	GH
hCoV-19/India/GJ-GBRC35/2020	EPI_ISL_444466	2020-04-29	Asia / India / Gujarat / Ahmedabad	Human		Male	35	Released	Original	Oro-pharyngeal swab		B.1.113	GH
hCoV-19/India/GJ-GBRC36/2020	EPI_ISL_444467	2020-04-29	Asia / India / Gujarat / Ahmedabad	Human		Female	55	unknown	Original	Oro-pharyngeal swab		B.1.36	GH
hCoV-19/India/GJ-GBRC37/2020	EPI_ISL_444468	2020-04-29	Asia / India / Gujarat / Ahmedabad	Human		Female	60	Released	Original	Oro-pharyngeal swab		B.1	G
hCoV-19/India/GJ-GBRC38/2020	EPI_ISL_444469	2020-04-29	Asia / India / Gujarat / Ahmedabad	Human		Male	37	Released	Original	Oro-pharyngeal swab		B.1.113	GH
hCoV-19/India/GJ-GBRC39/2020	EPI_ISL_444470	2020-04-29	Asia / India / Gujarat / Ahmedabad	Human		Male	56	unknown	Original	Oro-pharyngeal swab		B.1.36	GH
hCoV-19/India/GJ-GBRC40/2020	EPI_ISL_444471	2020-04-29	Asia / India / Gujarat / Ahmedabad	Human		Female	34	Released	Original	Oro-pharyngeal swab		B.1.36	GH
hCoV-19/India/GJ-GBRC41/2020	EPI_ISL_444472	2020-04-29	Asia / India / Gujarat / Ahmedabad	Human		Female	29	unknown	Original	Oro-pharyngeal swab		B.1.113	GH
hCoV-19/India/GJ-GBRC42/2020	EPI_ISL_444473	2020-04-29	Asia / India / Gujarat / Ahmedabad	Human		Male	34	unknown	Original	Oro-pharyngeal swab		B.1	G
hCoV-19/India/GJ-GBRC43/2020	EPI_ISL_444474	2020-04-29	Asia / India / Gujarat / Ahmedabad	Human		Female	52	Released	Original	Oro-pharyngeal swab		B.1.36	GH
hCoV-19/India/GJ-GBRC44/2020	EPI_ISL_444475	2020-04-29	Asia / India / Gujarat / Ahmedabad	Human		Male	20	Released	Original	Oro-pharyngeal swab		B.1	G
hCoV-19/India/GJ-GBRC45/2020	EPI_ISL_444476	2020-04-29	Asia / India / Gujarat / Ahmedabad	Human		Female	24	Released	Original	Oro-pharyngeal swab		B.1.113	GH
hCoV-19/India/GJ-GBRC46/2020	EPI_ISL_444477	2020-04-29	Asia / India / Gujarat / Ahmedabad	Human		Male	60	Deceased	Original	Oro-pharyngeal swab		B.1	G
hCoV-19/India/GJ-GBRC47/2020	EPI_ISL_444478	2020-04-30	Asia / India / Gujarat / Ahmedabad	Human		Male	60	unknown	Original	Oro-pharyngeal swab		B.1	G
hCoV-19/India/GJ-GBRC48/2020	EPI_ISL_444479	2020-04-29	Asia / India / Gujarat / Ahmedabad	Human		Male	51	unknown	Original	Oro-pharyngeal swab		B.1	G
hCoV-19/India/GJ-GBRC49/2020	EPI_ISL_444480	2020-04-30	Asia / India / Gujarat / Ahmedabad	Human		Male	60	Deceased	Original	Oro-pharyngeal swab		B.1.36	GH
hCoV-19/India/GJ-GBRC50/2020	EPI_ISL_444481	2020-04-30	Asia / India / Gujarat / Ahmedabad	Human		Female	55	Released	Original	Oro-pharyngeal swab		B.1	G
hCoV-19/India/GJ-GBRC51/2020	EPI_ISL_444482	2020-05-02	Asia / India / Gujarat / Prantij	Human		Male	18	Released	Original	Oro-pharyngeal swab		B.1.36	GH
hCoV-19/India/GJ-GBRC52/2020	EPI_ISL_444483	2020-05-02	Asia / India / Gujarat / Prantij	Human		Male	30	Deceased	Original	Oro-pharyngeal swab		B.1	G
hCoV-19/India/GJ-GBRC53/2020	EPI_ISL_444484	2020-05-04	Asia / India / Gujarat / Modasa	Human		Male	28	Released	Original	Oro-pharyngeal swab		B.1.36	GH
hCoV-19/India/GJ-GBRC54/2020	EPI_ISL_444485	2020-05-04	Asia / India / Gujarat / Modasa	Human		Female	57	unknown	Original	Oro-pharyngeal swab		B.1.36	GH
hCoV-19/India/GJ-GBRC55/2020	EPI_ISL_444486	2020-05-04	Asia / India / Gujarat / Dhansura	Human		Male	55	Released	Original	Oro-pharyngeal swab		B.1.113	GH
hCoV-19/India/GJ-GBRC65a/2020	EPI_ISL_447040	2020-05-03	Asia / India / Gujarat / Ahmedabad	Human		Male	18	unknown	Original			B.1.113	GH
hCoV-19/India/GJ-GBRC65b/2020	EPI_ISL_447041	2020-05-03	Asia / India / Gujarat / Ahmedabad	Human		Male	18	unknown	Original			B.1.36	GH
hCoV-19/India/GJ-GBRC66/2020	EPI_ISL_447042	2020-05-03	Asia / India / Gujarat / Ahmedabad	Human		Male	24	Released	Original			B.1.36	GH
hCoV-19/India/GJ-GBRC67a/2020	EPI_ISL_447043	2020-05-03	Asia / India / Gujarat / Ahmedabad	Human		Female	42	Released	Original			B.1.113	GH
hCoV-19/India/GJ-GBRC67b/2020	EPI_ISL_447044	2020-05-03	Asia / India / Gujarat / Ahmedabad	Human		Female	42	Released	Original			B.1.113	GH
hCoV-19/India/GJ-GBRC68/2020	EPI_ISL_447045	2020-05-03	Asia / India / Gujarat / Ahmedabad	Human		Male	28	Released	Original			B.1.113	GH
hCoV-19/India/GJ-GBRC69/2020	EPI_ISL_447046	2020-05-04	Asia / India / Gujarat / Ahmedabad	Human		Female	20	unknown	Original			B.1.113	GH
hCoV-19/India/GJ-GBRC70/2020	EPI_ISL_447047	2020-04-29	Asia / India / Gujarat / Gandhinagar	Human		Male	49	unknown	Original			B.1	G
hCoV-19/India/GJ-GBRC71/2020	EPI_ISL_447048	2020-04-27	Asia / India / Gujarat / Gandhinagar	Human		Female	70	Released	Original			B.1.113	GH
hCoV-19/India/GJ-GBRC72a/2020	EPI_ISL_447049	2020-04-29	Asia / India / Gujarat / Gandhinagar	Human		Female	3	unknown	Original			B.1.113	GH
hCoV-19/India/GJ-GBRC76/2020	EPI_ISL_447534	2020-05-05	Asia / India / Gujarat / Modasa	Human		Female	9	Released	Original			B.1.36	GH
hCoV-19/India/GJ-GBRC77/2020	EPI_ISL_447535	2020-05-05	Asia / India / Gujarat / Modasa	Human		Male	30	Released	Original			B.1.36	GH
hCoV-19/India/GJ-GBRC78a/2020	EPI_ISL_447536	2020-05-05	Asia / India / Gujarat / Modasa	Human		Male	68	Released	Original			B.1.36	GH
hCoV-19/India/GJ-GBRC87/2020	EPI_ISL_447548	2020-04-28	Asia / India / Gujarat / Dahegam	Human		Female	44	Released	Original			B.1.113	GH
hCoV-19/India/GJ-GBRC88a/2020	EPI_ISL_447549	2020-05-03	Asia / India / Gujarat / Dahegam	Human		Male	54	unknown	Original			B.1	G
hCoV-19/India/GJ-GBRC88b/2020	EPI_ISL_447550	2020-05-03	Asia / India / Gujarat / Dahegam	Human		Male	54	unknown	Original			B.1	G
hCoV-19/India/GJ-GBRC89/2020	EPI_ISL_447551	2020-04-25	Asia / India / Gujarat / Gandhinagar	Human		Female	52	Released	Original			B.1	G
hCoV-19/India/GJ-GBRC90/2020	EPI_ISL_447552	2020-05-02	Asia / India / Gujarat / Gandhinagar	Human		Male	39	Released	Original			B.1.36	GH
hCoV-19/India/GJ-GBRC91/2020	EPI_ISL_447553	2020-04-27	Asia / India / Gujarat / Gandhinagar	Human		Male	13	Released	Original			B.1.113	GH
hCoV-19/India/GJ-GBRC92/2020	EPI_ISL_447554	2020-04-26	Asia / India / Gujarat / Gandhinagar	Human		Male	39	Released	Original			B.1	G
hCoV-19/India/GJ-GBRC93/2020	EPI_ISL_447555	2020-04-28	Asia / India / Gujarat / Mansa	Human		Male	6	Released	Original			B.1.36	GH
hCoV-19/India/TG-CCMB-J021/2020	EPI_ISL_447556	2020-03-30	Asia / India / Telangana / Kamareddy	Human		Male	59	unknown	Original	Naso-pharyngeal swab/Oro-pharyngeal swab		B.6	O
hCoV-19/India/TG-CCMB-J009/2020	EPI_ISL_447557	2020-03-30	Asia / India / Telangana / Kamareddy	Human		Male	52	unknown	Original	Naso-pharyngeal swab/Oro-pharyngeal swab		B.6	O
hCoV-19/India/TG-CCMB-J014/2020	EPI_ISL_447558	2020-03-30	Asia / India / Telangana / Hyderabad	Human		Male	58	unknown	Original	Naso-pharyngeal swab/Oro-pharyngeal swab		B.6	L
hCoV-19/India/TG-CCMB-J048/2020	EPI_ISL_447559	2020-03-31	Asia / India / Telangana / Sangareddy	Human		Male	24	unknown	Original	Naso-pharyngeal swab/Oro-pharyngeal swab		B.6	O
hCoV-19/India/TG-CCMB-J043/2020	EPI_ISL_447560	2020-03-31	Asia / India / Telangana / Sangareddy	Human		Male	30	unknown	Original	Naso-pharyngeal swab/Oro-pharyngeal swab		B.6	O
hCoV-19/India/TG-CCMB-J067/2020	EPI_ISL_447561	2020-03-31	Asia / India / Telangana / Gadwal	Human		Male	34	unknown	Original	Naso-pharyngeal swab/Oro-pharyngeal swab		B.6	O
hCoV-19/India/TG-CCMB-J068/2020	EPI_ISL_447562	2020-03-31	Asia / India / Telangana / Jogulamba Gadwal	Human		Male	21	unknown	Original	Naso-pharyngeal swab/Oro-pharyngeal swab		B.6	O
hCoV-19/India/TG-CCMB-J057/2020	EPI_ISL_447563	2020-03-31	Asia / India / Telangana / Sangareddy	Human		Male	44	unknown	Original	Naso-pharyngeal swab/Oro-pharyngeal swab		B.6	O
hCoV-19/India/TG-CCMB-J212/2020	EPI_ISL_447564	2020-04-01	Asia / India / Telangana / Nizamabad	Human		Female	34	unknown	Original	Naso-pharyngeal swab/Oro-pharyngeal swab		B.6	O
hCoV-19/India/TG-CCMB-J278/2020	EPI_ISL_447565	2020-04-01	Asia / India / Telangana / Adilabad	Human		Male	33	unknown	Original	Naso-pharyngeal swab/Oro-pharyngeal swab		B.6	L
hCoV-19/India/TG-CCMB-J131/2020	EPI_ISL_447566	2020-04-01	Asia / India / Telangana / Kamareddy	Human		Male	27	unknown	Original	Naso-pharyngeal swab/Oro-pharyngeal swab		B.6	O
hCoV-19/India/TG-CCMB-J304/2020	EPI_ISL_447567	2020-04-01	Asia / India / Telangana / Adilabad	Human		Male	72	unknown	Original	Naso-pharyngeal swab/Oro-pharyngeal swab		B.6	O
hCoV-19/India/TG-CCMB-J166/2020	EPI_ISL_447568	2020-04-01	Asia / India / Telangana / Mahboobnagar	Human		Female	52	unknown	Original	Naso-pharyngeal swab/Oro-pharyngeal swab		B.6	O
hCoV-19/India/TG-CCMB-J206/2020	EPI_ISL_447569	2020-04-01	Asia / India / Telangana / Nizamabad	Human		Male	45	unknown	Original	Naso-pharyngeal swab/Oro-pharyngeal swab		B.6	O
hCoV-19/India/TG-CCMB-J207/2020	EPI_ISL_447570	2020-04-01	Asia / India / Telangana / Nizamabad	Human		Male	41	unknown	Original	Naso-pharyngeal swab/Oro-pharyngeal swab		B.6	O
hCoV-19/India/TG-CCMB-J224/2020	EPI_ISL_447571	2020-04-01	Asia / India / Telangana / Nizamabad	Human		Male	29	unknown	Original	Naso-pharyngeal swab/Oro-pharyngeal swab		B.6	O
hCoV-19/India/TG-CCMB-J230/2020	EPI_ISL_447572	2020-04-01	Asia / India / Telangana / Nizamabad	Human		Male	59	unknown	Original	Naso-pharyngeal swab/Oro-pharyngeal swab		B.6	O
hCoV-19/India/TG-CCMB-J118/2020	EPI_ISL_447573	2020-04-01	Asia / India / Telangana / Nagakurnool	Human		Male	32	unknown	Original	Naso-pharyngeal swab/Oro-pharyngeal swab		B.6	O
hCoV-19/India/TG-CCMB-J208/2020	EPI_ISL_447574	2020-04-01	Asia / India / Telangana / Nizamabad	Human		Male	28	unknown	Original	Naso-pharyngeal swab/Oro-pharyngeal swab		B.6	O
hCoV-19/India/TG-CCMB-J458/2020	EPI_ISL_447575	2020-04-02	Asia / India / Telangana / Nirmal	Human		Male	26	unknown	Original	Naso-pharyngeal swab/Oro-pharyngeal swab		B.6	O
hCoV-19/India/TG-CCMB-J232/2020	EPI_ISL_447576	2020-04-02	Asia / India / Telangana / Nizamabad	Human		Male	60	unknown	Original	Naso-pharyngeal swab/Oro-pharyngeal swab		B.6	O
hCoV-19/India/TG-CCMB-J321/2020	EPI_ISL_447577	2020-04-02	Asia / India / Telangana / Nalgonda	Human		Female	20	Discharged after recovery	Original	Naso-pharyngeal swab/Oro-pharyngeal swab		B.6	O
hCoV-19/India/TG-CCMB-J327/2020	EPI_ISL_447578	2020-04-02	Asia / India / Telangana / Nalgonda	Human		Female	48	unknown	Original	Naso-pharyngeal swab/Oro-pharyngeal swab		B.6	O
hCoV-19/India/TG-CCMB-K128/2020	EPI_ISL_447579	2020-04-10	Asia / India / Telangana / Khammam	Human		Female	10	unknown	Original	Naso-pharyngeal swab/Oro-pharyngeal swab		B.6	O
hCoV-19/India/TG-CCMB-K496/2020	EPI_ISL_447580	2020-04-13	Asia / India / Telangana / Nizamabad	Human		Male	55	unknown	Original	Naso-pharyngeal swab/Oro-pharyngeal swab		B.6	O
hCoV-19/India/TG-CCMB-K600B/2020	EPI_ISL_447581	2020-04-14	Asia / India / Telangana / Nizamabad	Human		Male	15	unknown	Original	Naso-pharyngeal swab/Oro-pharyngeal swab		B.6	O
hCoV-19/India/TG-CCMB-K601/2020	EPI_ISL_447582	2020-04-14	Asia / India / Telangana / Nizamabad	Human		Female	13	unknown	Original	Naso-pharyngeal swab/Oro-pharyngeal swab		B.6	O
hCoV-19/India/TG-CCMB-L007/2020	EPI_ISL_447583	2020-04-16	Asia / India / Telangana / Vikarabad	Human		Male	24	unknown	Original	Naso-pharyngeal swab/Oro-pharyngeal swab		B.6	O
hCoV-19/India/TN-CCMB-C1-12/2020	EPI_ISL_447584	2020-04-16	Asia / India / Tamil Nadu / Chennai	Human		Male	30	unknown	Original	Naso-pharyngeal swab/Oro-pharyngeal swab		B.6	O
hCoV-19/India/TN-CCMB-C2-13/2020	EPI_ISL_447585	2020-04-16	Asia / India / Tamil Nadu / Chennai	Human		Female	54	unknown	Original	Naso-pharyngeal swab/Oro-pharyngeal swab		B.6	O
hCoV-19/India/TN-CCMB-C3-14/2020	EPI_ISL_447586	2020-04-16	Asia / India / Tamil Nadu / Chennai	Human		Female	38	unknown	Original	Naso-pharyngeal swab/Oro-pharyngeal swab		B.6	O
hCoV-19/India/TN-CCMB-C4-15/2020	EPI_ISL_447587	2020-04-20	Asia / India / Tamil Nadu / Chennai	Human		Male	24	unknown	Original	Naso-pharyngeal swab/Oro-pharyngeal swab		B.1.1	GR
hCoV-19/India/TG-CCMB-J045/2020	EPI_ISL_447847	2020-03-31	Asia / India / Telangana / Sangareddy	Human		Male	36	unknown	Original	Naso-pharyngeal swab/Oro-pharyngeal swab		B.6	O
hCoV-19/India/TG-CCMB-J165/2020	EPI_ISL_447848	2020-04-01	Asia / India / Telangana / Peddapally	Human		Male	35	unknown	Original	Naso-pharyngeal swab/Oro-pharyngeal swab		B.6	O
hCoV-19/India/TG-CCMB-J107/2020	EPI_ISL_447849	2020-04-01	Asia / India / Telangana / Mahboobnagar	Human		Male	27	unknown	Original	Naso-pharyngeal swab/Oro-pharyngeal swab		B.6	O
hCoV-19/India/TG-CCMB-J132/2020	EPI_ISL_447850	2020-04-01	Asia / India / Telangana / Kamareddy	Human		Female	29	unknown	Original	Naso-pharyngeal swab/Oro-pharyngeal swab		B.6	O
hCoV-19/India/TG-CCMB-J223/2020	EPI_ISL_447851	2020-04-01	Asia / India / Telangana / Nizamabad	Human		Male	37	unknown	Original	Naso-pharyngeal swab/Oro-pharyngeal swab		B.6	O
hCoV-19/India/TG-CCMB-J235/2020	EPI_ISL_447852	2020-04-01	Asia / India / Telangana / Nizamabad	Human		Male	43	unknown	Original	Naso-pharyngeal swab/Oro-pharyngeal swab		B.6	O
hCoV-19/India/TG-CCMB-J247/2020	EPI_ISL_447853	2020-04-01	Asia / India / Telangana / Adilabad	Human		Male	24	unknown	Original	Naso-pharyngeal swab/Oro-pharyngeal swab		B.6	O
hCoV-19/India/TG-CCMB-J350/2020	EPI_ISL_447854	2020-04-02	Asia / India / Telangana / Nalgonda	Human		Male	21	Discharged after recovery	Original	Naso-pharyngeal swab/Oro-pharyngeal swab		B.6	O
hCoV-19/India/TG-CCMB-J318/2020	EPI_ISL_447855	2020-04-02	Asia / India / Telangana / Nalgonda	Human		Female	26	Discharged after recovery	Original	Naso-pharyngeal swab/Oro-pharyngeal swab		B.6	O
hCoV-19/India/TG-CCMB-J374/2020	EPI_ISL_447856	2020-04-02	Asia / India / Telangana / Rangareddy	Human		Female	45	unknown	Original	Naso-pharyngeal swab/Oro-pharyngeal swab		B.6	O
hCoV-19/India/TG-CCMB-J390/2020	EPI_ISL_447857	2020-04-02	Asia / India / Telangana / Rangareddy	Human		Male	45	unknown	Original	Naso-pharyngeal swab/Oro-pharyngeal swab		B.6	O
hCoV-19/India/TG-CCMB-J812/2020	EPI_ISL_447858	2020-04-06	Asia / India / Telangana / Rangareddy	Human		Male	24	unknown	Original	Naso-pharyngeal swab/Oro-pharyngeal swab		B.6	O
hCoV-19/India/TG-CCMB-K771/2020	EPI_ISL_447859	2020-04-15	Asia / India / Telangana / Jogulamba Gadwal	Human		Male	36	unknown	Original	Naso-pharyngeal swab/Oro-pharyngeal swab		B.6	O
hCoV-19/India/TG-CCMB-K849/2020	EPI_ISL_447860	2020-04-16	Asia / India / Telangana / Rangareddy	Human		Male	49	unknown	Original	Naso-pharyngeal swab/Oro-pharyngeal swab		B.6	O
hCoV-19/India/TG-CCMB-L149/2020	EPI_ISL_447861	2020-04-16	Asia / India / Telangana / Vikarabad	Human		Male	19	unknown	Original	Naso-pharyngeal swab/Oro-pharyngeal swab		B.6	O
hCoV-19/India/TG-CCMB-J047/2020	EPI_ISL_447862	2020-03-31	Asia / India / Telangana / Kamareddy	Human		Male	27	unknown	Original	Naso-pharyngeal swab/Oro-pharyngeal swab		B.6	O
hCoV-19/India/TG-CCMB-K599/2020	EPI_ISL_447863	2020-04-14	Asia / India / Telangana / Nizamabad	Human		Female	32	unknown	Original	Naso-pharyngeal swab/Oro-pharyngeal swab		B.6	O
hCoV-19/India/TG-CCMB-L044/2020	EPI_ISL_447864	2020-04-16	Asia / India / Telangana / Vikarabad	Human		Female	45	unknown	Original	Naso-pharyngeal swab/Oro-pharyngeal swab		B.6	O
hCoV-19/India/TG-CCMB-K499/2020	EPI_ISL_447865	2020-04-14	Asia / India / Telangana / Rangareddy	Human		Male	19	unknown	Original	Naso-pharyngeal swab/Oro-pharyngeal swab		B.6	O
hCoV-19/India/TG-CCMB-K500/2020	EPI_ISL_447866	2020-04-14	Asia / India / Telangana / Rangareddy	Human		Male	12	unknown	Original	Naso-pharyngeal swab/Oro-pharyngeal swab		B.6	O
hCoV-19/India/MH-CCMB-NIV1/2020	EPI_ISL_450321	2020-04-04	Asia / India / Maharashtra / Pune	Human		Male	57	Hospitalized	Original	Oro-pharyngeal swab		B.6	O
hCoV-19/India/MH-CCMB-NIV2/2020	EPI_ISL_450322	2020-04-04	Asia / India / Maharashtra / Ahmednagar	Human		Male	35	Hospitalized	Original	Oro-pharyngeal swab		B.6	O
hCoV-19/India/MH-CCMB-NIV3/2020	EPI_ISL_450323	2020-03-27	Asia / India / Maharashtra / Kolhapur	Human		Female	44	Hospitalized	Original	Oro-pharyngeal swab		B.1	G
hCoV-19/India/MH-CCMB-NIV4/2020	EPI_ISL_450324	2020-03-26	Asia / India / Maharashtra / Sangli	Human		Female	65	Hospitalized	Original	Oro-pharyngeal swab		A	S
hCoV-19/India/MH-CCMB-NIV5/2020	EPI_ISL_450325	2020-03-17	Asia / India / Maharashtra / Mumbai	Human		Male	37	Hospitalized	Original	Oro-pharyngeal swab		B.1	G
hCoV-19/India/TG-CCMB-J125/2020	EPI_ISL_450326	2020-04-01	Asia / India / Telangana / Sangareddy	Human		Male	40	unknown	Original	Naso-pharyngeal swab/Oro-pharyngeal swab		B.6	O
hCoV-19/India/TG-CCMB-J199/2020	EPI_ISL_450327	2020-04-01	Asia / India / Telangana / Mahbubnagar	Human		Male	56	unknown	Original	Naso-pharyngeal swab/Oro-pharyngeal swab		B.6	O
hCoV-19/India/TG-CCMB-J283/2020	EPI_ISL_450328	2020-04-01	Asia / India / Telangana / Adilabad	Human		Male	73	unknown	Original	Naso-pharyngeal swab/Oro-pharyngeal swab		B.6	O
hCoV-19/India/TG-CCMB-J288/2020	EPI_ISL_450329	2020-04-01	Asia / India / Telangana / Adilabad	Human		Male	26	unknown	Original	Naso-pharyngeal swab/Oro-pharyngeal swab		B.6	O
hCoV-19/India/TG-CCMB-J375/2020	EPI_ISL_450330	2020-04-02	Asia / India / Telangana / Rangareddy	Human		Female	22	unknown	Original	Naso-pharyngeal swab/Oro-pharyngeal swab		B.6	O
hCoV-19/India/TG-CCMB-J220/2020	EPI_ISL_450331	2020-04-01	Asia / India / Telangana / Nizamabad	Human		Male	37	unknown	Original	Naso-pharyngeal swab/Oro-pharyngeal swab		B.6	O
hCoV-19/India/TG-CCMB-J222/2020	EPI_ISL_450332	2020-04-01	Asia / India / Telangana / Nizamabad	Human		Male	51	unknown	Original	Naso-pharyngeal swab/Oro-pharyngeal swab		B.6	O
hCoV-19/India/GJ-GBRC94/2020	EPI_ISL_450781	2020-05-09	Asia / India / Gujarat / Junagadh	Human		Male	24	Released, Live	Original			B.1.80	G
hCoV-19/India/GJ-GBRC95a/2020	EPI_ISL_450782	2020-04-11	Asia / India / Gujarat / Ahmedabad	Human		Female	unknown	unknown	Original			B.1.36	GH
hCoV-19/India/GJ-GBRC95b/2020	EPI_ISL_450783	2020-04-11	Asia / India / Gujarat / Ahmedabad	Human		Female	unknown	Released	Original			B.1.113	GH
hCoV-19/India/GJ-GBRC96/2020	EPI_ISL_450784	2020-05-09	Asia / India / Gujarat / Botad	Human		Male	17	Released, Live	Original			B.6	O
hCoV-19/India/GJ-GBRC97a/2020	EPI_ISL_450785	2020-05-10	Asia / India / Gujarat / Una	Human		Male	63	Hospitalized	Original			B.1.1.32	GR
hCoV-19/India/GJ-GBRC97b/2020	EPI_ISL_450786	2020-05-10	Asia / India / Gujarat / Una	Human		Male	63	Hospitalized	Original			B.1.1.32	GR
hCoV-19/India/GJ-GBRC98/2020	EPI_ISL_450787	2020-05-11	Asia / India / Gujarat / Una	Human		Female	16	unknown	Original			B.6	O
hCoV-19/India/GJ-GBRC99/2020	EPI_ISL_450788	2020-05-06	Asia / India / Gujarat / Rajkot	Human		Male	38	Released	Original			B.1	G
hCoV-19/India/GJ-GBRC100/2020	EPI_ISL_450789	2020-05-10	Asia / India / Gujarat / Kodinar	Human		Female	55	Released, Live	Original			B.1.36	GH
hCoV-19/India/GJ-GBRC101/2020	EPI_ISL_450790	2020-04-28	Asia / India / Gujarat / Rajkot	Human		Male	14	Released, Live	Original			A	S
hCoV-19/India/GJ-GBRC102/2020	EPI_ISL_450791	2020-04-27	Asia / India / Gujarat / Rajkot	Human		Female	55	Released	Original			A	S
hCoV-19/India/GJ-GBRC103/2020	EPI_ISL_451666	2020-05-04	Asia / India / Gujarat / Jamnagar	Human		Male	54	Released, Live	Original			B.6	O
hCoV-19/USA/IN-CDC-2013/2020	EPI_ISL_452131	2020-03-09	North America / USA / Indiana	Human		unknown	60	unknown	Original	Nasopharyngeal swab		A.3	O
hCoV-19/India/MH-NIV-10380/2020	EPI_ISL_452192	2020-04-16	Asia / India / Maharashtra	Human		Male	75	Mild	Original			B.1.1.32	GR
hCoV-19/India/MH-NIV-10419/2020	EPI_ISL_452193	2020-04-16	Asia / India / Maharashtra	Human		Male	1.5	Mild	Original			B.1.1.32	GR
hCoV-19/India/MH-NIV-11677/2020	EPI_ISL_452194	2020-04-19	Asia / India / Maharashtra	Human		Male	3	Mild	Original			B.1.1.32	GR
hCoV-19/India/MH-NIV-11681/2020	EPI_ISL_452195	2020-04-19	Asia / India / Maharashtra	Human		Female	75	Mild	Original			B.1	G
hCoV-19/India/MH-NIV-11683/2020	EPI_ISL_452196	2020-04-19	Asia / India / Maharashtra	Human		Female	12	Mild	Original			B.1	G
hCoV-19/India/MH-NIV-11687/2020	EPI_ISL_452197	2020-04-19	Asia / India / Maharashtra	Human		Female	32	Mild	Original			B.1.1.32	GR
hCoV-19/India/MH-NIV-11855/2020	EPI_ISL_452198	2020-04-20	Asia / India / Maharashtra	Human		Male	22	Mild	Original			B.1.1.32	GR
hCoV-19/India/MH-NIV-12019/2020	EPI_ISL_452199	2020-04-20	Asia / India / Maharashtra	Human		Female	65	Mild	Original			B.1.1.32	GR
hCoV-19/India/GJ-GBRC80/2020	EPI_ISL_455015	2020-04-28	Asia / India / Gujarat / Rajkot	Human		Male	55	Released, Live	Original			A	S
hCoV-19/India/GJ-GBRC119/2020	EPI_ISL_455016	2020-04-27	Asia / India / Gujarat / Rajkot	Human		Male	10	Released, Live	Original			A	S
hCoV-19/India/GJ-GBRC120/2020	EPI_ISL_455017	2020-05-02	Asia / India / Gujarat / Vadodara	Human		Male	33	Released, Live	Original			B.1.36	GH
hCoV-19/India/GJ-GBRC121/2020	EPI_ISL_455018	2020-05-02	Asia / India / Gujarat / Vadodara	Human		Male	44	Released, Live	Original			B.1	G
hCoV-19/India/GJ-GBRC122/2020	EPI_ISL_455019	2020-05-02	Asia / India / Gujarat / Vadodara	Human		Male	18	Released, Live	Original			B.1	G
hCoV-19/India/GJ-GBRC123/2020	EPI_ISL_455020	2020-05-02	Asia / India / Gujarat / Vadodara	Human		Male	20	Released, Live	Original			B.1	G
hCoV-19/India/GJ-GBRC124/2020	EPI_ISL_455021	2020-05-02	Asia / India / Gujarat / Vadodara	Human		Male	50	Released, Live	Original			B.1.36	GH
hCoV-19/India/GJ-GBRC125/2020	EPI_ISL_455022	2020-05-02	Asia / India / Gujarat / Vadodara	Human		Male	49	Released, Live	Original			B.1	G
hCoV-19/India/GJ-GBRC126/2020	EPI_ISL_455023	2020-05-02	Asia / India / Gujarat / Vadodara	Human		Male	53	Released, Live	Original			B.1.36	GH
hCoV-19/India/GJ-GBRC127/2020	EPI_ISL_455024	2020-05-02	Asia / India / Gujarat / Vadodara	Human		Male	38	Released, Live	Original			B.1	G
hCoV-19/India/GJ-GBRC128/2020	EPI_ISL_455025	2020-05-02	Asia / India / Gujarat / Vadodara	Human		Female	22	Released, Live	Original			B.1	G
hCoV-19/India/GJ-GBRC129/2020	EPI_ISL_455026	2020-05-02	Asia / India / Gujarat / Vadodara	Human		Female	60	Released, Live	Original			B.1	G
hCoV-19/India/GJ-GBRC130/2020	EPI_ISL_455027	2020-05-02	Asia / India / Gujarat / Vadodara	Human		Male	51	Released, Live	Original			B.1.36	GH
hCoV-19/India/OR-RMRC49/2020	EPI_ISL_455478	2020-04-09	Asia / India / Odisha	Human		Female	35	unknown	Original	Oropharyngeal swab		B.1.36	GH
hCoV-19/India/WB-S4/2020	EPI_ISL_455640	2020-03-27	Asia / India / West Bengal / East Medinipur	Human	Patient infected while traveling	Female	76	unknown	Original			B.1	G
hCoV-19/India/WB-S7/2020	EPI_ISL_455641	2020-03-31	Asia / India / West Bengal / Kolkata	Human	Patient infected while traveling	Female	23	unknown	Original			B.6	O
hCoV-19/India/WB-S13/2020	EPI_ISL_455643	2020-03-30	Asia / India / West Bengal / North 24 Parganas	Human	Patient infected while traveling	Male	57	unknown	Original			B.1	G
hCoV-19/India/WB-S14/2020	EPI_ISL_455644	2020-04-02	Asia / India / West Bengal / East Medinipur	Human	Patient infected while traveling	Male	49	unknown	Original			B.1	G
hCoV-19/India/WB-S15/2020	EPI_ISL_455645	2020-04-03	Asia / India / West Bengal / Kolkata	Human	Patient infected while traveling	Male	65	unknown	Original			A	S
hCoV-19/India/WB-S16/2020	EPI_ISL_455646	2020-04-03	Asia / India / West Bengal / Howrah	Human	Patient infected while traveling	Male	64	unknown	Original			B.1	G
hCoV-19/India/WB-S17/2020	EPI_ISL_455647	2020-04-19	Asia / India / West Bengal / Kolkata	Human	Patient infected while traveling	Female	58	unknown	Original			B.1	G
hCoV-19/India/WB-S18/2020	EPI_ISL_455648	2020-04-20	Asia / India / West Bengal / Kolkata	Human	Patient infected while traveling	Female	51	unknown	Original			B.1.95	G
hCoV-19/India/WB-S19/2020	EPI_ISL_455649	2020-04-20	Asia / India / West Bengal / Kolkata	Human	Patient infected while traveling	Male	23	unknown	Original			A.9	S
hCoV-19/India/WB-S20/2020	EPI_ISL_455650	2020-04-20	Asia / India / West Bengal / Kolkata	Human	Patient infected while traveling	Male	41	unknown	Original			B.1	G
hCoV-19/India/WB-S21/2020	EPI_ISL_455651	2020-04-21	Asia / India / West Bengal / Kolkata	Human	Patient infected while traveling	Male	65	unknown	Original			B.1	G
hCoV-19/India/WB-S22/2020	EPI_ISL_455652	2020-04-21	Asia / India / West Bengal / South 24 Parganas	Human	Patient infected while traveling	Female	60	unknown	Original			B.1.5	G
hCoV-19/India/WB-S23/2020	EPI_ISL_455653	2020-04-21	Asia / India / West Bengal / South 24 Parganas	Human	Patient infected while traveling	Male	64	unknown	Original			B.1	G
hCoV-19/India/WB-S24/2020	EPI_ISL_455654	2020-04-21	Asia / India / West Bengal / Kolkata	Human	Patient infected while traveling	Male	65	unknown	Original			B.1	G
hCoV-19/India/RJ-S25/2020	EPI_ISL_455655	2020-04-30	Asia / India / Rajasthan / Bikaner	Human	Patient infected while traveling	Male	24	unknown	Original			B.1	G
hCoV-19/India/WB-S27/2020	EPI_ISL_455656	2020-04-30	Asia / India / West Bengal / South 24 Parganas	Human	Patient infected while traveling	Male	48	unknown	Original			B.6	O
hCoV-19/India/WB-S28/2020	EPI_ISL_455657	2020-04-30	Asia / India / West Bengal / Kolkata	Human	Patient infected while traveling	Female	27	unknown	Original			B.1.95	G
hCoV-19/India/WB-S29/2020	EPI_ISL_455658	2020-04-30	Asia / India / West Bengal / South 24 Parganas	Human	Patient infected while traveling	Male	65	unknown	Original			A	S
hCoV-19/India/WB-S30/2020	EPI_ISL_455659	2020-05-01	Asia / India / West Bengal / South 24 Parganas	Human	Patient infected while traveling	Female	56	unknown	Original			B.1	G
hCoV-19/India/WB-S31/2020	EPI_ISL_455660	2020-05-01	Asia / India / West Bengal / South 24 Parganas	Human	Patient infected while traveling	Male	75	unknown	Original			B.1	G
hCoV-19/India/WB-S32/2020	EPI_ISL_455661	2020-05-01	Asia / India / West Bengal / Kolkata	Human	Patient infected while traveling	Male	70	unknown	Original			B.1	G
hCoV-19/India/WB-S33/2020	EPI_ISL_455662	2020-05-02	Asia / India / West Bengal / Howrah	Human	Patient infected while traveling	Male	52	unknown	Original			B.1	G
hCoV-19/India/WB-S34/2020	EPI_ISL_455663	2020-05-02	Asia / India / West Bengal / South 24 Parganas	Human	Patient infected while traveling	Male	38	unknown	Original			B.1	G
hCoV-19/India/WB-S42/2020	EPI_ISL_455664	2020-05-03	Asia / India / West Bengal / Kolkata	Human	Patient infected while traveling	Female	20	unknown	Original			B.1	G
hCoV-19/India/WB-S44/2020	EPI_ISL_455665	2020-05-01	Asia / India / West Bengal / Kolkata	Human	Patient infected while traveling	Male	40	unknown	Original			B.1	G
hCoV-19/India/WB-S45/2020	EPI_ISL_455666	2020-05-01	Asia / India / West Bengal / Kolkata	Human	Patient infected while traveling	Male	58	unknown	Original			B.1.95	G
hCoV-19/India/WB-S46/2020	EPI_ISL_455667	2020-05-03	Asia / India / West Bengal / South 24 Parganas	Human	Patient infected while traveling	Female	21	unknown	Original			B.1	G
hCoV-19/India/WB-S48/2020	EPI_ISL_455668	2020-05-05	Asia / India / West Bengal / North 24 Parganas	Human	Patient infected while traveling	Male	51	unknown	Original			B.1	G
hCoV-19/India/WB-S49/2020	EPI_ISL_455669	2020-05-03	Asia / India / West Bengal / Kolkata	Human	Patient infected while traveling	Female	52	unknown	Original			B.1.95	G
hCoV-19/India/WB-S50/2020	EPI_ISL_455670	2020-05-03	Asia / India / West Bengal / Kolkata	Human	Patient infected while traveling	Male	14	unknown	Original			B.1.95	G
hCoV-19/India/WB-S51/2020	EPI_ISL_455671	2020-05-03	Asia / India / West Bengal / Kolkata	Human	Patient infected while traveling	Female	47	unknown	Original			A.9	S
hCoV-19/India/WB-S52/2020	EPI_ISL_455672	2020-05-03	Asia / India / West Bengal / North 24 Parganas	Human	Patient infected while traveling	Male	65	unknown	Original			B.1	G
hCoV-19/India/WB-S53/2020	EPI_ISL_455673	2020-05-02	Asia / India / West Bengal / South 24 Parganas	Human	Patient infected while traveling	Female	28	unknown	Original			B.1	G
hCoV-19/India/WB-S55/2020	EPI_ISL_455674	2020-05-03	Asia / India / West Bengal / Kolkata	Human	Patient infected while traveling	Female	33	unknown	Original			B.1	G
hCoV-19/India/WB-S56/2020	EPI_ISL_455675	2020-05-03	Asia / India / West Bengal / North 24 Parganas	Human	Patient infected while traveling	Female	29	unknown	Original			B.1	G
hCoV-19/India/WB-S58/2020	EPI_ISL_455676	2020-05-03	Asia / India / West Bengal / Kolkata	Human	Patient infected while traveling	Female	31	unknown	Original			B.1	G
hCoV-19/India/WB-S61/2020	EPI_ISL_455678	2020-04-30	Asia / India / West Bengal / North 24 Parganas	Human	Patient infected while traveling	Male	58	unknown	Original			B.1	G
hCoV-19/India/WB-S62/2020	EPI_ISL_455679	2020-05-04	Asia / India / West Bengal / East Medinipur	Human	Patient infected while traveling	Male	54	unknown	Original			B.1	G
hCoV-19/India/TG-CCMB-J714/2020	EPI_ISL_458298	2020-04-06	Asia / India / Telangana / Rangareddy	Human		Male	6	unknown	Original	Nasopharyngeal swab/Oropharyngeal swab		B.6	O
hCoV-19/India/GJ-GBRC151a/2020	EPI_ISL_461478	2020-05-02	Asia / India / Gujarat / Vadodara	Human		Female	45	Released	Original			B.1	G
hCoV-19/India/GJ-GBRC151b/2020	EPI_ISL_461479	2020-05-02	Asia / India / Gujarat / Vadodara	Human		Female	45	Released	Original			B.1	G
hCoV-19/India/GJ-GBRC152/2020	EPI_ISL_461480	2020-05-02	Asia / India / Gujarat / Vadodara	Human		Female	53	Released	Original			B.1.36	GH
hCoV-19/India/GJ-GBRC153a/2020	EPI_ISL_461481	2020-04-27	Asia / India / Gujarat / Rajkot	Human		Male	18	Released	Original			B.1.80	G
hCoV-19/India/GJ-GBRC153b/2020	EPI_ISL_461482	2020-04-27	Asia / India / Gujarat / Rajkot	Human		Male	18	Released	Original			A	S
hCoV-19/India/GJ-GBRC154/2020	EPI_ISL_461483	2020-05-27	Asia / India / Gujarat / Ahmedabad	Human		Male	68	Hospitalized	Original			B.1.80	G
hCoV-19/India/GJ-GBRC155/2020	EPI_ISL_461484	2020-05-27	Asia / India / Gujarat / Ahmedabad	Human		Female	60	Hospitalized	Original			B.1.113	GH
hCoV-19/India/GJ-GBRC156/2020	EPI_ISL_461485	2020-05-27	Asia / India / Gujarat / Ahmedabad	Human		Female	57	Deceased	Original			B.1.113	GH
hCoV-19/India/GJ-GBRC157a/2020	EPI_ISL_461486	2020-05-27	Asia / India / Gujarat / Ahmedabad	Human		Male	83	Hospitalized	Original			B.1	G
hCoV-19/India/GJ-GBRC157b/2020	EPI_ISL_461487	2020-05-27	Asia / India / Gujarat / Ahmedabad	Human		Male	83	Hospitalized	Original			B.1.80	G
hCoV-19/India/GJ-GBRC158/2020	EPI_ISL_461488	2020-05-27	Asia / India / Gujarat / Ahmedabad	Human		Female	50	Hospitalized	Original			B.1.113	GH
hCoV-19/India/GJ-GBRC159a/2020	EPI_ISL_461489	2020-05-27	Asia / India / Gujarat / Ahmedabad	Human		Female	45	Hospitalized	Original			B.1.113	GH
hCoV-19/India/GJ-GBRC159b/2020	EPI_ISL_461490	2020-05-27	Asia / India / Gujarat / Ahmedabad	Human		Female	45	Hospitalized	Original			B.1	G
hCoV-19/India/GJ-GBRC160a/2020	EPI_ISL_461491	2020-05-27	Asia / India / Gujarat / Ahmedabad	Human		Male	60	Hospitalized	Original			B.1.113	G
hCoV-19/India/GJ-GBRC160b/2020	EPI_ISL_461492	2020-05-27	Asia / India / Gujarat / Ahmedabad	Human		Male	60	Hospitalized	Original			B.1.80	GH
hCoV-19/India/GJ-GBRC161a/2020	EPI_ISL_461493	2020-05-27	Asia / India / Gujarat / Ahmedabad	Human		Female	45	Deceased	Original			B.1.80	G
hCoV-19/India/GJ-GBRC161b/2020	EPI_ISL_461494	2020-05-27	Asia / India / Gujarat / Ahmedabad	Human		Female	45	Deceased	Original			B.1.80	GH
hCoV-19/India/GJ-GBRC162a/2020	EPI_ISL_461495	2020-05-27	Asia / India / Gujarat / Ahmedabad	Human		Male	54	Hospitalized	Original			B.1.113	GH
hCoV-19/India/GJ-GBRC162b/2020	EPI_ISL_461496	2020-05-27	Asia / India / Gujarat / Ahmedabad	Human		Male	54	Hospitalized	Original			B.1.80	G
hCoV-19/India/GJ-GBRC163a/2020	EPI_ISL_461497	2020-05-27	Asia / India / Gujarat / Ahmedabad	Human		Female	58	Released	Original			B.1	G
hCoV-19/India/GJ-GBRC163b/2020	EPI_ISL_461498	2020-05-27	Asia / India / Gujarat / Ahmedabad	Human		Female	58	Released	Original			B.1	G
hCoV-19/India/GJ-GBRC164/2020	EPI_ISL_461499	2020-05-27	Asia / India / Gujarat / Ahmedabad	Human		Male	73	Hospitalized	Original			B.1.113	GH
hCoV-19/India/GJ-GBRC169a/2020	EPI_ISL_467029	2020-06-05	Asia / India / Gujarat / Gandhinagar	Human		Male	72	Released	Original			B.1.80	G
hCoV-19/India/GJ-GBRC169b/2020	EPI_ISL_467030	2020-06-05	Asia / India / Gujarat / Gandhinagar	Human		Male	72	Released	Original			B.1.80	G
hCoV-19/India/GJ-GBRC170a/2020	EPI_ISL_467031	2020-06-05	Asia / India / Gujarat / Kadi	Human		Male	70	Hospitalized	Original			B.1.80	G
hCoV-19/India/GJ-GBRC170b/2020	EPI_ISL_467032	2020-06-05	Asia / India / Gujarat / Kadi	Human		Male	70	Hospitalized	Original			B.1.80	G
hCoV-19/India/GJ-GBRC171/2020	EPI_ISL_467033	2020-06-05	Asia / India / Gujarat / Gandhinagar	Human		Male	45	Hospitalized	Original			B.1.36	GH
hCoV-19/India/GJ-GBRC172/2020	EPI_ISL_467034	2020-06-05	Asia / India / Gujarat / Kalol	Human		Male	62	Hospitalized	Original			B.1.113	GH
hCoV-19/India/GJ-GBRC173a/2020	EPI_ISL_467035	2020-06-05	Asia / India / Gujarat / Kalol	Human		Female	55	Released	Original			B.1.80	G
hCoV-19/India/GJ-GBRC173b/2020	EPI_ISL_467036	2020-06-05	Asia / India / Gujarat / Kalol	Human		Female	55	Released	Original			B.1.80	G
hCoV-19/India/GJ-GBRC174a/2020	EPI_ISL_467037	2020-06-05	Asia / India / Gujarat / Gandhinagar	Human		Male	42	Released	Original			B.1.80	G
hCoV-19/India/GJ-GBRC174b/2020	EPI_ISL_467038	2020-06-05	Asia / India / Gujarat / Gandhinagar	Human		Male	42	Released	Original			B.1.80	G
hCoV-19/India/GJ-GBRC175/2020	EPI_ISL_467039	2020-06-05	Asia / India / Gujarat / Vadodara	Human		Female	44	Hospitalized	Original			B.1.80	G
hCoV-19/India/GJ-GBRC176/2020	EPI_ISL_467040	2020-06-05	Asia / India / Gujarat / Vadodara	Human		Male	77	Hospitalized	Original			B.1	G
hCoV-19/India/GJ-GBRC177a/2020	EPI_ISL_467041	2020-06-03	Asia / India / Gujarat / Ahmedabad	Human		Female	57	Deceased	Original			B.1.113	GH
hCoV-19/India/GJ-GBRC177b/2020	EPI_ISL_467042	2020-06-03	Asia / India / Gujarat / Ahmedabad	Human		Female	57	Deceased	Original			B.1.80	G
hCoV-19/India/GJ-GBRC178a/2020	EPI_ISL_467043	2020-06-03	Asia / India / Gujarat / Ahmedabad	Human		Female	62	Deceased	Original			B.1.80	G
hCoV-19/India/GJ-GBRC178b/2020	EPI_ISL_467044	2020-06-03	Asia / India / Gujarat / Ahmedabad	Human		Female	62	Deceased	Original			B.1.80	G
hCoV-19/India/GJ-GBRC179a/2020	EPI_ISL_467045	2020-06-03	Asia / India / Gujarat / Ahmedabad	Human		Male	70	Deceased	Original			B.1.113	GH
hCoV-19/India/GJ-GBRC179b/2020	EPI_ISL_467046	2020-06-03	Asia / India / Gujarat / Ahmedabad	Human		Male	70	Deceased	Original			B.1.80	G
hCoV-19/India/GJ-GBRC180a/2020	EPI_ISL_467047	2020-06-03	Asia / India / Gujarat / Ahmedabad	Human		Female	60	Deceased	Original			B.1.80	G
hCoV-19/India/GJ-GBRC180b/2020	EPI_ISL_467048	2020-06-03	Asia / India / Gujarat / Ahmedabad	Human		Female	60	Deceased	Original			B.1.80	G
hCoV-19/India/GJ-GBRC181a/2020	EPI_ISL_467049	2020-06-03	Asia / India / Gujarat / Ahmedabad	Human		Male	61	Hospitalized	Original			B.1.113	GH
hCoV-19/India/TG-CCMB-L1469/2020	EPI_ISL_471600	2020-05-25	Asia / India / Telangana / Hyderabad	Human		Male	26	unknown	Original	Naso-pharyngeal swab/Oro-pharyngeal swab		B.1.36	GH
hCoV-19/India/TG-CCMB-L1564/2020	EPI_ISL_471620	2020-05-26	Asia / India / Telangana / Hyderabad	Human		Male	25	unknown	Original	Naso-pharyngeal swab/Oro-pharyngeal swab		B.1.1.32	GR
hCoV-19/India/TG-CCMB-L1675/2020	EPI_ISL_471621	2020-05-29	Asia / India / Telangana / Hyderabad	Human		Female	37	unknown	Original	Naso-pharyngeal swab/Oro-pharyngeal swab		B.1.1.32	GR
hCoV-19/India/TG-CCMB-L1684/2020	EPI_ISL_471622	2020-05-29	Asia / India / Telangana / Hyderabad	Human		Male	49	unknown	Original	Naso-pharyngeal swab/Oro-pharyngeal swab		B.1.1.8	GR
hCoV-19/India/TG-CCMB-L1693/2020	EPI_ISL_471623	2020-05-29	Asia / India / Telangana / Hyderabad	Human		Female	56	unknown	Original	Naso-pharyngeal swab/Oro-pharyngeal swab		B.1	G
hCoV-19/India/TG-CCMB-L1694/2020	EPI_ISL_471624	2020-05-29	Asia / India / Telangana / Hyderabad	Human		Female	75	unknown	Original	Naso-pharyngeal swab/Oro-pharyngeal swab		B.1.1.32	GR
hCoV-19/India/TG-CCMB-L1721/2020	EPI_ISL_471625	2020-05-30	Asia / India / Telangana / Hyderabad	Human		Male	45	unknown	Original	Naso-pharyngeal swab/Oro-pharyngeal swab		B.1.1.32	GR
hCoV-19/India/TG-CCMB-L1724/2020	EPI_ISL_471626	2020-05-30	Asia / India / Telangana / Hyderabad	Human		Female	25	unknown	Original	Naso-pharyngeal swab/Oro-pharyngeal swab		B.1.1.32	GR
hCoV-19/India/TG-CCMB-L1726/2020	EPI_ISL_471627	2020-05-30	Asia / India / Telangana / Hyderabad	Human		Male	30	unknown	Original	Naso-pharyngeal swab/Oro-pharyngeal swab		B.1.1.32	GR
hCoV-19/India/TG-CCMB-L1728/2020	EPI_ISL_471628	2020-05-30	Asia / India / Telangana / Hyderabad	Human		Female	22	unknown	Original	Naso-pharyngeal swab/Oro-pharyngeal swab		B.1.1.32	GR
hCoV-19/India/TG-CCMB-L1738/2020	EPI_ISL_471629	2020-06-01	Asia / India / Telangana / Hyderabad	Human		Male	37	unknown	Original	Naso-pharyngeal swab/Oro-pharyngeal swab		B.1.1.8	GR
hCoV-19/India/TG-CCMB-L1743/2020	EPI_ISL_471630	2020-06-01	Asia / India / Telangana / Hyderabad	Human		Female	35	unknown	Original	Naso-pharyngeal swab/Oro-pharyngeal swab		B.1.1.32	GR
hCoV-19/India/TG-CCMB-L1746/2020	EPI_ISL_471631	2020-06-01	Asia / India / Telangana / Hyderabad	Human		Male	54	unknown	Original	Naso-pharyngeal swab/Oro-pharyngeal swab		B.1.1.8	GR
hCoV-19/India/TG-CCMB-L1762/2020	EPI_ISL_471632	2020-06-01	Asia / India / Telangana / Hyderabad	Human		Female	24	unknown	Original	Naso-pharyngeal swab/Oro-pharyngeal swab		B.1.1.32	GR
hCoV-19/India/TG-CCMB-L1781/2020	EPI_ISL_471633	2020-06-02	Asia / India / Telangana / Hyderabad	Human		Male	3	unknown	Original	Naso-pharyngeal swab/Oro-pharyngeal swab		B.1.1.8	GR
hCoV-19/India/TG-CCMB-L1806/2020	EPI_ISL_471634	2020-06-02	Asia / India / Telangana / Hyderabad	Human		Female	34	unknown	Original	Naso-pharyngeal swab/Oro-pharyngeal swab		B.1.1.8	GR
hCoV-19/India/TG-CCMB-L1809/2020	EPI_ISL_471635	2020-06-02	Asia / India / Telangana / Hyderabad	Human		Female	65	unknown	Original	Naso-pharyngeal swab/Oro-pharyngeal swab		B.1.1.32	GR
hCoV-19/India/TG-CCMB-L1810/2020	EPI_ISL_471636	2020-06-02	Asia / India / Telangana / Hyderabad	Human		Male	27	unknown	Original	Naso-pharyngeal swab/Oro-pharyngeal swab		B.1.1	GR
hCoV-19/India/TG-CCMB-L1811/2020	EPI_ISL_471637	2020-06-02	Asia / India / Telangana / Hyderabad	Human		Male	54	unknown	Original	Naso-pharyngeal swab/Oro-pharyngeal swab		B.1.1.8	GR
hCoV-19/India/TG-CCMB-L1819/2020	EPI_ISL_471638	2020-06-02	Asia / India / Telangana / Hyderabad	Human		Female	30	unknown	Original	Naso-pharyngeal swab/Oro-pharyngeal swab		B.1.1.32	GR
hCoV-19/India/TG-CCMB-L1822/2020	EPI_ISL_471639	2020-06-02	Asia / India / Telangana / Hyderabad	Human		Female	70	unknown	Original	Naso-pharyngeal swab/Oro-pharyngeal swab		B.1.1	GR
hCoV-19/India/TG-CCMB-L1824/2020	EPI_ISL_471640	2020-06-02	Asia / India / Telangana / Hyderabad	Human		Female	47	unknown	Original	Naso-pharyngeal swab/Oro-pharyngeal swab		B.1.1.8	GR
hCoV-19/India/TG-CCMB-L276-P3/2020	EPI_ISL_471641	2020-04-20	Asia / India / Telangana / Suryapet	Human		Male	12	unknown	Vero P3	Naso-pharyngeal swab/Oro-pharyngeal swab		B.6	O
hCoV-19/India/TG-CCMB-L301-P3/2020	EPI_ISL_471642	2020-04-20	Asia / India / Telangana / Suryapet	Human		Female	2	unknown	Vero P3	Naso-pharyngeal swab/Oro-pharyngeal swab		B.6	O
hCoV-19/India/TG-CCMB-L302/2020	EPI_ISL_471643	2020-04-20	Asia / India / Telangana / Suryapet	Human		Male	22	unknown	Original	Naso-pharyngeal swab/Oro-pharyngeal swab		B.6	O
hCoV-19/India/TG-CCMB-L912/2020	EPI_ISL_471644	2020-05-09	Asia / India / Telangana / Hyderabad	Human		Female	42	unknown	Original	Naso-pharyngeal swab/Oro-pharyngeal swab		B.6	L
hCoV-19/India/TG-CCMB-O2-P4M/2020	EPI_ISL_471645	2020-04-15	Asia / India / Telangana / Hyderabad	Human		Female	80	unknown	Vero P4	Naso-pharyngeal swab/Oro-pharyngeal swab		B.6	O
hCoV-19/India/TG-CCMB-O2-P4S/2020	EPI_ISL_471646	2020-04-15	Asia / India / Telangana / Hyderabad	Human		Female	80	unknown	Vero P4	Naso-pharyngeal swab/Oro-pharyngeal swab		B.6	O
hCoV-19/India/KA-InStem-NCBS-0049/2020	EPI_ISL_477249	2020-05-07	Asia / India / Karnataka	Human		unknown	unknown	unknown	Original			B.1.80	G
hCoV-19/India/KA-InStem-NCBS-0050/2020	EPI_ISL_477250	2020-05-07	Asia / India / Karnataka	Human		unknown	unknown	unknown	Original			B.1.80	G
hCoV-19/India/KA-InStem-NCBS-0054/2020	EPI_ISL_477254	2020	Asia / India / Karnataka	Human		unknown	unknown	unknown	Original			B.1.113	GH
hCoV-19/India/KA-InStem-NCBS-0055/2020	EPI_ISL_477255	2020-05-16	Asia / India / Karnataka	Human		unknown	unknown	unknown	Original			B.1.113	GH
hCoV-19/India/KA-InStem-NCBS-0056/2020	EPI_ISL_477256	2020-05-16	Asia / India / Karnataka	Human		unknown	unknown	unknown	Original			B.1.113	GH
hCoV-19/India/KA-InStem-NCBS-0058/2020	EPI_ISL_477258	2020-05-16	Asia / India / Karnataka	Human		unknown	unknown	unknown	Original			B.1.113	GH
hCoV-19/India/KA-InStem-NCBS-0061/2020	EPI_ISL_477261	2020-05-18	Asia / India / Karnataka	Human		unknown	unknown	unknown	Original			B.1.36	GH
hCoV-19/India/MH-NIV-10176/2020	EPI_ISL_479493	2020-04-15	Asia / India / Maharashtra	Human		Female	42	Asymptomatic	Original			B.1.1.32	GR
hCoV-19/India/MH-NIV-11670/2020	EPI_ISL_479494	2020-04-19	Asia / India / Maharashtra	Human		Male	50	unknown	Original			B.1.1.32	GR
hCoV-19/India/MH-NIV-11857/2020	EPI_ISL_479495	2020-04-19	Asia / India / Maharashtra	Human		Female	58	Symptomatic	Original			B.1.80	G
hCoV-19/India/MH-NIV-12430/2020	EPI_ISL_479496	2020-04-21	Asia / India / Maharashtra	Human		Female	24	unknown	Original			B.6	O
hCoV-19/India/MH-NIV-12628/2020	EPI_ISL_479497	2020-04-21	Asia / India / Maharashtra	Human		Male	40	unknown	Original			B.1.1.32	GR
hCoV-19/India/MH-NIV-13307/2020	EPI_ISL_479498	2020-04-23	Asia / India / Maharashtra	Human		Female	50	Symptomatic	Original			B.1.1.32	GR
hCoV-19/India/MH-NIV-14614/2020	EPI_ISL_479499	2020-04-25	Asia / India / Maharashtra	Human		Male	51	Symptomatic	Original			B.1.1.32	GR
hCoV-19/India/MH-NIV-45071/2020	EPI_ISL_479547	2020-05-26	Asia / India / Maharashtra	Human		Female	43	Asymptomatic	Original			B.1.1.32	GR
hCoV-19/India/MH-NIV-45936/2020	EPI_ISL_479548	2020-05-28	Asia / India / Maharashtra	Human		Male	30	Symptomatic	Original			B.1.1.32	GR
hCoV-19/India/MH-NIV-46317/2020	EPI_ISL_479550	2020-06-01	Asia / India / Maharashtra	Human		Female	67	Symptomatic	Original			B.1.1.32	GR
hCoV-19/India/MH-NIV-46348/2020	EPI_ISL_479551	2020-05-28	Asia / India / Maharashtra	Human		Male	11	Symptomatic	Original			B.1.1.32	GR
hCoV-19/India/MH-NIV-47109/2020	EPI_ISL_479552	2020-05-28	Asia / India / Maharashtra	Human		Female	22	Asymptomatic	Original			B.1.1.32	GR
hCoV-19/India/MH-NIV-47470/2020	EPI_ISL_479553	2020-05-31	Asia / India / Maharashtra	Human		Male	72	Symptomatic	Original			B.1.1.32	GR
hCoV-19/India/MH-NIV-64463/2020	EPI_ISL_479554	2020-06-15	Asia / India / Maharashtra	Human		Female	26	unknown	Original			B.1.1.32	GR
hCoV-19/India/MH-NIV-64478/2020	EPI_ISL_479555	2020-06-15	Asia / India / Maharashtra	Human		Female	15	unknown	Original			B.1.1.32	GR
hCoV-19/India/MH-NIV-64850/2020	EPI_ISL_479556	2020-06-16	Asia / India / Maharashtra	Human		Female	32	unknown	Original			B.1.1.32	GR
hCoV-19/India/MH-NIV-64877/2020	EPI_ISL_479557	2020-06-16	Asia / India / Maharashtra	Human		Male	14	unknown	Original			B.1.1.32	GR
hCoV-19/India/MH-NIV-64904/2020	EPI_ISL_479558	2020-06-16	Asia / India / Maharashtra	Human		Female	40	unknown	Original			B.1.1.32	GR
hCoV-19/India/MH-NIV-64905/2020	EPI_ISL_479559	2020-06-16	Asia / India / Maharashtra	Human		Female	4	unknown	Original			B.1.1	GR
hCoV-19/India/MH-NIV-64908/2020	EPI_ISL_479560	2020-06-16	Asia / India / Maharashtra	Human		Female	52	unknown	Original			B.1.1.32	GR
hCoV-19/India/MH-NIV-65282/2020	EPI_ISL_479562	2020-06-16	Asia / India / Maharashtra	Human		Male	25	unknown	Original			B.1.1.32	GR
hCoV-19/India/MH-NIV-65417/2020	EPI_ISL_479563	2020-06-16	Asia / India / Maharashtra	Human		Male	24	unknown	Original			B.1.1.32	GR
hCoV-19/India/MH-NIV-65433/2020	EPI_ISL_479564	2020-06-16	Asia / India / Maharashtra	Human		Female	70	unknown	Original			B.1.1.32	GR
hCoV-19/India/MH-NIV-65813/2020	EPI_ISL_479565	2020-06-16	Asia / India / Maharashtra	Human		Male	28	unknown	Original			B.1.1.32	GR
hCoV-19/India/MH-NIV-65829/2020	EPI_ISL_479566	2020-06-16	Asia / India / Maharashtra	Human		Male	13	unknown	Original			B.1.1.32	GR
hCoV-19/India/MH-NIV-65835/2020	EPI_ISL_479567	2020-06-16	Asia / India / Maharashtra	Human		Male	60	unknown	Original			B.1.1.32	GR
hCoV-19/India/MH-NIV-65847/2020	EPI_ISL_479568	2020-06-16	Asia / India / Maharashtra	Human		Female	45	unknown	Original			B.1.1.32	GR
hCoV-19/India/MH-NIV-25949/2020	EPI_ISL_479657	2020-05-09	Asia / India / Maharashtra	Human		Male	75	Symptomatic	Original			B.1.80	G
hCoV-19/India/DL-NCDC5723-CSIR-IGIB/2020	EPI_ISL_482611	2020-05-23	Asia / India / Delhi	Human		Female	22	unknown	Original			B.6	O
hCoV-19/India/DL-NCDC5725-CSIR-IGIB/2020	EPI_ISL_482612	2020-05-23	Asia / India / Delhi	Human		Female	41	unknown	Original			B.1.113	G
hCoV-19/India/DL-NCDC5726-CSIR-IGIB/2020	EPI_ISL_482613	2020-05-23	Asia / India / Delhi	Human		Male	46	unknown	Original			B.6	O
hCoV-19/India/DL-NCDC5743-CSIR-IGIB/2020	EPI_ISL_482614	2020-05-25	Asia / India / Delhi	Human		Male	32	unknown	Original			B.6	O
hCoV-19/India/DL-NCDC6082-CSIR-IGIB/2020	EPI_ISL_482616	2020-05-25	Asia / India / Delhi	Human		Male	19	unknown	Original			B.1.113	G
hCoV-19/India/DL-NCDC7032-CSIR-IGIB/2020	EPI_ISL_482620	2020-05-26	Asia / India / Delhi	Human		Male	55	unknown	Original			B.6	O
hCoV-19/India/DL-NCDC7090-CSIR-IGIB/2020	EPI_ISL_482628	2020-05-27	Asia / India / Delhi	Human		Male	28	unknown	Original			B.1.113	G
hCoV-19/India/DL-NCDC7101-CSIR-IGIB/2020	EPI_ISL_482629	2020-05-27	Asia / India / Delhi	Human		Male	21	unknown	Original			B.1.113	O
hCoV-19/India/DL-NCDC7102-CSIR-IGIB/2020	EPI_ISL_482630	2020-05-27	Asia / India / Delhi	Human		Male	25	unknown	Original			B.1	G
hCoV-19/India/DL-NCDC7104-CSIR-IGIB/2020	EPI_ISL_482631	2020-05-27	Asia / India / Delhi	Human		Male	35	unknown	Original			B.1	G
hCoV-19/India/DL-NCDC7512-CSIR-IGIB/2020	EPI_ISL_482634	2020-05-28	Asia / India / Delhi	Human		Female	43	unknown	Original			B.1	O
hCoV-19/India/DL-NCDC7515-CSIR-IGIB/2020	EPI_ISL_482635	2020-05-28	Asia / India / Delhi	Human		Male	39	unknown	Original			B.1.113	O
hCoV-19/India/DL-NCDC7527-CSIR-IGIB/2020	EPI_ISL_482637	2020-05-28	Asia / India / Delhi	Human		Female	48	unknown	Original			B.1	O
hCoV-19/India/DL-NCDC7549-CSIR-IGIB/2020	EPI_ISL_482640	2020-05-27	Asia / India / Delhi	Human		Male	38	unknown	Original			B.1.113	G
hCoV-19/India/DL-NCDC7554-CSIR-IGIB/2020	EPI_ISL_482641	2020-05-27	Asia / India / Delhi	Human		Male	37	unknown	Original			B.1.113	O
hCoV-19/India/DL-NCDC7556-CSIR-IGIB/2020	EPI_ISL_482642	2020-05-27	Asia / India / Delhi	Human		Male	29	unknown	Original			B.6	O
hCoV-19/India/DL-NCDC7557-CSIR-IGIB/2020	EPI_ISL_482643	2020-05-27	Asia / India / Delhi	Human		Male	28	unknown	Original			B.6	O
hCoV-19/India/DL-NCDC7624-CSIR-IGIB/2020	EPI_ISL_482650	2020-05-28	Asia / India / Delhi	Human		Female	65	unknown	Original			B.1.1	GR
hCoV-19/India/DL-NCDC7629-CSIR-IGIB/2020	EPI_ISL_482651	2020-05-28	Asia / India / Delhi	Human		Female	42	unknown	Original			B.6	O
hCoV-19/India/DL-NCDC7649-CSIR-IGIB/2020	EPI_ISL_482655	2020-05-28	Asia / India / Delhi	Human		Male	28	unknown	Original			B.6	O
hCoV-19/India/DL-NCDC7661-CSIR-IGIB/2020	EPI_ISL_482656	2020-05-28	Asia / India / Delhi	Human		Female	40	unknown	Original			B.1	O
hCoV-19/India/DL-NCDC7686-CSIR-IGIB/2020	EPI_ISL_482660	2020-05-28	Asia / India / Delhi	Human		Female	34	unknown	Original			B.6	O
hCoV-19/India/DL-NCDC7715-CSIR-IGIB/2020	EPI_ISL_482661	2020-05-28	Asia / India / Delhi	Human		Female	4	unknown	Original			B.1	O
hCoV-19/India/DL-NCDC7717-CSIR-IGIB/2020	EPI_ISL_482663	2020-05-28	Asia / India / Delhi	Human		Female	50	unknown	Original			B.6	O
hCoV-19/India/DL-NCDC7721-CSIR-IGIB/2020	EPI_ISL_482664	2020-05-28	Asia / India / Delhi	Human		Male	31	unknown	Original			B.1	O
hCoV-19/India/DL-NCDC7728-CSIR-IGIB/2020	EPI_ISL_482665	2020-05-28	Asia / India / Delhi	Human		Male	29	unknown	Original			B.1	O
hCoV-19/India/DL-NCDC7757-CSIR-IGIB/2020	EPI_ISL_482669	2020-05-28	Asia / India / Delhi	Human		Male	41	unknown	Original			B.1.113	O
hCoV-19/India/KA-nimh-0999/2020	EPI_ISL_486382	2020-04-14	Asia / India / Karnataka	Human		Male	43	Asymptomatic	Original			B.6	O
hCoV-19/India/KA-nimh-3959/2020	EPI_ISL_486383	2020-04-23	Asia / India / Karnataka	Human		Male	58	Asymptomatic	Original			B.1.80	G
hCoV-19/India/KA-nimh-14723/2020	EPI_ISL_486388	2020-05-10	Asia / India / Karnataka	Human		Male	22	Asymptomatic	Original			B.6	O
hCoV-19/India/KA-nimh-15835/2020	EPI_ISL_486389	2020-05-10	Asia / India / Karnataka	Human		Female	15	Asymptomatic	Original			B.6	O
hCoV-19/India/KA-nimh-1454/2020	EPI_ISL_486392	2020-04-15	Asia / India / Karnataka	Human		Male	28	Asymptomatic	Original			B.6	O
hCoV-19/India/KA-nimh-3720/2020	EPI_ISL_486394	2020-04-23	Asia / India / Karnataka	Human		Male	60	Asymptomatic	Original			B.6	O
hCoV-19/India/KA-nimh-4263/2020	EPI_ISL_486395	2020-04-23	Asia / India / Karnataka	Human		Female	80	Asymptomatic	Original			B.6	O
hCoV-19/India/KA-nimh-5102/2020	EPI_ISL_486397	2020-04-25	Asia / India / Karnataka	Human		Male	13	Symptomatic	Original			B.6	O
hCoV-19/India/KA-nimh-5297/2020	EPI_ISL_486398	2020-04-25	Asia / India / Karnataka	Human		Female	22	Asymptomatic	Original			B.6	O
hCoV-19/India/KA-nimh-7817/2020	EPI_ISL_486399	2020-04-29	Asia / India / Karnataka	Human		Male	12	Asymptomatic	Original			B.6	O
hCoV-19/India/UN-17074/2020	EPI_ISL_491114	2020	Asia / India	Human		Male	unknown	Alive	Original			B.1.1	GR
hCoV-19/India/TG-CCMB-M359/2020	EPI_ISL_495200	2020-06-09	Asia / India / Telangana / Hyderabad	Human		Male	42	unknown	Original	Naso-pharyngeal swab/Oro-pharyngeal swab		B.1	G
hCoV-19/India/TG-CCMB-M361/2020	EPI_ISL_495201	2020-06-09	Asia / India / Telangana / Hyderabad	Human		Male	55	unknown	Original	Naso-pharyngeal swab/Oro-pharyngeal swab		B.1.1.8	GR
hCoV-19/India/TG-CCMB-M363/2020	EPI_ISL_495202	2020-06-09	Asia / India / Telangana / Hyderabad	Human		Male	57	unknown	Original	Naso-pharyngeal swab/Oro-pharyngeal swab		B.1.1	GR
hCoV-19/India/TG-CCMB-M437/2020	EPI_ISL_495203	2020-06-09	Asia / India / Telangana / Hyderabad	Human		Male	33	unknown	Original	Naso-pharyngeal swab/Oro-pharyngeal swab		B.1.1.8	GR
hCoV-19/India/TG-CCMB-M441/2020	EPI_ISL_495204	2020-06-09	Asia / India / Telangana / Hyderabad	Human		Female	53	unknown	Original	Naso-pharyngeal swab/Oro-pharyngeal swab		B.1.1.32	GR
hCoV-19/India/TG-CCMB-M446/2020	EPI_ISL_495205	2020-06-09	Asia / India / Telangana / Hyderabad	Human		Male	23	unknown	Original	Naso-pharyngeal swab/Oro-pharyngeal swab		B.1.1.8	GR
hCoV-19/India/TG-CCMB-M451/2020	EPI_ISL_495206	2020-06-09	Asia / India / Telangana / Hyderabad	Human		Male	43	unknown	Original	Naso-pharyngeal swab/Oro-pharyngeal swab		B.1.1.8	GR
hCoV-19/India/TG-CCMB-M456/2020	EPI_ISL_495207	2020-06-09	Asia / India / Telangana / Hyderabad	Human		Male	52	unknown	Original	Naso-pharyngeal swab/Oro-pharyngeal swab		B.1.1.8	GR
hCoV-19/India/TG-CCMB-M458/2020	EPI_ISL_495208	2020-06-09	Asia / India / Telangana / Hyderabad	Human		Male	45	unknown	Original	Naso-pharyngeal swab/Oro-pharyngeal swab		B.1.1.8	GR
hCoV-19/India/TG-CCMB-M465/2020	EPI_ISL_495209	2020-06-09	Asia / India / Telangana / Hyderabad	Human		Male	40	unknown	Original	Naso-pharyngeal swab/Oro-pharyngeal swab		B.1.1.32	GR
hCoV-19/India/TG-CCMB-M466/2020	EPI_ISL_495210	2020-06-09	Asia / India / Telangana / Hyderabad	Human		Male	80	unknown	Original	Naso-pharyngeal swab/Oro-pharyngeal swab		B.1.1.32	GR
hCoV-19/India/TG-CCMB-M471/2020	EPI_ISL_495211	2020-06-09	Asia / India / Telangana / Hyderabad	Human		Male	54	unknown	Original	Naso-pharyngeal swab/Oro-pharyngeal swab		B.1.1.8	GR
hCoV-19/India/TG-CCMB-M489/2020	EPI_ISL_495212	2020-06-10	Asia / India / Telangana / Hyderabad	Human		Male	26	unknown	Original	Naso-pharyngeal swab/Oro-pharyngeal swab		B.1.1.32	GR
hCoV-19/India/TG-CCMB-M499/2020	EPI_ISL_495213	2020-06-10	Asia / India / Telangana / Hyderabad	Human		Male	46	unknown	Original	Naso-pharyngeal swab/Oro-pharyngeal swab		B.6	O
hCoV-19/India/TG-CCMB-M5/2020	EPI_ISL_495214	2020-06-04	Asia / India / Telangana / Hyderabad	Human		Male	55	unknown	Original	Naso-pharyngeal swab/Oro-pharyngeal swab		B.1.1	GR
hCoV-19/India/TG-CCMB-M58/2020	EPI_ISL_495215	2020-06-05	Asia / India / Telangana / Hyderabad	Human		Male	49	unknown	Original	Naso-pharyngeal swab/Oro-pharyngeal swab		B.1	G
hCoV-19/India/TG-CCMB-M581/2020	EPI_ISL_495216	2020-06-10	Asia / India / Telangana / Hyderabad	Human		Male	24	unknown	Original	Naso-pharyngeal swab/Oro-pharyngeal swab		B.1.1	GR
hCoV-19/India/TG-CCMB-M588/2020	EPI_ISL_495217	2020-06-10	Asia / India / Telangana / Hyderabad	Human		Male	45	unknown	Original	Naso-pharyngeal swab/Oro-pharyngeal swab		B.1.1	GR
hCoV-19/India/TG-CCMB-M64/2020	EPI_ISL_495218	2020-06-05	Asia / India / Telangana / Hyderabad	Human		Female	40	unknown	Original	Naso-pharyngeal swab/Oro-pharyngeal swab		B.1.1.32	GR
hCoV-19/India/TG-CCMB-M651/2020	EPI_ISL_495219	2020-06-11	Asia / India / Telangana / Hyderabad	Human		Male	10	unknown	Original	Naso-pharyngeal swab/Oro-pharyngeal swab		B.1.1.32	GR
hCoV-19/India/TG-CCMB-M652/2020	EPI_ISL_495220	2020-06-11	Asia / India / Telangana / Hyderabad	Human		Female	40	unknown	Original	Naso-pharyngeal swab/Oro-pharyngeal swab		B.1.1.32	GR
hCoV-19/India/TG-CCMB-M66/2020	EPI_ISL_495221	2020-06-05	Asia / India / Telangana / Hyderabad	Human		Male	17	unknown	Original	Naso-pharyngeal swab/Oro-pharyngeal swab		B.1.1	GR
hCoV-19/India/TG-CCMB-M664/2020	EPI_ISL_495222	2020-06-11	Asia / India / Telangana / Hyderabad	Human		Male	29	unknown	Original	Naso-pharyngeal swab/Oro-pharyngeal swab		B.6	O
hCoV-19/India/TG-CCMB-M686/2020	EPI_ISL_495223	2020-06-11	Asia / India / Telangana / Hyderabad	Human		Male	22	unknown	Original	Naso-pharyngeal swab/Oro-pharyngeal swab		B.1.1	GR
hCoV-19/India/TG-CCMB-M696/2020	EPI_ISL_495224	2020-06-11	Asia / India / Telangana / Hyderabad	Human		Male	56	unknown	Original	Naso-pharyngeal swab/Oro-pharyngeal swab		B.1.1.32	GR
hCoV-19/India/TG-CCMB-M697/2020	EPI_ISL_495225	2020-06-11	Asia / India / Telangana / Hyderabad	Human		Male	54	unknown	Original	Naso-pharyngeal swab/Oro-pharyngeal swab		B.1.1.32	GR
hCoV-19/India/TG-CCMB-M7/2020	EPI_ISL_495226	2020-06-04	Asia / India / Telangana / Hyderabad	Human		Male	29	unknown	Original	Naso-pharyngeal swab/Oro-pharyngeal swab		B.1	O
hCoV-19/India/TG-CCMB-M70/2020	EPI_ISL_495227	2020-06-05	Asia / India / Telangana / Hyderabad	Human		Male	23	unknown	Original	Naso-pharyngeal swab/Oro-pharyngeal swab		B.1	GH
hCoV-19/India/TG-CCMB-M700/2020	EPI_ISL_495228	2020-06-11	Asia / India / Telangana / Hyderabad	Human		Male	36	unknown	Original	Naso-pharyngeal swab/Oro-pharyngeal swab		B.1.1.32	GR
hCoV-19/India/TG-CCMB-M711/2020	EPI_ISL_495229	2020-06-11	Asia / India / Telangana / Hyderabad	Human		Male	35	unknown	Original	Naso-pharyngeal swab/Oro-pharyngeal swab		B.1.1.32	GR
hCoV-19/India/TG-CCMB-M712/2020	EPI_ISL_495230	2020-06-11	Asia / India / Telangana / Hyderabad	Human		Male	33	unknown	Original	Naso-pharyngeal swab/Oro-pharyngeal swab		B.1.1.32	GR
hCoV-19/India/TG-CCMB-M717/2020	EPI_ISL_495231	2020-06-11	Asia / India / Telangana / Hyderabad	Human		Male	54	unknown	Original	Naso-pharyngeal swab/Oro-pharyngeal swab		B.1.1.32	GR
hCoV-19/India/TG-CCMB-M722/2020	EPI_ISL_495232	2020-06-11	Asia / India / Telangana / Hyderabad	Human		Male	34	unknown	Original	Naso-pharyngeal swab/Oro-pharyngeal swab		B.1.1	GR
hCoV-19/India/TG-CCMB-M733/2020	EPI_ISL_495233	2020-06-11	Asia / India / Telangana / Hyderabad	Human		Male	47	unknown	Original	Naso-pharyngeal swab/Oro-pharyngeal swab		B.1.1	GR
hCoV-19/India/TG-CCMB-M739/2020	EPI_ISL_495234	2020-06-11	Asia / India / Telangana / Hyderabad	Human		Male	33	unknown	Original	Naso-pharyngeal swab/Oro-pharyngeal swab		B.1.1	GR
hCoV-19/India/TG-CCMB-M740/2020	EPI_ISL_495235	2020-06-11	Asia / India / Telangana / Hyderabad	Human		Male	39	unknown	Original	Naso-pharyngeal swab/Oro-pharyngeal swab		B.1.1.32	GR
hCoV-19/India/TG-CCMB-M750/2020	EPI_ISL_495236	2020-06-12	Asia / India / Telangana / Hyderabad	Human		Female	70	unknown	Original	Naso-pharyngeal swab/Oro-pharyngeal swab		B.1.1.32	GR
hCoV-19/India/TG-CCMB-M762/2020	EPI_ISL_495237	2020-06-12	Asia / India / Telangana / Hyderabad	Human		Male	60	unknown	Original	Naso-pharyngeal swab/Oro-pharyngeal swab		B.1.1.8	GR
hCoV-19/India/TG-CCMB-M772/2020	EPI_ISL_495238	2020-06-12	Asia / India / Telangana / Hyderabad	Human		Male	63	unknown	Original	Naso-pharyngeal swab/Oro-pharyngeal swab		B.1.1	GR
hCoV-19/India/TG-CCMB-M779/2020	EPI_ISL_495239	2020-06-12	Asia / India / Telangana / Hyderabad	Human		Male	26	unknown	Original	Naso-pharyngeal swab/Oro-pharyngeal swab		B.1.113	GH
hCoV-19/India/TG-CCMB-M780/2020	EPI_ISL_495240	2020-06-12	Asia / India / Telangana / Hyderabad	Human		Female	57	unknown	Original	Naso-pharyngeal swab/Oro-pharyngeal swab		B.1.1	GR
hCoV-19/India/TG-CCMB-M785/2020	EPI_ISL_495241	2020-06-12	Asia / India / Telangana / Hyderabad	Human		Male	34	unknown	Original	Naso-pharyngeal swab/Oro-pharyngeal swab		B.1.1.32	GR
hCoV-19/India/TG-CCMB-M79/2020	EPI_ISL_495242	2020-06-05	Asia / India / Telangana / Hyderabad	Human		Female	69	unknown	Original	Naso-pharyngeal swab/Oro-pharyngeal swab		B.1.1	GR
hCoV-19/India/TG-CCMB-M80/2020	EPI_ISL_495243	2020-06-05	Asia / India / Telangana / Hyderabad	Human		Male	50	unknown	Original	Naso-pharyngeal swab/Oro-pharyngeal swab		B.1.1	GR
hCoV-19/India/TG-CCMB-M804/2020	EPI_ISL_495244	2020-06-12	Asia / India / Telangana / Hyderabad	Human		Male	38	unknown	Original	Naso-pharyngeal swab/Oro-pharyngeal swab		B.1.113	GH
hCoV-19/India/TG-CCMB-M806/2020	EPI_ISL_495245	2020-06-12	Asia / India / Telangana / Hyderabad	Human		Female	61	unknown	Original	Naso-pharyngeal swab/Oro-pharyngeal swab		B.1.1.8	GR
hCoV-19/India/TG-CCMB-M81/2020	EPI_ISL_495246	2020-06-05	Asia / India / Telangana / Hyderabad	Human		Male	21	unknown	Original	Naso-pharyngeal swab/Oro-pharyngeal swab		B.1.1	GR
hCoV-19/India/TG-CCMB-M812/2020	EPI_ISL_495247	2020-06-12	Asia / India / Telangana / Hyderabad	Human		Female	5	unknown	Original	Naso-pharyngeal swab/Oro-pharyngeal swab		B.1	G
hCoV-19/India/TG-CCMB-M817/2020	EPI_ISL_495248	2020-06-12	Asia / India / Telangana / Hyderabad	Human		Male	31	unknown	Original	Naso-pharyngeal swab/Oro-pharyngeal swab		B.1.1.32	GR
hCoV-19/India/TG-CCMB-M818/2020	EPI_ISL_495249	2020-06-12	Asia / India / Telangana / Hyderabad	Human		Male	30	unknown	Original	Naso-pharyngeal swab/Oro-pharyngeal swab		B.1.1.32	GR
hCoV-19/India/TG-CCMB-M82/2020	EPI_ISL_495250	2020-06-05	Asia / India / Telangana / Hyderabad	Human		Male	76	unknown	Original	Naso-pharyngeal swab/Oro-pharyngeal swab		B.1.1	GR
hCoV-19/India/TG-CCMB-M830/2020	EPI_ISL_495251	2020-06-12	Asia / India / Telangana / Hyderabad	Human		Female	25	unknown	Original	Naso-pharyngeal swab/Oro-pharyngeal swab		B.1.1.8	GR
hCoV-19/India/TG-CCMB-M838/2020	EPI_ISL_495252	2020-06-12	Asia / India / Telangana / Hyderabad	Human		Male	31	unknown	Original	Naso-pharyngeal swab/Oro-pharyngeal swab		B.1.1.8	GR
hCoV-19/India/TG-CCMB-M840/2020	EPI_ISL_495253	2020-06-12	Asia / India / Telangana / Hyderabad	Human		Male	12	unknown	Original	Naso-pharyngeal swab/Oro-pharyngeal swab		B.1.1	GR
hCoV-19/India/TG-CCMB-M841/2020	EPI_ISL_495254	2020-06-12	Asia / India / Telangana / Hyderabad	Human		Female	2	unknown	Original	Naso-pharyngeal swab/Oro-pharyngeal swab		B.1.1	GR
hCoV-19/India/TG-CCMB-M842/2020	EPI_ISL_495255	2020-06-12	Asia / India / Telangana / Hyderabad	Human		Male	34	unknown	Original	Naso-pharyngeal swab/Oro-pharyngeal swab		B.1.1	GR
hCoV-19/India/TG-CCMB-M844/2020	EPI_ISL_495256	2020-06-12	Asia / India / Telangana / Hyderabad	Human		Female	28	unknown	Original	Naso-pharyngeal swab/Oro-pharyngeal swab		B.1.1.8	GR
hCoV-19/India/TG-CCMB-M845/2020	EPI_ISL_495257	2020-06-12	Asia / India / Telangana / Hyderabad	Human		Male	44	unknown	Original	Naso-pharyngeal swab/Oro-pharyngeal swab		B.1	G
hCoV-19/India/TG-CCMB-M860/2020	EPI_ISL_495258	2020-06-12	Asia / India / Telangana / Hyderabad	Human		Male	38	unknown	Original	Naso-pharyngeal swab/Oro-pharyngeal swab		B.1.1.8	GR
hCoV-19/India/TG-CCMB-M882/2020	EPI_ISL_495259	2020-06-12	Asia / India / Telangana / Hyderabad	Human		Female	30	unknown	Original	Naso-pharyngeal swab/Oro-pharyngeal swab		B.1.1.32	GR
hCoV-19/India/TG-CCMB-M891/2020	EPI_ISL_495260	2020-06-12	Asia / India / Telangana / Hyderabad	Human		Male	31	unknown	Original	Naso-pharyngeal swab/Oro-pharyngeal swab		B.1.1.8	GR
hCoV-19/India/TG-CCMB-M892/2020	EPI_ISL_495261	2020-06-12	Asia / India / Telangana / Hyderabad	Human		Male	36	unknown	Original	Naso-pharyngeal swab/Oro-pharyngeal swab		B.1.1.32	GR
hCoV-19/India/TG-CCMB-M900/2020	EPI_ISL_495262	2020-06-13	Asia / India / Telangana / Hyderabad	Human		Male	45	unknown	Original	Naso-pharyngeal swab/Oro-pharyngeal swab		B.1.1	GR
hCoV-19/India/TG-CCMB-M925/2020	EPI_ISL_495263	2020-06-13	Asia / India / Telangana / Hyderabad	Human		Male	38	unknown	Original	Naso-pharyngeal swab/Oro-pharyngeal swab		B.1.1	GR
hCoV-19/India/TG-CCMB-M930/2020	EPI_ISL_495264	2020-06-13	Asia / India / Telangana / Hyderabad	Human		Male	37	unknown	Original	Naso-pharyngeal swab/Oro-pharyngeal swab		B.6	O
hCoV-19/India/TG-CCMB-M931/2020	EPI_ISL_495265	2020-06-13	Asia / India / Telangana / Hyderabad	Human		Male	30	unknown	Original	Naso-pharyngeal swab/Oro-pharyngeal swab		B.1.1	GR
hCoV-19/India/TG-CCMB-M950/2020	EPI_ISL_495266	2020-06-13	Asia / India / Telangana / Hyderabad	Human		Female	32	unknown	Original	Naso-pharyngeal swab/Oro-pharyngeal swab		B.1.1.32	GR
hCoV-19/India/TG-CCMB-M969/2020	EPI_ISL_495267	2020-06-13	Asia / India / Telangana / Hyderabad	Human		Male	30	unknown	Original	Naso-pharyngeal swab/Oro-pharyngeal swab		B.1.1	GR
hCoV-19/India/TG-CCMB-M971/2020	EPI_ISL_495268	2020-06-13	Asia / India / Telangana / Hyderabad	Human		Male	21	unknown	Original	Naso-pharyngeal swab/Oro-pharyngeal swab		B.1.1	GR
hCoV-19/India/TG-CCMB-M980/2020	EPI_ISL_495269	2020-06-13	Asia / India / Telangana / Hyderabad	Human		Male	47	unknown	Original	Naso-pharyngeal swab/Oro-pharyngeal swab		B.6	O
hCoV-19/India/TG-CCMB-M995/2020	EPI_ISL_495270	2020-06-13	Asia / India / Telangana / Hyderabad	Human		Male	18	unknown	Original	Naso-pharyngeal swab/Oro-pharyngeal swab		B.1.1	GR
hCoV-19/India/TG-CCMB-N18/2020	EPI_ISL_495271	2020-06-13	Asia / India / Telangana / Hyderabad	Human		Male	30	unknown	Original	Naso-pharyngeal swab/Oro-pharyngeal swab		B.1.1.8	GR
hCoV-19/India/TG-CCMB-N4/2020	EPI_ISL_495272	2020-06-13	Asia / India / Telangana / Hyderabad	Human		Male	35	unknown	Original	Naso-pharyngeal swab/Oro-pharyngeal swab		B.1.1	GR
hCoV-19/India/TG-CCMB-N7/2020	EPI_ISL_495273	2020-06-13	Asia / India / Telangana / Hyderabad	Human		Male	36	unknown	Original	Naso-pharyngeal swab/Oro-pharyngeal swab		B.6	O
hCoV-19/India/TG-CCMB-OM1/2020	EPI_ISL_495274	2020-05-13	Asia / India / Telangana / Hyderabad	Human		Male	20	unknown	Original	Naso-pharyngeal swab/Oro-pharyngeal swab		B.1.1.8	GR
hCoV-19/India/TG-CCMB-OM1-ONT/2020	EPI_ISL_495275	2020-05-13	Asia / India / Telangana / Hyderabad	Human		Male	20	unknown	Original	Naso-pharyngeal swab/Oro-pharyngeal swab		B.1.1.8	GR
hCoV-19/India/TG-CCMB-OM10/2020	EPI_ISL_495276	2020-05-15	Asia / India / Telangana / Hyderabad	Human		Female	80	unknown	Original	Naso-pharyngeal swab/Oro-pharyngeal swab		B.1.1.32	GR
hCoV-19/India/TG-CCMB-OM11/2020	EPI_ISL_495277	2020-05-15	Asia / India / Telangana / Hyderabad	Human		Male	40	unknown	Original	Naso-pharyngeal swab/Oro-pharyngeal swab		B.1.1	GR
hCoV-19/India/TG-CCMB-OM12/2020	EPI_ISL_495278	2020-05-15	Asia / India / Telangana / Hyderabad	Human		Male	8	unknown	Original	Naso-pharyngeal swab/Oro-pharyngeal swab		B.1.1	GR
hCoV-19/India/TG-CCMB-OM13/2020	EPI_ISL_495279	2020-05-15	Asia / India / Telangana / Hyderabad	Human		Female	23	unknown	Original	Naso-pharyngeal swab/Oro-pharyngeal swab		B.1.1	GR
hCoV-19/India/TG-CCMB-OM14/2020	EPI_ISL_495280	2020-05-15	Asia / India / Telangana / Hyderabad	Human		Female	25	unknown	Original	Naso-pharyngeal swab/Oro-pharyngeal swab		B.1.1.8	GR
hCoV-19/India/TG-CCMB-OM15/2020	EPI_ISL_495281	2020-05-17	Asia / India / Telangana / Hyderabad	Human		Male	35	unknown	Original	Naso-pharyngeal swab/Oro-pharyngeal swab		B.1.1	GR
hCoV-19/India/TG-CCMB-OM16/2020	EPI_ISL_495282	2020-05-17	Asia / India / Telangana / Hyderabad	Human		Male	32	unknown	Original	Naso-pharyngeal swab/Oro-pharyngeal swab		B.1.1	GR
hCoV-19/India/TG-CCMB-OM17/2020	EPI_ISL_495283	2020-05-17	Asia / India / Telangana / Hyderabad	Human		Male	26	unknown	Original	Naso-pharyngeal swab/Oro-pharyngeal swab		B.1.1	GR
hCoV-19/India/TG-CCMB-OM18/2020	EPI_ISL_495284	2020-05-17	Asia / India / Telangana / Hyderabad	Human		Male	54	unknown	Original	Naso-pharyngeal swab/Oro-pharyngeal swab		B.1.1.32	GR
hCoV-19/India/TG-CCMB-OM19/2020	EPI_ISL_495285	2020-05-17	Asia / India / Telangana / Hyderabad	Human		Male	33	unknown	Original	Naso-pharyngeal swab/Oro-pharyngeal swab		B.1.1	GR
hCoV-19/India/TG-CCMB-OM2/2020	EPI_ISL_495286	2020-05-13	Asia / India / Telangana / Hyderabad	Human		Female	46	unknown	Original	Naso-pharyngeal swab/Oro-pharyngeal swab		B.1.1.32	GR
hCoV-19/India/TG-CCMB-OM2-ONT/2020	EPI_ISL_495287	2020-05-13	Asia / India / Telangana / Hyderabad	Human		Female	46	unknown	Original	Naso-pharyngeal swab/Oro-pharyngeal swab		B.1.1.32	GR
hCoV-19/India/TG-CCMB-OM20/2020	EPI_ISL_495288	2020-05-17	Asia / India / Telangana / Hyderabad	Human		Male	42	unknown	Original	Naso-pharyngeal swab/Oro-pharyngeal swab		B.1.1.8	GR
hCoV-19/India/TG-CCMB-OM3/2020	EPI_ISL_495289	2020-05-13	Asia / India / Telangana / Hyderabad	Human		Female	32	unknown	Original	Naso-pharyngeal swab/Oro-pharyngeal swab		B.1.1	GR
hCoV-19/India/TG-CCMB-OM4/2020	EPI_ISL_495290	2020-05-13	Asia / India / Telangana / Hyderabad	Human		Male	22	unknown	Original	Naso-pharyngeal swab/Oro-pharyngeal swab		B.1.1	GR
hCoV-19/India/TG-CCMB-OM4-ONT/2020	EPI_ISL_495291	2020-05-13	Asia / India / Telangana / Hyderabad	Human		Male	22	unknown	Original	Naso-pharyngeal swab/Oro-pharyngeal swab		B.1.1	GR
hCoV-19/India/TG-CCMB-OM5/2020	EPI_ISL_495292	2020-05-14	Asia / India / Telangana / Hyderabad	Human		Male	44	unknown	Original	Naso-pharyngeal swab/Oro-pharyngeal swab		B.1.1.32	GR
hCoV-19/India/TG-CCMB-OM6/2020	EPI_ISL_495293	2020-05-14	Asia / India / Telangana / Hyderabad	Human		Female	60	unknown	Original	Naso-pharyngeal swab/Oro-pharyngeal swab		B.1.1.32	GR
hCoV-19/India/TG-CCMB-OM6-ONT/2020	EPI_ISL_495294	2020-05-14	Asia / India / Telangana / Hyderabad	Human		Female	60	unknown	Original	Naso-pharyngeal swab/Oro-pharyngeal swab		B.1.1.32	GR
hCoV-19/India/TG-CCMB-OM7/2020	EPI_ISL_495295	2020-05-14	Asia / India / Telangana / Hyderabad	Human		Male	9	unknown	Original	Naso-pharyngeal swab/Oro-pharyngeal swab		B.1.1	GR
hCoV-19/India/TG-CCMB-OM8/2020	EPI_ISL_495296	2020-05-14	Asia / India / Telangana / Hyderabad	Human		Male	13	unknown	Original	Naso-pharyngeal swab/Oro-pharyngeal swab		B.1.1	GR
hCoV-19/India/TG-CCMB-OM9/2020	EPI_ISL_495297	2020-05-15	Asia / India / Telangana / Hyderabad	Human		Male	61	unknown	Original	Naso-pharyngeal swab/Oro-pharyngeal swab		B.1.1	GR
hCoV-19/India/MH-AFMC-5286/2020	EPI_ISL_496518	2020-05-21	Asia / India / Maharashtra	Human		Male	54	unknown	Original			B.1.1.32	GR
hCoV-19/India/MH-AFMC-5304/2020	EPI_ISL_496519	2020-05-21	Asia / India / Maharashtra	Human		Male	40	unknown	Original			B.1.1.32	GR
hCoV-19/India/MH-AFMC-5473/2020	EPI_ISL_496520	2020-05-23	Asia / India / Maharashtra	Human		Female	78	Hospitalized	Original			B.6	O
hCoV-19/India/MH-BJMC-1697/2020	EPI_ISL_496521	2020-04-19	Asia / India / Maharashtra	Human		Male	29	unknown	Original			B.6	O
hCoV-19/India/MH-BJMC-1769/2020	EPI_ISL_496522	2020-04-20	Asia / India / Maharashtra	Human		Male	53	unknown	Original			B.1.1.32	GR
hCoV-19/India/MH-BJMC-6184/2020	EPI_ISL_496523	2020-05-26	Asia / India / Maharashtra	Human		Male	3	unknown	Original			B.1.80	G
hCoV-19/India/MH-NCCS-NR1205/2020	EPI_ISL_496524	2020-05-15	Asia / India / Maharashtra	Human		Female	23	unknown	Original			B.1.1.32	GR
hCoV-19/India/MH-NCCS-NR1922/2020	EPI_ISL_496525	2020-05-20	Asia / India / Maharashtra	Human		Male	27	unknown	Original			B.1.1.32	GR
hCoV-19/India/MH-NCCS-NR2257/2020	EPI_ISL_496526	2020-05-21	Asia / India / Maharashtra	Human		Male	14	unknown	Original			B.1.36	GH
hCoV-19/India/MH-AFMC-5458/2020	EPI_ISL_496529	2020-05-23	Asia / India / Maharashtra	Human		Female	21	Hospitalized	Original			B.6	O
hCoV-19/India/MH-BJMC-1089/2020	EPI_ISL_496530	2020-04-13	Asia / India / Maharashtra	Human		Male	12	unknown	Original			B.1.1.32	GR
hCoV-19/India/MH-NCCS-NR2252/2020	EPI_ISL_496531	2020-05-21	Asia / India / Maharashtra	Human		Female	48	unknown	Original			B.1.36	GH
hCoV-19/India/MH-NCCS-NR2309/2020	EPI_ISL_496532	2020-05-22	Asia / India / Maharashtra	Human		Female	34	unknown	Original			B.1.36	GH
hCoV-19/India/MH-AFMC-5868/2020	EPI_ISL_496533	2020-05-26	Asia / India / Maharashtra	Human		Female	36	Hospitalized	Original			B.1.1	GR
hCoV-19/India/MH-BJMC-2035/2020	EPI_ISL_496534	2020-04-21	Asia / India / Maharashtra	Human		Male	40	Hospitalized	Original			B.1.1.32	GR
hCoV-19/India/MH-NCCS-NR2108/2020	EPI_ISL_496535	2020-05-21	Asia / India / Maharashtra	Human		Male	36	unknown	Original			B.1.1.32	GR
hCoV-19/India/MH-AFMC-4954/2020	EPI_ISL_496537	2020-05-19	Asia / India / Maharashtra	Human		Male	54	Hospitalized	Original			B.1.80	G
hCoV-19/India/MH-AFMC-5309/2020	EPI_ISL_496538	2020-05-21	Asia / India / Maharashtra	Human		Male	30	unknown	Original			B.1.1.32	GR
hCoV-19/India/MH-AFMC-5318/2020	EPI_ISL_496539	2020-05-21	Asia / India / Maharashtra	Human		Male	34	unknown	Original			B.1.1.32	GR
hCoV-19/India/MH-AFMC-5670/2020	EPI_ISL_496540	2020-05-25	Asia / India / Maharashtra	Human		Male	23	Hospitalized	Original			B.1.1.32	GR
hCoV-19/India/MH-AFMC-5688/2020	EPI_ISL_496541	2020-05-25	Asia / India / Maharashtra	Human		Male	32	Hospitalized	Original			B.1.80	G
hCoV-19/India/MH-AFMC-5694/2020	EPI_ISL_496542	2020-05-25	Asia / India / Maharashtra	Human		Female	13	Hospitalized	Original			B.1.80	G
hCoV-19/India/MH-AFMC-5695/2020	EPI_ISL_496543	2020-05-25	Asia / India / Maharashtra	Human		Female	65	Hospitalized	Original			B.1.80	G
hCoV-19/India/MH-AFMC-5727/2020	EPI_ISL_496544	2020-05-25	Asia / India / Maharashtra	Human		Female	40	Hospitalized	Original			B.1.80	G
hCoV-19/India/MH-AFMC-5807/2020	EPI_ISL_496545	2020-05-25	Asia / India / Maharashtra	Human		Male	52	Hospitalized	Original			B.1.1.32	GR
hCoV-19/India/MH-BJMC-1658/2020	EPI_ISL_496546	2020-04-18	Asia / India / Maharashtra	Human		Male	16	unknown	Original			B.1.1.32	GR
hCoV-19/India/MH-BJMC-1675/2020	EPI_ISL_496547	2020-04-18	Asia / India / Maharashtra	Human		Male	32	unknown	Original			B.6	O
hCoV-19/India/MH-BJMC-1727/2020	EPI_ISL_496548	2020-04-19	Asia / India / Maharashtra	Human		Male	40	Hospitalized	Original			B.1.1.32	GR
hCoV-19/India/MH-BJMC-2030/2020	EPI_ISL_496549	2020-04-21	Asia / India / Maharashtra	Human		Female	50	Hospitalized	Original			B.1.1.32	GR
hCoV-19/India/MH-BJMC-2192/2020	EPI_ISL_496550	2020-04-22	Asia / India / Maharashtra	Human		Female	70	unknown	Original			B.1.1.32	GR
hCoV-19/India/MH-BJMC-2442/2020	EPI_ISL_496551	2020-04-20	Asia / India / Maharashtra	Human		Male	68	Hospitalized	Original			B.1.1.32	GR
hCoV-19/India/MH-BJMC-6185/2020	EPI_ISL_496552	2020-05-26	Asia / India / Maharashtra	Human		Male	30	unknown	Original			B.1.1.32	GR
hCoV-19/India/MH-BJMC-838/2020	EPI_ISL_496553	2020-04-11	Asia / India / Maharashtra	Human		Male	32	unknown	Original			B.1	G
hCoV-19/India/MH-BJMC-965/2020	EPI_ISL_496554	2020-04-12	Asia / India / Maharashtra	Human		Male	40	unknown	Original			B.1.1.32	GR
hCoV-19/India/MH-NCCS-NR048/2020	EPI_ISL_496555	2020-04-28	Asia / India / Maharashtra	Human		Female	36	Hospitalized	Original			B.1.36	GH
hCoV-19/India/MH-NCCS-NR049/2020	EPI_ISL_496556	2020-04-28	Asia / India / Maharashtra	Human		Female	60	Hospitalized	Original			B.1.36	GH
hCoV-19/India/MH-NCCS-NR051/2020	EPI_ISL_496557	2020-04-28	Asia / India / Maharashtra	Human		Male	10	Hospitalized	Original			B.1.36	GH
hCoV-19/India/MH-NCCS-NR1290/2020	EPI_ISL_496558	2020-05-15	Asia / India / Maharashtra	Human		Male	29	unknown	Original			B.1.80	G
hCoV-19/India/MH-NCCS-NR1323/2020	EPI_ISL_496559	2020-05-16	Asia / India / Maharashtra	Human		Male	27	Hospitalized	Original			B.1.1.32	GR
hCoV-19/India/MH-NCCS-NR1326/2020	EPI_ISL_496560	2020-05-16	Asia / India / Maharashtra	Human		Male	32	Hospitalized	Original			B.1.1.32	GR
hCoV-19/India/MH-NCCS-NR1548/2020	EPI_ISL_496561	2020-05-17	Asia / India / Maharashtra	Human		Male	62	unknown	Original			B.1.80	G
hCoV-19/India/MH-NCCS-NR1553/2020	EPI_ISL_496562	2020-05-17	Asia / India / Maharashtra	Human		Female	35	unknown	Original			B.1.80	G
hCoV-19/India/MH-NCCS-NR1565/2020	EPI_ISL_496563	2020-05-17	Asia / India / Maharashtra	Human		Female	48	unknown	Original			B.1.80	G
hCoV-19/India/MH-NCCS-NR1709/2020	EPI_ISL_496564	2020-05-18	Asia / India / Maharashtra	Human		Male	22	unknown	Original			B.1.80	G
hCoV-19/India/MH-NCCS-NR1715/2020	EPI_ISL_496565	2020-05-18	Asia / India / Maharashtra	Human		Male	49	unknown	Original			B.1.80	G
hCoV-19/India/MH-NCCS-NR1885/2020	EPI_ISL_496566	2020-05-19	Asia / India / Maharashtra	Human		Female	22	unknown	Original			B.1.80	G
hCoV-19/India/MH-NCCS-NR2086/2020	EPI_ISL_496567	2020-05-21	Asia / India / Maharashtra	Human		Male	28	unknown	Original			B.1.80	G
hCoV-19/India/MH-NCCS-NR2099/2020	EPI_ISL_496568	2020-05-21	Asia / India / Maharashtra	Human		Male	52	unknown	Original			B.1.36	GH
hCoV-19/India/MH-NCCS-NR2107/2020	EPI_ISL_496569	2020-05-21	Asia / India / Maharashtra	Human		Male	22	unknown	Original			B.1.1	GR
hCoV-19/India/MH-NCCS-NR2109/2020	EPI_ISL_496570	2020-05-21	Asia / India / Maharashtra	Human		Male	51	unknown	Original			B.1.1.32	GR
hCoV-19/India/MH-NCCS-NR2122/2020	EPI_ISL_496571	2020-05-21	Asia / India / Maharashtra	Human		Male	47	Hospitalized	Original			B.1.1.32	GR
hCoV-19/India/MH-NCCS-NR2245/2020	EPI_ISL_496572	2020-05-21	Asia / India / Maharashtra	Human		Female	31	unknown	Original			B.1.36	GH
hCoV-19/India/MH-NCCS-NR2246/2020	EPI_ISL_496573	2020-05-21	Asia / India / Maharashtra	Human		Male	10	unknown	Original			B.1.36	GH
hCoV-19/India/MH-NCCS-NR2249/2020	EPI_ISL_496574	2020-05-21	Asia / India / Maharashtra	Human		Male	46	unknown	Original			B.1.36	GH
hCoV-19/India/MH-NCCS-NR2254/2020	EPI_ISL_496575	2020-05-21	Asia / India / Maharashtra	Human		Male	16	unknown	Original			B.1.36	GH
hCoV-19/India/MH-NCCS-NR2260/2020	EPI_ISL_496576	2020-05-21	Asia / India / Maharashtra	Human		Female	52	unknown	Original			B.1.113	GH
hCoV-19/India/MH-NCCS-NR2307/2020	EPI_ISL_496577	2020-05-22	Asia / India / Maharashtra	Human		Male	13	unknown	Original			B.1.36	GH
hCoV-19/India/MH-NCCS-NR2328/2020	EPI_ISL_496578	2020-05-22	Asia / India / Maharashtra	Human		Female	29	unknown	Original			B.1.1.32	GR
hCoV-19/India/MH-NCCS-NR2329/2020	EPI_ISL_496579	2020-05-22	Asia / India / Maharashtra	Human		Male	10	unknown	Original			B.1.1.32	GR
hCoV-19/India/MH-NCCS-NR2347/2020	EPI_ISL_496580	2020-05-22	Asia / India / Maharashtra	Human		Female	55	unknown	Original			B.1.1.32	GR
hCoV-19/India/MH-NCCS-NR2359/2020	EPI_ISL_496581	2020-05-22	Asia / India / Maharashtra	Human		Male	21	Hospitalized	Original			B.1.80	G
hCoV-19/India/MH-NCCS-NR2513/2020	EPI_ISL_496582	2020-05-24	Asia / India / Maharashtra	Human		Male	51	unknown	Original			B.1.1.32	GR
hCoV-19/India/MH-NCCS-NR2517/2020	EPI_ISL_496583	2020-05-24	Asia / India / Maharashtra	Human		Male	31	unknown	Original			B.1.1.32	GR
hCoV-19/India/MH-NCCS-NR2523/2020	EPI_ISL_496584	2020-05-24	Asia / India / Maharashtra	Human		Male	48	unknown	Original			B.1.80	G
hCoV-19/India/MH-NCCS-NR2527/2020	EPI_ISL_496585	2020-05-24	Asia / India / Maharashtra	Human		Female	38	unknown	Original			B.1.80	G
hCoV-19/India/MH-NCCS-NR342/2020	EPI_ISL_496586	2020-05-03	Asia / India / Maharashtra	Human		Male	42	unknown	Original			B.1	G
hCoV-19/India/MH-NCCS-NR570/2020	EPI_ISL_496587	2020-05-08	Asia / India / Maharashtra	Human		Male	32	Hospitalized	Original			B.1	G
hCoV-19/USA/IN-QDX-251/2020	EPI_ISL_498726	2020-04-29	North America / USA / Indiana	Human		Male	47	unknown	Original			B.1	GH
hCoV-19/India/GJ-GBRC288/2020	EPI_ISL_500946	2020-06-15	Asia / India / Gujarat / Vadodara	Human		Female	70	Released	Original			B.1.36	GH
hCoV-19/India/GJ-GBRC317/2020	EPI_ISL_500947	2020-06-17	Asia / India / Gujarat / Surat	Human		Male	58	Released	Original			B.1.36	GH
hCoV-19/India/GJ-GBRC321/2020	EPI_ISL_500948	2020-06-17	Asia / India / Gujarat / Surat	Human		Male	72	Released	Original			B.1	G
hCoV-19/India/GJ-GBRC322a/2020	EPI_ISL_500949	2020-06-17	Asia / India / Gujarat / Surat	Human		Male	21	Released	Original			B.1	G
hCoV-19/India/GJ-GBRC322b/2020	EPI_ISL_500950	2020-06-17	Asia / India / Gujarat / Surat	Human		Male	21	Released	Original			B.1	O
hCoV-19/India/MH-GA14/2020	EPI_ISL_508210	2020-06-17	Asia / India / Maharashtra / Aurangabad	Human	Patient infected while traveling	Female	4	unknown	Original			B.1.1.32	GR
hCoV-19/India/MH-GA15/2020	EPI_ISL_508211	2020-06-17	Asia / India / Maharashtra / Aurangabad	Human	Patient infected while traveling	Female	68	unknown	Original			B.1.1.32	GR
hCoV-19/India/MH-GA16/2020	EPI_ISL_508212	2020-06-17	Asia / India / Maharashtra / Aurangabad	Human	Patient infected while traveling	Male	57	unknown	Original			B.1.1.32	GR
hCoV-19/India/MH-GA17/2020	EPI_ISL_508213	2020-06-17	Asia / India / Maharashtra / Aurangabad	Human	Patient infected while traveling	Female	62	unknown	Original			B.1.1.32	GR
hCoV-19/India/MH-GA19/2020	EPI_ISL_508214	2020-06-17	Asia / India / Maharashtra / Aurangabad	Human	Patient infected while traveling	Female	40	unknown	Original			B.1.1.32	GR
hCoV-19/India/MH-GA2/2020	EPI_ISL_508215	2020-06-17	Asia / India / Maharashtra / Aurangabad	Human	Patient infected while traveling	Female	34	unknown	Original			B.1.1.32	GR
hCoV-19/India/MH-GA20/2020	EPI_ISL_508216	2020-06-17	Asia / India / Maharashtra / Aurangabad	Human	Patient infected while traveling	Male	50	unknown	Original			B.1.1.32	GR
hCoV-19/India/MH-GA21/2020	EPI_ISL_508217	2020-06-17	Asia / India / Maharashtra / Aurangabad	Human	Patient infected while traveling	Male	57	unknown	Original			B.1.1.32	GR
hCoV-19/India/MH-GA22/2020	EPI_ISL_508218	2020-06-17	Asia / India / Maharashtra / Aurangabad	Human	Patient infected while traveling	Female	36	unknown	Original			B.1.1.32	GR
hCoV-19/India/MH-GA24/2020	EPI_ISL_508219	2020-06-16	Asia / India / Maharashtra / Jalna	Human	Patient infected while traveling	Male	32	unknown	Original			B.1.1.32	GR
hCoV-19/India/MH-GA25/2020	EPI_ISL_508220	2020-06-16	Asia / India / Maharashtra / Jalna	Human	Patient infected while traveling	Male	31	unknown	Original			B.1.1.32	GR
hCoV-19/India/MH-GA26/2020	EPI_ISL_508221	2020-06-16	Asia / India / Maharashtra / Jalna	Human	Patient infected while traveling	Male	31	unknown	Original			B.1.1.32	GR
hCoV-19/India/MH-GA27/2020	EPI_ISL_508222	2020-06-16	Asia / India / Maharashtra / Jalna	Human	Patient infected while traveling	Male	26	unknown	Original			B.1.1.32	GR
hCoV-19/India/MH-GA28/2020	EPI_ISL_508223	2020-06-17	Asia / India / Maharashtra / Aurangabad	Human	Patient infected while traveling	Female	18	unknown	Original			B.1.1.32	GR
hCoV-19/India/MH-GA29/2020	EPI_ISL_508224	2020-06-17	Asia / India / Maharashtra / Aurangabad	Human	Patient infected while traveling	Male	65	unknown	Original			B.1.1.32	GR
hCoV-19/India/MH-GA31/2020	EPI_ISL_508225	2020-06-20	Asia / India / Maharashtra / Aurangabad	Human	Patient infected while traveling	Male	65	unknown	Original			B.1.1.32	GR
hCoV-19/India/MH-GA32/2020	EPI_ISL_508226	2020-06-20	Asia / India / Maharashtra / Aurangabad	Human	Patient infected while traveling	Male	38	unknown	Original			B.1.1.32	GR
hCoV-19/India/MH-GA33/2020	EPI_ISL_508227	2020-06-20	Asia / India / Maharashtra / Aurangabad	Human	Patient infected while traveling	Male	55	unknown	Original			B.1.1.32	GR
hCoV-19/India/MH-GA34/2020	EPI_ISL_508228	2020-06-20	Asia / India / Maharashtra / Aurangabad	Human	Patient infected while traveling	Male	68	unknown	Original			B.1.1.32	GR
hCoV-19/India/MH-GA35/2020	EPI_ISL_508229	2020-06-20	Asia / India / Maharashtra / Aurangabad	Human	Patient infected while traveling	Male	54	unknown	Original			B.1.1.32	GR
hCoV-19/India/MH-GA36/2020	EPI_ISL_508230	2020-06-20	Asia / India / Maharashtra / Aurangabad	Human	Patient infected while traveling	Male	36	unknown	Original			B.1.1.32	GR
hCoV-19/India/MH-GA37/2020	EPI_ISL_508231	2020-06-20	Asia / India / Maharashtra / Aurangabad	Human	Patient infected while traveling	Female	52	unknown	Original			B.1.1.32	GR
hCoV-19/India/MH-GA38/2020	EPI_ISL_508232	2020-06-20	Asia / India / Maharashtra / Aurangabad	Human	Patient infected while traveling	Male	51	unknown	Original			B.1.1.32	GR
hCoV-19/India/MH-GA39/2020	EPI_ISL_508233	2020-06-20	Asia / India / Maharashtra / Aurangabad	Human	Patient infected while traveling	Male	35	unknown	Original			B.1.1.32	GR
hCoV-19/India/MH-GA4/2020	EPI_ISL_508234	2020-06-17	Asia / India / Maharashtra / Aurangabad	Human	Patient infected while traveling	Female	51	unknown	Original			B.1.1.32	GR
hCoV-19/India/MH-GA40/2020	EPI_ISL_508235	2020-06-20	Asia / India / Maharashtra / Aurangabad	Human	Patient infected while traveling	Male	71	unknown	Original			B.1.1.32	GR
hCoV-19/India/MH-GA41/2020	EPI_ISL_508236	2020-06-20	Asia / India / Maharashtra / Aurangabad	Human	Patient infected while traveling	Female	26	unknown	Original			B.1.1.32	GR
hCoV-19/India/MH-GA42/2020	EPI_ISL_508237	2020-06-20	Asia / India / Maharashtra / Aurangabad	Human	Patient infected while traveling	Male	22	unknown	Original			B.1.1.32	GR
hCoV-19/India/MH-GA43/2020	EPI_ISL_508238	2020-06-20	Asia / India / Maharashtra / Aurangabad	Human	Patient infected while traveling	Female	75	unknown	Original			B.1.1.32	GR
hCoV-19/India/MH-GA45/2020	EPI_ISL_508239	2020-06-20	Asia / India / Maharashtra / Aurangabad	Human	Patient infected while traveling	Male	26	unknown	Original			B.1.1.32	GR
hCoV-19/India/MH-GA46/2020	EPI_ISL_508240	2020-06-20	Asia / India / Maharashtra / Aurangabad	Human	Patient infected while traveling	Female	20	unknown	Original			B.1.1.32	GR
hCoV-19/India/MH-GA47/2020	EPI_ISL_508241	2020-06-20	Asia / India / Maharashtra / Aurangabad	Human	Patient infected while traveling	Male	45	unknown	Original			B.1.1.32	GR
hCoV-19/India/MH-GA48/2020	EPI_ISL_508242	2020-06-20	Asia / India / Maharashtra / Aurangabad	Human	Patient infected while traveling	Male	31	unknown	Original			B.1.1.32	GR
hCoV-19/India/MH-GA49/2020	EPI_ISL_508243	2020-06-20	Asia / India / Maharashtra / Aurangabad	Human	Patient infected while traveling	Female	27	unknown	Original			B.1.1.32	GR
hCoV-19/India/MH-GA5/2020	EPI_ISL_508244	2020-06-17	Asia / India / Maharashtra / Aurangabad	Human	Patient infected while traveling	Female	48	unknown	Original			B.1.1.32	GR
hCoV-19/India/MH-GA50/2020	EPI_ISL_508245	2020-06-20	Asia / India / Maharashtra / Aurangabad	Human	Patient infected while traveling	Female	65	unknown	Original			B.1.1.32	GR
hCoV-19/India/MH-GA51/2020	EPI_ISL_508246	2020-06-20	Asia / India / Maharashtra / Aurangabad	Human	Patient infected while traveling	Female	22	unknown	Original			B.1.1.32	GR
hCoV-19/India/MH-GA52/2020	EPI_ISL_508247	2020-06-20	Asia / India / Maharashtra / Aurangabad	Human	Patient infected while traveling	Male	38	unknown	Original			B.1.1.32	GR
hCoV-19/India/MH-GA53/2020	EPI_ISL_508248	2020-06-20	Asia / India / Maharashtra / Aurangabad	Human	Patient infected while traveling	Male	62	unknown	Original			B.1.1.32	GR
hCoV-19/India/MH-GA54/2020	EPI_ISL_508249	2020-06-20	Asia / India / Maharashtra / Aurangabad	Human	Patient infected while traveling	Female	12	unknown	Original			B.1.1.32	GR
hCoV-19/India/MH-GA55/2020	EPI_ISL_508250	2020-06-20	Asia / India / Maharashtra / Aurangabad	Human	Patient infected while traveling	Male	9	unknown	Original			B.1.1.32	GR
hCoV-19/India/MH-GA56/2020	EPI_ISL_508251	2020-06-20	Asia / India / Maharashtra / Aurangabad	Human	Patient infected while traveling	Male	23	unknown	Original			B.1.1.32	GR
hCoV-19/India/MH-GA57/2020	EPI_ISL_508252	2020-06-20	Asia / India / Maharashtra / Aurangabad	Human	Patient infected while traveling	Female	65	unknown	Original			B.1.1.32	GR
hCoV-19/India/MH-GA59/2020	EPI_ISL_508253	2020-06-20	Asia / India / Maharashtra / Aurangabad	Human	Patient infected while traveling	Female	25	unknown	Original			B.1.1.32	GR
hCoV-19/India/MH-GA6/2020	EPI_ISL_508254	2020-06-17	Asia / India / Maharashtra / Aurangabad	Human	Patient infected while traveling	Female	2	unknown	Original			B.1.1.32	GR
hCoV-19/India/MH-GA60/2020	EPI_ISL_508255	2020-06-20	Asia / India / Maharashtra / Aurangabad	Human	Patient infected while traveling	Male	21	unknown	Original			B.1.1.32	GR
hCoV-19/India/MH-GA61/2020	EPI_ISL_508256	2020-06-20	Asia / India / Maharashtra / Aurangabad	Human	Patient infected while traveling	Male	26	unknown	Original			B.1.1.32	GR
hCoV-19/India/MH-GA62/2020	EPI_ISL_508257	2020-06-20	Asia / India / Maharashtra / Aurangabad	Human	Patient infected while traveling	Male	22	unknown	Original			B.1.1.32	GR
hCoV-19/India/MH-GA63/2020	EPI_ISL_508258	2020-06-20	Asia / India / Maharashtra / Aurangabad	Human	Patient infected while traveling	Male	30	unknown	Original			B.1.1.32	GR
hCoV-19/India/MH-GA65/2020	EPI_ISL_508259	2020-06-18	Asia / India / Maharashtra / Aurangabad	Human	Patient infected while traveling	Male	37	unknown	Original			B.1.1.32	GR
hCoV-19/India/MH-GA66/2020	EPI_ISL_508260	2020-06-18	Asia / India / Maharashtra / Aurangabad	Human	Patient infected while traveling	Male	50	unknown	Original			B.1.1.32	GR
hCoV-19/India/MH-GA67/2020	EPI_ISL_508261	2020-06-18	Asia / India / Maharashtra / Aurangabad	Human	Patient infected while traveling	Female	38	unknown	Original			B.1.1.32	GR
hCoV-19/India/MH-GA68/2020	EPI_ISL_508262	2020-06-18	Asia / India / Maharashtra / Aurangabad	Human	Patient infected while traveling	Male	55	unknown	Original			B.1.1.32	GR
hCoV-19/India/MH-GA69/2020	EPI_ISL_508263	2020-06-18	Asia / India / Maharashtra / Aurangabad	Human	Patient infected while traveling	Male	19	unknown	Original			B.1.1.32	GR
hCoV-19/India/MH-GA7/2020	EPI_ISL_508264	2020-06-17	Asia / India / Maharashtra / Aurangabad	Human	Patient infected while traveling	Male	10	unknown	Original			B.1.1.32	GR
hCoV-19/India/MH-GA70/2020	EPI_ISL_508265	2020-06-18	Asia / India / Maharashtra / Aurangabad	Human	Patient infected while traveling	Female	41	unknown	Original			B.1.1.32	GR
hCoV-19/India/MH-GA71/2020	EPI_ISL_508266	2020-06-18	Asia / India / Maharashtra / Aurangabad	Human	Patient infected while traveling	Female	47	unknown	Original			B.1.1.28	GR
hCoV-19/India/MH-GA73/2020	EPI_ISL_508267	2020-06-18	Asia / India / Maharashtra / Aurangabad	Human	Patient infected while traveling	Male	50	unknown	Original			B.1.1.32	GR
hCoV-19/India/MH-GA74/2020	EPI_ISL_508268	2020-06-18	Asia / India / Maharashtra / Aurangabad	Human	Patient infected while traveling	Male	53	unknown	Original			B.1.1.32	GR
hCoV-19/India/MH-GA75/2020	EPI_ISL_508269	2020-06-18	Asia / India / Maharashtra / Aurangabad	Human	Patient infected while traveling	Female	43	unknown	Original			B.1.1.32	GR
hCoV-19/India/MH-GA76/2020	EPI_ISL_508270	2020-06-18	Asia / India / Maharashtra / Aurangabad	Human	Patient infected while traveling	Male	24	unknown	Original			B.1.1.32	GR
hCoV-19/India/MH-GA77/2020	EPI_ISL_508271	2020-06-18	Asia / India / Maharashtra / Aurangabad	Human	Patient infected while traveling	Male	32	unknown	Original			B.1.1.32	GR
hCoV-19/India/MH-GA78/2020	EPI_ISL_508272	2020-06-18	Asia / India / Maharashtra / Aurangabad	Human	Patient infected while traveling	Female	20	unknown	Original			B.1.1.32	GR
hCoV-19/India/MH-GA79/2020	EPI_ISL_508273	2020-06-18	Asia / India / Maharashtra / Aurangabad	Human	Patient infected while traveling	Male	24	unknown	Original			B.1.1.32	GR
hCoV-19/India/MH-GA8/2020	EPI_ISL_508274	2020-06-17	Asia / India / Maharashtra / Aurangabad	Human	Patient infected while traveling	Male	21	unknown	Original			B.1.1.32	GR
hCoV-19/India/MH-GA80/2020	EPI_ISL_508275	2020-06-18	Asia / India / Maharashtra / Aurangabad	Human	Patient infected while traveling	Male	23	unknown	Original			B.1.1.32	GR
hCoV-19/India/MH-GA81/2020	EPI_ISL_508276	2020-06-18	Asia / India / Maharashtra / Aurangabad	Human	Patient infected while traveling	Female	49	unknown	Original			B.1.1.32	GR
hCoV-19/India/MH-GA82/2020	EPI_ISL_508277	2020-06-18	Asia / India / Maharashtra / Aurangabad	Human	Patient infected while traveling	Male	28	unknown	Original			B.1.1.32	GR
hCoV-19/India/MH-GA83/2020	EPI_ISL_508278	2020-06-18	Asia / India / Maharashtra / Aurangabad	Human	Patient infected while traveling	Female	50	unknown	Original			B.1.1.32	GR
hCoV-19/India/MH-GA84/2020	EPI_ISL_508279	2020-06-18	Asia / India / Maharashtra / Aurangabad	Human	Patient infected while traveling	Male	55	unknown	Original			B.1.1.32	GR
hCoV-19/India/MH-GA85/2020	EPI_ISL_508280	2020-06-18	Asia / India / Maharashtra / Aurangabad	Human	Patient infected while traveling	Male	55	unknown	Original			B.1.1.32	GR
hCoV-19/India/MH-GA86/2020	EPI_ISL_508281	2020-06-18	Asia / India / Maharashtra / Aurangabad	Human	Patient infected while traveling	Male	56	unknown	Original			B.1.1.32	GR
hCoV-19/India/MH-GA87/2020	EPI_ISL_508282	2020-06-15	Asia / India / Maharashtra / Jalna	Human	Patient infected while traveling	Female	47	unknown	Original			B.1.1.32	GR
hCoV-19/India/MH-GA88/2020	EPI_ISL_508283	2020-06-15	Asia / India / Maharashtra / Jalna	Human	Patient infected while traveling	Female	32	unknown	Original			B.1.1.32	GR
hCoV-19/India/MH-GA9/2020	EPI_ISL_508284	2020-06-17	Asia / India / Maharashtra / Aurangabad	Human	Patient infected while traveling	Female	55	unknown	Original			B.1.1.32	GR
hCoV-19/India/MH-GA93/2020	EPI_ISL_508285	2020-06-17	Asia / India / Maharashtra / Aurangabad	Human	Patient infected while traveling	Male	47	unknown	Original			B.1.1.32	GR
hCoV-19/India/MH-GA98/2020	EPI_ISL_508286	2020-06-17	Asia / India / Maharashtra / Aurangabad	Human	Patient infected while traveling	Male	55	unknown	Original			B.1.1.32	GR
hCoV-19/India/KA-IB1/2020	EPI_ISL_508287	2020-06-19	Asia / India / Karnataka / Kolar	Human	Patient infected while traveling	Female	25	unknown	Original			B.1.1	GR
hCoV-19/India/KA-IB10/2020	EPI_ISL_508288	2020-06-20	Asia / India / Karnataka / Kolar	Human	Patient infected while traveling	Female	23	unknown	Original			B.1.1	GR
hCoV-19/India/KA-IB11/2020	EPI_ISL_508289	2020-06-17	Asia / India / Karnataka / Bengaluru Urban	Human	Patient infected while traveling	Male	39	unknown	Original			B.1.1	GR
hCoV-19/India/KA-IB12/2020	EPI_ISL_508290	2020-06-21	Asia / India / Karnataka / Bengaluru Urban	Human	Patient infected while traveling	Male	21	unknown	Original			B.1.1	GR
hCoV-19/India/KA-IB13/2020	EPI_ISL_508291	2020-06-15	Asia / India / Karnataka / Bengaluru Urban	Human	Patient infected while traveling	Male	23	unknown	Original			B.1.1	GR
hCoV-19/India/KA-IB14/2020	EPI_ISL_508292	2020-06-18	Asia / India / Karnataka / Bengaluru Urban	Human	Patient infected while traveling	Male	52	unknown	Original			B.6	O
hCoV-19/India/KA-IB15/2020	EPI_ISL_508293	2020-06-15	Asia / India / Karnataka / Bengaluru Urban	Human	Patient infected while traveling	Male	25	unknown	Original			B.1.1	GR
hCoV-19/India/KA-IB16/2020	EPI_ISL_508294	2020-06-15	Asia / India / Karnataka / Bengaluru Urban	Human	Patient infected while traveling	Male	30	unknown	Original			B.1.1	GR
hCoV-19/India/KA-IB17/2020	EPI_ISL_508295	2020-06-20	Asia / India / Karnataka / Bengaluru Urban	Human	Patient infected while traveling	Male	51	unknown	Original			B.1.1	GR
hCoV-19/India/KA-IB18/2020	EPI_ISL_508296	2020-06-15	Asia / India / Karnataka / Bengaluru Urban	Human	Patient infected while traveling	Male	25	unknown	Original			B.1.1	GR
hCoV-19/India/KA-IB19/2020	EPI_ISL_508297	2020-06-17	Asia / India / Karnataka / Bengaluru Urban	Human	Patient infected while traveling	Male	10	unknown	Original			B.1.1	GR
hCoV-19/India/KA-IB2/2020	EPI_ISL_508298	2020-06-21	Asia / India / Karnataka / Bengaluru Urban	Human	Patient infected while traveling	Male	46	unknown	Original			B.1.1	GR
hCoV-19/India/KA-IB21/2020	EPI_ISL_508299	2020-06-17	Asia / India / Karnataka / Bengaluru Urban	Human	Patient infected while traveling	Male	23	unknown	Original			B.1.1	GR
hCoV-19/India/KA-IB22/2020	EPI_ISL_508300	2020-05-19	Asia / India / Karnataka / Bengaluru Urban	Human	Patient infected while traveling	Male	11	unknown	Original			B.1.1	GR
hCoV-19/India/KA-IB23/2020	EPI_ISL_508301	2020-06-21	Asia / India / Karnataka / Bengaluru Urban	Human	Patient infected while traveling	Female	3	unknown	Original			B.1	G
hCoV-19/India/KA-IB24/2020	EPI_ISL_508302	2020-06-15	Asia / India / Karnataka / Bengaluru Urban	Human	Patient infected while traveling	Female	12	unknown	Original			B.1.1	GR
hCoV-19/India/KA-IB25/2020	EPI_ISL_508303	2020-06-06	Asia / India / Karnataka / Bengaluru Urban	Human	Patient infected while traveling	Male	57	unknown	Original			B.1.1	GR
hCoV-19/India/KA-IB26/2020	EPI_ISL_508304	2020-06-17	Asia / India / Karnataka / Bengaluru Urban	Human	Patient infected while traveling	Male	30	unknown	Original			B.1.1	GR
hCoV-19/India/KA-IB27/2020	EPI_ISL_508305	2020-05-26	Asia / India / Karnataka / Kolar	Human	Patient infected while traveling	Male	47	unknown	Original			B.1.1	GR
hCoV-19/India/KA-IB28/2020	EPI_ISL_508306	2020-06-20	Asia / India / Karnataka / Bengaluru Urban	Human	Patient infected while traveling	Female	6	unknown	Original			B.1.1	GR
hCoV-19/India/KA-IB29/2020	EPI_ISL_508307	2020-06-17	Asia / India / Karnataka / Bengaluru Urban	Human	Patient infected while traveling	Female	6	unknown	Original			B.1.1	GR
hCoV-19/India/KA-IB3/2020	EPI_ISL_508308	2020-06-17	Asia / India / Karnataka / Bengaluru Urban	Human	Patient infected while traveling	Female	6	unknown	Original			B.1.1	GR
hCoV-19/India/KA-IB30/2020	EPI_ISL_508309	2020-05-19	Asia / India / Karnataka / Bengaluru Urban	Human	Patient infected while traveling	Female	40	unknown	Original			B.1.1	GR
hCoV-19/India/KA-IB31/2020	EPI_ISL_508310	2020-06-03	Asia / India / Karnataka / Bengaluru Urban	Human	Patient infected while traveling	Male	28	unknown	Original			B.1.1	GR
hCoV-19/India/KA-IB32/2020	EPI_ISL_508311	2020-06-18	Asia / India / Karnataka / Bengaluru Urban	Human	Patient infected while traveling	Male	32	unknown	Original			B.1.1	GR
hCoV-19/India/KA-IB33/2020	EPI_ISL_508312	2020-06-20	Asia / India / Karnataka / Bengaluru Urban	Human	Patient infected while traveling	Female	31	unknown	Original			B.1.1	GR
hCoV-19/India/KA-IB34/2020	EPI_ISL_508313	2020-06-15	Asia / India / Karnataka / Bengaluru Urban	Human	Patient infected while traveling	Male	55	unknown	Original			B.1.1	GR
hCoV-19/India/KA-IB36/2020	EPI_ISL_508315	2020-06-10	Asia / India / Karnataka / Bengaluru Urban	Human	Patient infected while traveling	Male	33	unknown	Original			B.1.1	GR
hCoV-19/India/KA-IB38/2020	EPI_ISL_508316	2020-06-15	Asia / India / Karnataka / Bengaluru Urban	Human	Patient infected while traveling	Male	64	unknown	Original			B.1.1	GR
hCoV-19/India/KA-IB39/2020	EPI_ISL_508317	2020-06-17	Asia / India / Karnataka / Bengaluru Urban	Human	Patient infected while traveling	Male	49	unknown	Original			B.1.1	GR
hCoV-19/India/KA-IB4/2020	EPI_ISL_508318	2020-06-17	Asia / India / Karnataka / Bengaluru Urban	Human	Patient infected while traveling	Female	28	unknown	Original			B.1.1	GR
hCoV-19/India/KA-IB40/2020	EPI_ISL_508319	2020-06-15	Asia / India / Karnataka / Bengaluru Urban	Human	Patient infected while traveling	Male	29	unknown	Original			B.1.1	GR
hCoV-19/India/KA-IB41/2020	EPI_ISL_508320	2020-06-04	Asia / India / Karnataka / Kolar	Human	Patient infected while traveling	Male	46	unknown	Original			B.1.1	GR
hCoV-19/India/KA-IB42/2020	EPI_ISL_508321	2020-06-15	Asia / India / Karnataka / Bengaluru Urban	Human	Patient infected while traveling	Male	25	unknown	Original			B.1.1	GR
hCoV-19/India/KA-IB43/2020	EPI_ISL_508322	2020-06-17	Asia / India / Karnataka / Bengaluru Urban	Human	Patient infected while traveling	Male	59	unknown	Original			B.1.1	GR
hCoV-19/India/KA-IB44/2020	EPI_ISL_508323	2020-06-15	Asia / India / Karnataka / Bengaluru Urban	Human	Patient infected while traveling	Male	35	unknown	Original			B.1.1	GR
hCoV-19/India/KA-IB46/2020	EPI_ISL_508324	2020-05-09	Asia / India / Karnataka / Bengaluru Urban	Human	Patient infected while traveling	Female	33	unknown	Original			B.1.113	GH
hCoV-19/India/KA-IB47/2020	EPI_ISL_508325	2020-06-03	Asia / India / Karnataka / Bengaluru Urban	Human	Patient infected while traveling	Female	30	unknown	Original			B.6	O
hCoV-19/India/KA-IB48/2020	EPI_ISL_508326	2020-06-16	Asia / India / Karnataka / Bengaluru Urban	Human	Patient infected while traveling	Male	42	unknown	Original			B.1.1	GR
hCoV-19/India/KA-IB5/2020	EPI_ISL_508327	2020-06-03	Asia / India / Karnataka / Bengaluru Urban	Human	Patient infected while traveling	Male	32	unknown	Original			B.1.1	GR
hCoV-19/India/KA-IB50/2020	EPI_ISL_508328	2020-05-09	Asia / India / Karnataka / Bengaluru Urban	Human	Patient infected while traveling	Female	38	unknown	Original			B.1.1	GR
hCoV-19/India/KA-IB51/2020	EPI_ISL_508329	2020-06-19	Asia / India / Karnataka / Bengaluru Urban	Human	Patient infected while traveling	Male	32	unknown	Original			B.6	O
hCoV-19/India/WB-IK79/2020	EPI_ISL_508400	2020-05-17	Asia / India / West Bengal / Kolkata	Human	Patient infected while traveling	Male	73	unknown	Original			B.1	G
hCoV-19/India/WB-IK80/2020	EPI_ISL_508401	2020-05-17	Asia / India / West Bengal / Kolkata	Human	Patient infected while traveling	Male	45	unknown	Original			B.1	G
hCoV-19/India/WB-IK82/2020	EPI_ISL_508402	2020-05-17	Asia / India / West Bengal / North 24 Parganas	Human	Patient infected while traveling	Male	59	unknown	Original			B.1	G
hCoV-19/India/WB-IK83/2020	EPI_ISL_508403	2020-05-17	Asia / India / West Bengal / Kolkata	Human	Patient infected while traveling	Female	40	unknown	Original			B.1	G
hCoV-19/India/WB-IK85/2020	EPI_ISL_508404	2020-05-17	Asia / India / West Bengal / Kolkata	Human	Patient infected while traveling	Male	46	unknown	Original			B.1	G
hCoV-19/India/WB-IK86/2020	EPI_ISL_508405	2020-05-19	Asia / India / West Bengal / North 24 Parganas	Human	Patient infected while traveling	Male	25	unknown	Original			B.1	G
hCoV-19/India/WB-IK88/2020	EPI_ISL_508406	2020-05-19	Asia / India / West Bengal / Kolkata	Human	Patient infected while traveling	Female	71	unknown	Original			B.1	G
hCoV-19/India/WB-IK9/2020	EPI_ISL_508407	2020-04-13	Asia / India / West Bengal / Kolkata	Human	Patient infected while traveling	Male	37	unknown	Original			B.1	G
hCoV-19/India/WB-IK90/2020	EPI_ISL_508408	2020-05-20	Asia / India / West Bengal / Kolkata	Human	Patient infected while traveling	Male	38	unknown	Original			B.1	G
hCoV-19/India/WB-IK91/2020	EPI_ISL_508409	2020-05-20	Asia / India / West Bengal / Kolkata	Human	Patient infected while traveling	Male	35	unknown	Original			B.1	G
hCoV-19/India/WB-IK92/2020	EPI_ISL_508410	2020-05-20	Asia / India / West Bengal / Kolkata	Human	Patient infected while traveling	Male	37	unknown	Original			B.1	G
hCoV-19/India/WB-IK93/2020	EPI_ISL_508411	2020-05-24	Asia / India / West Bengal / Kolkata	Human	Patient infected while traveling	Female	90	unknown	Original			B.1.95	G
hCoV-19/India/WB-IK96/2020	EPI_ISL_508412	2020-05-24	Asia / India / West Bengal / Kolkata	Human	Patient infected while traveling	Male	31	unknown	Original			B.1	G
hCoV-19/India/WB-IK97/2020	EPI_ISL_508413	2020-05-24	Asia / India / West Bengal / North 24 Parganas	Human	Patient infected while traveling	Male	37	unknown	Original			B.1	G
hCoV-19/India/WB-IK99/2020	EPI_ISL_508414	2020-05-24	Asia / India / West Bengal / Kolkata	Human	Patient infected while traveling	Female	49	unknown	Original			B.1	G
hCoV-19/India/DL-MN1/2020	EPI_ISL_508415	2020-06-16	Asia / India / Delhi	Human	Patient infected while traveling	Male	42	unknown	Original			B.1.113	GH
hCoV-19/India/DL-MN10/2020	EPI_ISL_508416	2020-06-18	Asia / India / Delhi	Human	Patient infected while traveling	Female	45	unknown	Original			B.1.1	GR
hCoV-19/India/DL-MN11/2020	EPI_ISL_508417	2020-06-18	Asia / India / Delhi	Human	Patient infected while traveling	Male	38	unknown	Original			B.1.1	GR
hCoV-19/India/DL-MN26/2020	EPI_ISL_508418	2020-06-20	Asia / India / Delhi	Human	Patient infected while traveling	Male	29	unknown	Original			B.1.113	GH
hCoV-19/India/UP-MN32/2020	EPI_ISL_508419	2020-06-27	Asia / India / Uttar Pradesh	Human	Patient infected while traveling	Male	42	unknown	Original			B.1.113	GH
hCoV-19/India/DL-MN4/2020	EPI_ISL_508420	2020-06-18	Asia / India / Delhi	Human	Patient infected while traveling	Male	47	unknown	Original			B.1.113	GH
hCoV-19/India/DL-MN5/2020	EPI_ISL_508421	2020-06-18	Asia / India / Delhi	Human	Patient infected while traveling	Female	36	unknown	Original			B.1.1	GR
hCoV-19/India/DL-MN8/2020	EPI_ISL_508422	2020-06-18	Asia / India / Delhi	Human	Patient infected while traveling	Female	44	unknown	Original			B.1.113	GH
hCoV-19/India/MH-MW11/2020	EPI_ISL_508423	2020-04-29	Asia / India / Maharashtra / Amravati	Human	Patient infected while traveling	Male	30	unknown	Original			B.1	G
hCoV-19/India/MH-MW12/2020	EPI_ISL_508424	2020-05-01	Asia / India / Maharashtra / Yavatmal	Human	Patient infected while traveling	Male	40	unknown	Original			B.6	O
hCoV-19/India/MH-MW17/2020	EPI_ISL_508425	2020-05-13	Asia / India / Maharashtra / Washim	Human	Patient infected while traveling	Male	64	unknown	Original			B.1.1.32	GR
hCoV-19/India/MH-MW18/2020	EPI_ISL_508426	2020-05-08	Asia / India / Maharashtra / Wardha	Human	Patient infected while traveling	Female	35	unknown	Original			B.1.1.32	GR
hCoV-19/India/MH-MW20/2020	EPI_ISL_508427	2020-05-15	Asia / India / Maharashtra / Mumbai	Human	Patient infected while traveling	Male	3	unknown	Original			B.1.1	GR
hCoV-19/India/UP-MW24/2020	EPI_ISL_508428	2020-05-17	Asia / India / Uttar Pradesh / Kalwa	Human	Patient infected while traveling	Male	52	unknown	Original			B.1.80	G
hCoV-19/India/MH-MW25/2020	EPI_ISL_508429	2020-05-21	Asia / India / Maharashtra / Wardha	Human	Patient infected while traveling	Female	24	unknown	Original			B.1.1.32	GR
hCoV-19/India/MH-MW26/2020	EPI_ISL_508430	2020-05-21	Asia / India / Maharashtra / Wardha	Human	Patient infected while traveling	Male	25	unknown	Original			B.1.1.32	GR
hCoV-19/India/MH-MW28/2020	EPI_ISL_508431	2020-05-23	Asia / India / Maharashtra / Wardha	Human	Patient infected while traveling	Female	37	unknown	Original			B.1.1.32	GR
hCoV-19/India/MH-MW29/2020	EPI_ISL_508432	2020-05-23	Asia / India / Maharashtra / Wardha	Human	Patient infected while traveling	Male	35	unknown	Original			B.1.1.32	GR
hCoV-19/India/MH-MW3/2020	EPI_ISL_508433	2020-04-27	Asia / India / Maharashtra / Amravati	Human	Patient infected while traveling	Male	36	unknown	Original			B.6	O
hCoV-19/India/OR-MW30/2020	EPI_ISL_508434	2020-05-26	Asia / India / Odisha / Ganjam	Human	Patient infected while traveling	Male	25	unknown	Original			A	S
hCoV-19/India/MH-MW32/2020	EPI_ISL_508435	2020-05-25	Asia / India / Maharashtra / Akola	Human	Patient infected while traveling	Female	24	unknown	Original			B.1.1.32	GR
hCoV-19/India/MH-MW33/2020	EPI_ISL_508436	2020-05-29	Asia / India / Maharashtra / Akola	Human	Patient infected while traveling	Male	1	unknown	Original			B.1.1.32	GR
hCoV-19/India/MH-MW34/2020	EPI_ISL_508437	2020-06-04	Asia / India / Maharashtra / Wardha	Human	Patient infected while traveling	Male	52	unknown	Original			B.1.113	GH
hCoV-19/India/MH-MW38/2020	EPI_ISL_508438	2020-06-08	Asia / India / Maharashtra / Wardha	Human	Patient infected while traveling	Male	59	unknown	Original			B.1.80	G
hCoV-19/India/MH-MW5/2020	EPI_ISL_508439	2020-04-27	Asia / India / Maharashtra / Amravati	Human	Patient infected while traveling	Male	55	unknown	Original			B.6	O
hCoV-19/India/MH-MW8/2020	EPI_ISL_508440	2020-04-27	Asia / India / Maharashtra / Amravati	Human	Patient infected while traveling	Female	7	unknown	Original			B.6	O
hCoV-19/India/WB-S35/2020	EPI_ISL_508444	2020-05-02	Asia / India / West Bengal / Kolkata	Human	Patient infected while traveling	Female	80	unknown	Original			B.1	G
hCoV-19/India/WB-S36/2020	EPI_ISL_508445	2020-05-02	Asia / India / West Bengal / Howrah	Human	Patient infected while traveling	Female	74	unknown	Original			B.1	G
hCoV-19/India/WB-S38/2020	EPI_ISL_508446	2020-05-02	Asia / India / West Bengal / North 24 Parganas	Human	Patient infected while traveling	Female	23	unknown	Original			B.6	O
hCoV-19/India/WB-S39/2020	EPI_ISL_508447	2020-04-28	Asia / India / West Bengal / Kolkata	Human	Patient infected while traveling	Female	7	unknown	Original			B.1	G
hCoV-19/India/WB-S40/2020	EPI_ISL_508448	2020-05-01	Asia / India / West Bengal / Kolkata	Human	Patient infected while traveling	Female	55	unknown	Original			B.1	G
hCoV-19/India/WB-S41/2020	EPI_ISL_508449	2020-05-01	Asia / India / West Bengal / Kolkata	Human	Patient infected while traveling	Female	54	unknown	Original			B.1	G
hCoV-19/India/WB-S83/2020	EPI_ISL_511899	2020-05-26	Asia / India / West Bengal / North 24 Parganas	Human	Patient infected while traveling	Male	24	unknown	Original			B.1	G
hCoV-19/India/WB-IK52/2020	EPI_ISL_511902	2020-05-05	Asia / India / West Bengal / Kolkata	Human	Patient infected while traveling	Male	37	unknown	Original			B.1	G
hCoV-19/India/WB-IK62/2020	EPI_ISL_511903	2020-04-09	Asia / India / West Bengal / Kolkata	Human	Patient infected while traveling	Male	58	unknown	Original			B.1	G
hCoV-19/India/WB-IK70/2020	EPI_ISL_511904	2020-05-14	Asia / India / West Bengal / Kolkata	Human	Patient infected while traveling	Female	48	unknown	Original			B.1	G
hCoV-19/India/UT-AR37/2020	EPI_ISL_511910	2020-05-28	Asia / India / Uttarakhand / Tehri Garhwal	Human	Patient infected while traveling	Male	30	unknown	Original			B	O
hCoV-19/India/UT-AR40/2020	EPI_ISL_511912	2020-05-28	Asia / India / Uttarakhand / Tehri Garhwal	Human	Patient infected while traveling	Male	26	unknown	Original			B.1.1.32	GR
hCoV-19/India/UT-AR57/2020	EPI_ISL_511921	2020-06-02	Asia / India / Uttarakhand / Tehri Garhwal	Human	Patient infected while traveling	Male	28	unknown	Original			B.1.1	GR
hCoV-19/India/UT-AR64/2020	EPI_ISL_511922	2020-06-09	Asia / India / Uttarakhand / Dehradun	Human	Patient infected while traveling	Female	50	unknown	Original			B.1.113	GH
hCoV-19/India/MH-MW22/2020	EPI_ISL_511924	2020-05-15	Asia / India / Maharashtra / Mumbai	Human	Patient infected while traveling	Female	25	unknown	Original			B.1.1	GR
hCoV-19/India/MH-MW35/2020	EPI_ISL_511926	2020-06-06	Asia / India / Maharashtra / Wardha	Human	Patient infected while traveling	Female	46	unknown	Original			B.1.113	GH
hCoV-19/India/MH-MW36/2020	EPI_ISL_511927	2020-06-06	Asia / India / Maharashtra / Wardha	Human	Patient infected while traveling	Female	21	unknown	Original			B.1.113	GH
hCoV-19/India/HR-MW39/2020	EPI_ISL_511928	2020-06-10	Asia / India / Haryana / Gurgaon	Human	Patient infected while traveling	Male	65	unknown	Original			B.1.1	GR
hCoV-19/India/MH-MW40/2020	EPI_ISL_511929	2020-06-17	Asia / India / Maharashtra / Akola	Human	Patient infected while traveling	Male	67	unknown	Original			B.1.1	GR
hCoV-19/India/MH-GA18/2020	EPI_ISL_511930	2020-06-17	Asia / India / Maharashtra / Aurangabad	Human	Patient infected while traveling	Male	65	unknown	Original			B.1.1.32	GR
hCoV-19/India/MH-GA30/2020	EPI_ISL_511931	2020-06-17	Asia / India / Maharashtra / Aurangabad	Human	Patient infected while traveling	Male	94	unknown	Original			B.1.1.32	GR
hCoV-19/India/MH-GA44/2020	EPI_ISL_511932	2020-06-20	Asia / India / Maharashtra / Aurangabad	Human	Patient infected while traveling	Male	24	unknown	Original			B.1.1.32	GR
hCoV-19/India/MH-GA58/2020	EPI_ISL_511933	2020-06-20	Asia / India / Maharashtra / Aurangabad	Human	Patient infected while traveling	Female	45	unknown	Original			B.1.1.32	GR
hCoV-19/India/MH-GA72/2020	EPI_ISL_511934	2020-06-18	Asia / India / Maharashtra / Aurangabad	Human	Patient infected while traveling	Female	40	unknown	Original			B.1.1.32	GR
hCoV-19/India/MH-GA90/2020	EPI_ISL_511935	2020-06-16	Asia / India / Maharashtra / Aurangabad	Human	Patient infected while traveling	Female	5	unknown	Original			B.1.1.32	GR
hCoV-19/India/MH-GA95/2020	EPI_ISL_511939	2020-06-18	Asia / India / Maharashtra / Aurangabad	Human	Patient infected while traveling	Male	45	unknown	Original			B.1	G
hCoV-19/India/HR-TF19/2020	EPI_ISL_511943	2020-06-17	Asia / India / Haryana / Faridabad	Human	Patient infected while traveling	Male	55	unknown	Original			B.1.113	GH
hCoV-19/India/HR-TF21/2020	EPI_ISL_511944	2020-06-17	Asia / India / Haryana / Faridabad	Human	Patient infected while traveling	Male	24	unknown	Original			B.1.113	GH
hCoV-19/India/GJ-GBRC324/2020	EPI_ISL_512058	2020-06-18	Asia / India / Gujarat / Ahmedabad	Human		Female	64	Deceased	Original			B.1.113	GH
hCoV-19/India/GJ-GBRC325/2020	EPI_ISL_512059	2020-06-18	Asia / India / Gujarat / Ahmedabad	Human		Female	45	Released	Original			B.1.113	GH
hCoV-19/India/GJ-GBRC331/2020	EPI_ISL_512066	2020-07-27	Asia / India / Gujarat / Ahmedabad	Human		Male	66	Deceased	Original			B.1.113	GH
hCoV-19/India/GJ-GBRC332b/2020	EPI_ISL_512068	2020-07-27	Asia / India / Gujarat / Ahmedabad	Human		Female	87	Deceased	Original			B.1.113	GH
hCoV-19/India/GJ-GBRC333/2020	EPI_ISL_512069	2020-07-27	Asia / India / Gujarat / Ahmedabad	Human		Female	82	Deceased	Original			B.1.113	GH
hCoV-19/India/GJ-GBRC341/2020	EPI_ISL_514581	2020-06-18	Asia / India / Gujarat / Ahmedabad	Human		Male	57	Released	Original			B.1.36	GH
hCoV-19/India/GJ-GBRC342a/2020	EPI_ISL_514582	2020-06-18	Asia / India / Gujarat / Ahmedabad	Human		Male	29	Released	Original			B.1.113	GH
hCoV-19/India/GJ-GBRC342b/2020	EPI_ISL_514583	2020-06-18	Asia / India / Gujarat / Ahmedabad	Human		Male	29	Released	Original			B.1.113	GH
hCoV-19/India/GJ-GBRC343a/2020	EPI_ISL_514584	2020-06-18	Asia / India / Gujarat / Ahmedabad	Human		Male	59	Released	Original			B.1.113	GH
hCoV-19/India/GJ-GBRC343b/2020	EPI_ISL_514585	2020-06-18	Asia / India / Gujarat / Ahmedabad	Human		Male	59	Released	Original			B.1.113	GH
hCoV-19/India/GJ-GBRC344/2020	EPI_ISL_514586	2020-06-18	Asia / India / Gujarat / Ahmedabad	Human		Female	62	Released	Original			B.1.113	GH
hCoV-19/India/GJ-GBRC345/2020	EPI_ISL_514587	2020-06-18	Asia / India / Gujarat / Ahmedabad	Human		Male	65	Deceased	Original			B.1.113	GH
hCoV-19/India/GJ-GBRC346/2020	EPI_ISL_514588	2020-06-18	Asia / India / Gujarat / Daskroi	Human		Male	62	Released	Original			B.1.113	GH
hCoV-19/India/GJ-GBRC347a/2020	EPI_ISL_514589	2020-06-18	Asia / India / Gujarat / Daskroi	Human		Male	63	Released	Original			B.1.113	GH
hCoV-19/India/GJ-GBRC347b/2020	EPI_ISL_514590	2020-06-18	Asia / India / Gujarat / Daskroi	Human		Male	63	Released	Original			B.1.113	GH
hCoV-19/India/GJ-GBRC348a/2020	EPI_ISL_514591	2020-06-18	Asia / India / Gujarat / Ahmedabad	Human		Male	55	Released	Original			B.1.113	GH
hCoV-19/India/GJ-GBRC348b/2020	EPI_ISL_514592	2020-06-18	Asia / India / Gujarat / Ahmedabad	Human		Male	55	Released	Original			B.1.113	GH
hCoV-19/India/GJ-GBRC349/2020	EPI_ISL_514593	2020-06-18	Asia / India / Gujarat / Ahmedabad	Human		Female	72	Released	Original			B.1	G
hCoV-19/India/GJ-GBRC350a/2020	EPI_ISL_514594	2020-06-18	Asia / India / Gujarat / Ahmedabad	Human		Male	64	Released	Original			B.1.113	GH
hCoV-19/India/GJ-GBRC350b/2020	EPI_ISL_514595	2020-06-18	Asia / India / Gujarat / Ahmedabad	Human		Male	64	Released	Original			B.1.113	GH
hCoV-19/India/GJ-GBRC351a/2020	EPI_ISL_514596	2020-06-18	Asia / India / Gujarat / Ahmedabad	Human		Female	65	Deceased	Original			B.1.113	GH
hCoV-19/India/GJ-GBRC351b/2020	EPI_ISL_514597	2020-06-18	Asia / India / Gujarat / Ahmedabad	Human		Female	65	Deceased	Original			B.1.113	GH
hCoV-19/India/GJ-GBRC352a/2020	EPI_ISL_514598	2020-06-18	Asia / India / Gujarat / Ahmedabad	Human		Male	65	Hospitalized	Original			B.1.113	GH
hCoV-19/India/GJ-GBRC352b/2020	EPI_ISL_514599	2020-06-18	Asia / India / Gujarat / Ahmedabad	Human		Male	65	Hospitalized	Original			B.1.36	GH
hCoV-19/India/GJ-GBRC-362a/2020	EPI_ISL_524713	2020-06-18	Asia / India / Gujarat / Ahmedabad	Human		Male	75	Released	Original			B.1	G
hCoV-19/India/GJ-GBRC-362b/2020	EPI_ISL_524714	2020-06-18	Asia / India / Gujarat / Ahmedabad	Human		Male	75	Released	Original			B.1.36	G
hCoV-19/India/GJ-GBRC-363/2020	EPI_ISL_524715	2020-06-18	Asia / India / Gujarat / Ahmedabad	Human		Male	49	Released	Original			B.1.113	GH
hCoV-19/India/GJ-GBRC-364a/2020	EPI_ISL_524716	2020-06-18	Asia / India / Gujarat / Daskroi	Human		Male	55	Released	Original			B.1.113	GH
hCoV-19/India/GJ-GBRC-364b/2020	EPI_ISL_524717	2020-06-18	Asia / India / Gujarat / Daskroi	Human		Male	55	Released	Original			B.1.113	GH
hCoV-19/India/GJ-GBRC-365/2020	EPI_ISL_524718	2020-06-18	Asia / India / Gujarat / Daskoi	Human		Male	45	Released	Original			B.1.113	GH
hCoV-19/India/GJ-GBRC-366a/2020	EPI_ISL_524719	2020-06-18	Asia / India / Gujarat / Dhandhuka	Human		Male	70	Released	Original			B.1.36	GH
hCoV-19/India/GJ-GBRC-366b/2020	EPI_ISL_524720	2020-06-18	Asia / India / Gujarat / Dhandhuka	Human		Male	70	Released	Original			B.1	GH
hCoV-19/India/GJ-GBRC-367a/2020	EPI_ISL_524721	2020-06-18	Asia / India / Gujarat / Ahmedabad	Human		Female	78	Released	Original			B.1.113	GH
hCoV-19/India/GJ-GBRC-367b/2020	EPI_ISL_524722	2020-06-18	Asia / India / Gujarat / Ahmedabad	Human		Female	78	Released	Original			B.1.113	GH
hCoV-19/India/GJ-GBRC-368a/2020	EPI_ISL_524723	2020-06-18	Asia / India / Gujarat / Dahegam	Human		Male	48	Deceased	Original			B.1.113	GH
hCoV-19/India/GJ-GBRC-368b/2020	EPI_ISL_524724	2020-06-18	Asia / India / Gujarat / Dahegam	Human		Male	48	Deceased	Original			B.1.113	GH
hCoV-19/India/GJ-GBRC-369/2020	EPI_ISL_524725	2020-06-18	Asia / India / Gujarat / Daskroi	Human		Male	31	Released	Original			B.1.36	GH
hCoV-19/India/GJ-GBRC-370/2020	EPI_ISL_524726	2020-06-18	Asia / India / Gujarat / Ahmedabad	Human		Female	60	Released	Original			B.1.113	GH
hCoV-19/India/GJ-GBRC-371/2020	EPI_ISL_524727	2020-06-18	Asia / India / Gujarat / Ahmedabad	Human		Female	60	Released	Original			B.1.113	GH
hCoV-19/India/GJ-GBRC-372/2020	EPI_ISL_524728	2020-06-18	Asia / India / Gujarat / Ahmedabad	Human		Female	64	Released	Original			B.1.113	GH
hCoV-19/India/GJ-GBRC-373/2020	EPI_ISL_524729	2020-06-18	Asia / India / Gujarat / Ahmedabad	Human		Male	32	Released	Original			B.1.36	GH
hCoV-19/India/GJ-GBRC-374a/2020	EPI_ISL_524730	2020-06-15	Asia / India / Gujarat / Vadodara	Human		Male	50	Released	Original			B.1.113	GH
hCoV-19/India/GJ-GBRC-374b/2020	EPI_ISL_524731	2020-06-15	Asia / India / Gujarat / Vadodara	Human		Male	50	Released	Original			B.1.113	GH
hCoV-19/India/GJ-GBRC-375/2020	EPI_ISL_524732	2020-07-09	Asia / India / Gujarat / Modasa	Human		Male	54	Deceased	Original			B.1.36	GH
hCoV-19/India/GJ-GBRC-376a/2020	EPI_ISL_524733	2020-07-06	Asia / India / Gujarat / Patan	Human		Male	78	Deceased	Original			B.1.1	GR
hCoV-19/India/GJ-GBRC-376b/2020	EPI_ISL_524734	2020-07-06	Asia / India / Gujarat / Patan	Human		Male	78	Deceased	Original			B.1.1	GR
hCoV-19/India/GJ-GBRC-377a/2020	EPI_ISL_524735	2020-07-11	Asia / India / Gujarat / Khambhaliya	Human		Male	49	Released	Original			B.1.113	GH
hCoV-19/India/GJ-GBRC-377b/2020	EPI_ISL_524736	2020-07-11	Asia / India / Gujarat / Khambhaliya	Human		Male	49	Released	Original			B.1	G
hCoV-19/India/GJ-GBRC-378/2020	EPI_ISL_524737	2020-06-18	Asia / India / Gujarat / Gandhinagar	Human		Male	55	Released	Original			B.1.113	GH
hCoV-19/India/GJ-GBRC-379/2020	EPI_ISL_524738	2020-06-18	Asia / India / Gujarat / Mansa	Human		Male	72	Released	Original			B.1.113	GH
hCoV-19/India/GJ-GBRC-380a/2020	EPI_ISL_524739	2020-06-18	Asia / India / Gujarat / Gandhinagar	Human		Male	25	Released	Original			B.1.113	GH
hCoV-19/India/GJ-GBRC-380b/2020	EPI_ISL_524740	2020-06-18	Asia / India / Gujarat / Gandhinagar	Human		Male	25	Released	Original			B.1.113	G
hCoV-19/India/GJ-GBRC-381/2020	EPI_ISL_524741	2020-06-18	Asia / India / Gujarat / Gandhinagar	Human		Female	25	Released	Original			B.1.113	GH
hCoV-19/India/GJ-GBRC-383a/2020	EPI_ISL_524742	2020-06-18	Asia / India / Gujarat / Gandhinagar	Human		Female	35	Released	Original			B.1.113	GH
hCoV-19/India/GJ-GBRC-383b/2020	EPI_ISL_524743	2020-06-18	Asia / India / Gujarat / Gandhinagar	Human		Female	35	Released	Original			B.1.113	G
hCoV-19/India/GJ-GBRC-384a/2020	EPI_ISL_524744	2020-06-22	Asia / India / Gujarat / Gandhinagar	Human		Male	23	Released	Original			B.1.113	GH
hCoV-19/India/GJ-GBRC-384b/2020	EPI_ISL_524745	2020-06-22	Asia / India / Gujarat / Gandhinagar	Human		Male	23	Released	Original			B	G
hCoV-19/India/GJ-GBRC-385/2020	EPI_ISL_524746	2020-07-11	Asia / India / Gujarat / Jamnagar	Human		Female	62	Released	Original			B.4	L
hCoV-19/India/GJ-GBRC-386a/2020	EPI_ISL_524747	2020-07-11	Asia / India / Gujarat / Jamnagar	Human		Male	40	Deceased	Original			B.1.113	GH
hCoV-19/India/GJ-GBRC-386b/2020	EPI_ISL_524748	2020-07-11	Asia / India / Gujarat / Jamnagar	Human		Male	40	Deceased	Original			B.1.113	GH
hCoV-19/India/GJ-GBRC-387a/2020	EPI_ISL_524749	2020-07-11	Asia / India / Gujarat / Jamnagar	Human		Male	65	Deceased	Original			B.4	L
hCoV-19/India/GJ-GBRC-387b/2020	EPI_ISL_524750	2020-07-11	Asia / India / Gujarat / Jamnagar	Human		Male	65	Deceased	Original			B.4	L
hCoV-19/India/GJ-GBRC-388/2020	EPI_ISL_524751	2020-07-11	Asia / India / Gujarat / Jamnagar	Human		Male	30	Released	Original			B.1.113	GH
hCoV-19/India/GJ-GBRC-389a/2020	EPI_ISL_524752	2020-07-06	Asia / India / Gujarat / Patan	Human		Male	36	Released	Original			B.1.36	GH
hCoV-19/India/GJ-GBRC-389b/2020	EPI_ISL_524753	2020-07-06	Asia / India / Gujarat / Patan	Human		Male	36	Released	Original			B.1.36	GH
hCoV-19/India/GJ-GBRC-390a/2020	EPI_ISL_524754	2020-07-06	Asia / India / Gujarat / Patan	Human		Male	49	Released	Original			B.1.113	GH
hCoV-19/India/GJ-GBRC-390b/2020	EPI_ISL_524755	2020-07-06	Asia / India / Gujarat / Patan	Human		Male	49	Released	Original			B.1	G
hCoV-19/India/GJ-GBRC-391a/2020	EPI_ISL_524756	2020-07-06	Asia / India / Gujarat / Patan	Human		Male	37	Released	Original			B.1.113	GH
hCoV-19/India/GJ-GBRC-391b/2020	EPI_ISL_524757	2020-07-06	Asia / India / Gujarat / Patan	Human		Male	37	Released	Original			B.1.113	GH
hCoV-19/India/GJ-GBRC-392a/2020	EPI_ISL_524758	2020-07-06	Asia / India / Gujarat / Patan	Human		Male	50	Released	Original			B.1.36	GH
hCoV-19/India/GJ-GBRC-392b/2020	EPI_ISL_524759	2020-07-06	Asia / India / Gujarat / Patan	Human		Male	50	Released	Original			B.1.36	GH
hCoV-19/India/GJ-GBRC-393a/2020	EPI_ISL_524760	2020-07-06	Asia / India / Gujarat / Radhanpur	Human		Male	45	Deceased	Original			B.1	G
hCoV-19/India/GJ-GBRC-393b/2020	EPI_ISL_524761	2020-07-06	Asia / India / Gujarat / Radhanpur	Human		Male	45	Deceased	Original			B.1	G
hCoV-19/India/GJ-GBRC-394a/2020	EPI_ISL_524762	2020-07-06	Asia / India / Gujarat / Patan	Human		Male	62	Deceased	Original			B.1.36	GH
hCoV-19/India/GJ-GBRC-394b/2020	EPI_ISL_524763	2020-07-06	Asia / India / Gujarat / Patan	Human		Male	62	Deceased	Original			B.1.36	GH
hCoV-19/India/GJ-GBRC-395a/2020	EPI_ISL_524764	2020-07-06	Asia / India / Gujarat / Patan	Human		Female	80	Deceased	Original			B.1.1.32	GR
hCoV-19/India/GJ-GBRC-395b/2020	EPI_ISL_524765	2020-07-06	Asia / India / Gujarat / Patan	Human		Female	80	Deceased	Original			B.1.1.32	GR
hCoV-19/India/GJ-GBRC-396/2020	EPI_ISL_524766	2020-07-06	Asia / India / Gujarat / Siddhpur	Human		Male	62	Released	Original			B.1.113	GH
hCoV-19/India/HR-THSTI2010A/2020	EPI_ISL_528382	2020-04-27	Asia / India / Haryana	Human	ESIC Medical College and Hospital, Faridabad	Male	49	Asymptomatic	P4	Oro-pharyngeal swab		B.6	O
hCoV-19/India/HR-THSTI2010B/2020	EPI_ISL_528383	2020-04-27	Asia / India / Haryana	Human	ESIC Medical College and Hospital, Faridabad	Male	49	Asymptomatic	P4	Oro-pharyngeal swab		B.6	O
hCoV-19/India/HR-THSTI2010C/2020	EPI_ISL_528384	2020-04-27	Asia / India / Haryana	Human	ESIC Medical College and Hospital, Faridabad	Male	49	Asymptomatic	P4	Oro-pharyngeal swab		B.6	O
hCoV-19/India/HR-THSTI2010D/2020	EPI_ISL_528385	2020-04-27	Asia / India / Haryana	Human	ESIC Medical College and Hospital, Faridabad	Male	49	Asymptomatic	P4	Oro-pharyngeal swab		B.6	O
hCoV-19/India/TG-CCMB-X115/2020	EPI_ISL_528849	2020-07-15	Asia / India / Telangana / Karimnagar	Human		Male	35	unknown	Original	Nasopharyngeal swab/Oropharyngeal swab		B.1.1.8	GR
hCoV-19/India/TG-CCMB-X116/2020	EPI_ISL_528850	2020-07-15	Asia / India / Telangana / Karimnagar	Human		Male	25	unknown	Original	Nasopharyngeal swab/Oropharyngeal swab		B.1.1	GR
hCoV-19/India/TG-CCMB-X14/2020	EPI_ISL_528851	2020-07-14	Asia / India / Telangana / Nalgonda	Human		Male	78	unknown	Original	Nasopharyngeal swab/Oropharyngeal swab		B.1.1.32	GR
hCoV-19/India/TG-CCMB-X15/2020	EPI_ISL_528852	2020-07-14	Asia / India / Telangana / Nalgonda	Human		Male	42	unknown	Original	Nasopharyngeal swab/Oropharyngeal swab		B.1.1.32	GR
hCoV-19/India/TG-CCMB-X16/2020	EPI_ISL_528853	2020-07-14	Asia / India / Telangana / Nalgonda	Human		Male	38	unknown	Original	Nasopharyngeal swab/Oropharyngeal swab		B.1.1.32	GR
hCoV-19/India/TG-CCMB-X42/2020	EPI_ISL_528854	2020-07-14	Asia / India / Telangana / Nalgonda	Human		Male	43	unknown	Original	Nasopharyngeal swab/Oropharyngeal swab		B.1.1.32	GR
hCoV-19/India/TG-CCMB-X43/2020	EPI_ISL_528855	2020-07-14	Asia / India / Telangana / Nalgonda	Human		Male	77	unknown	Original	Nasopharyngeal swab/Oropharyngeal swab		B.1.1.32	GR
hCoV-19/India/TG-CCMB-X44/2020	EPI_ISL_528856	2020-07-14	Asia / India / Telangana / Nalgonda	Human		Male	40	unknown	Original	Nasopharyngeal swab/Oropharyngeal swab		B.1.1.32	GR
hCoV-19/India/TG-CCMB-X46/2020	EPI_ISL_528857	2020-07-14	Asia / India / Telangana / Nalgonda	Human		Male	2	unknown	Original	Nasopharyngeal swab/Oropharyngeal swab		B.1.1.8	GR
hCoV-19/India/TG-CCMB-X49/2020	EPI_ISL_528858	2020-07-14	Asia / India / Telangana / Nalgonda	Human		Female	24	unknown	Original	Nasopharyngeal swab/Oropharyngeal swab		B.1.1.8	GR
hCoV-19/India/TG-CCMB-X50/2020	EPI_ISL_528859	2020-07-14	Asia / India / Telangana / Nalgonda	Human		Female	7	unknown	Original	Nasopharyngeal swab/Oropharyngeal swab		B.1.1.8	GR
hCoV-19/India/TG-CCMB-X52/2020	EPI_ISL_528860	2020-07-14	Asia / India / Telangana / Nalgonda	Human		Male	46	unknown	Original	Nasopharyngeal swab/Oropharyngeal swab		B.1.1.8	GR
hCoV-19/India/TG-CCMB-X59/2020	EPI_ISL_528861	2020-07-14	Asia / India / Telangana / Nalgonda	Human		Male	35	unknown	Original	Nasopharyngeal swab/Oropharyngeal swab		B.1.1.32	GR
hCoV-19/India/TG-CCMB-X65/2020	EPI_ISL_528862	2020-07-14	Asia / India / Telangana / Nalgonda	Human		Male	50	unknown	Original	Nasopharyngeal swab/Oropharyngeal swab		B.1.1.8	GR
hCoV-19/India/TG-CCMB-X67/2020	EPI_ISL_528863	2020-07-14	Asia / India / Telangana / Nalgonda	Human		Male	49	unknown	Original	Nasopharyngeal swab/Oropharyngeal swab		B.1.1.32	GR
hCoV-19/India/TG-CCMB-X76/2020	EPI_ISL_528864	2020-07-14	Asia / India / Telangana / Nalgonda	Human		Male	65	unknown	Original	Nasopharyngeal swab/Oropharyngeal swab		B.1.1.32	GR
hCoV-19/India/TG-CCMB-X86/2020	EPI_ISL_528865	2020-07-14	Asia / India / Telangana / Nalgonda	Human		Male	32	unknown	Original	Nasopharyngeal swab/Oropharyngeal swab		B.1.1.8	GR
hCoV-19/India/TG-CCMB-X87/2020	EPI_ISL_528866	2020-07-14	Asia / India / Telangana / Nalgonda	Human		Female	28	unknown	Original	Nasopharyngeal swab/Oropharyngeal swab		B.1.1.8	GR
hCoV-19/India/TG-CCMB-X88/2020	EPI_ISL_528867	2020-07-14	Asia / India / Telangana / Nalgonda	Human		Male	21	unknown	Original	Nasopharyngeal swab/Oropharyngeal swab		B.1.1.8	GR
hCoV-19/India/TG-CCMB-X89/2020	EPI_ISL_528868	2020-07-14	Asia / India / Telangana / Nalgonda	Human		Male	22	unknown	Original	Nasopharyngeal swab/Oropharyngeal swab		B.1.1.8	GR
hCoV-19/India/TG-CCMB-X94/2020	EPI_ISL_528869	2020-07-14	Asia / India / Telangana / Nalgonda	Human		Male	40	unknown	Original	Nasopharyngeal swab/Oropharyngeal swab		B.1.1.8	GR
hCoV-19/India/PB-IMT-I14/2020	EPI_ISL_539483	2020-04-27	Asia / India / Punjab / Rupnagar	Human	Civil Hospital	Male	37	unknown	Original	Nasopharyngeal swab		B.6	O
hCoV-19/India/PB-IMT-L176/2020	EPI_ISL_539486	2020-04-30	Asia / India / Punjab / Rupnagar	Human	Civil Hospital	Female	37	unknown	Original	Nasopharyngeal swab		B.6	O
hCoV-19/India/PB-IMT-L178/2020	EPI_ISL_539487	2020-05-30	Asia / India / Punjab / Rupnagar	Human	Civil Hospital	Female	37	unknown	Original	Nasopharyngeal swab		B.6	O
hCoV-19/India/UT-IMT-AO15/2020	EPI_ISL_539491	2020-06-18	Asia / India / Uttarakhand / Dehradun	Human	IDSP unit	Female	25	unknown	Original	Nasopharyngeal swab		B.1.113	GH
hCoV-19/India/MH-NIV-13868/2020	EPI_ISL_541700	2020-04-23	Asia / India / Maharashtra	Human		Male	42	unknown	Original			B.1.1.32	GR
hCoV-19/India/MH-NIV-150015/2020	EPI_ISL_541701	2020-08-04	Asia / India / Maharashtra	Human		Male	74	unknown	Original			B.1.1.32	GR
hCoV-19/India/MH-NIV-150596/2020	EPI_ISL_541702	2020-08-05	Asia / India / Maharashtra	Human		Male	40	unknown	Original			B.1.1.32	GR
hCoV-19/India/MH-NIV-153805/2020	EPI_ISL_541704	2020-08-07	Asia / India / Maharashtra	Human		Female	8	unknown	Original			B.1.1.32	GR
hCoV-19/India/MH-NIV-155669/2020	EPI_ISL_541705	2020-08-08	Asia / India / Maharashtra	Human		Male	38	unknown	Original			B.1.1.31	GR
hCoV-19/India/MH-NIV-156143/2020	EPI_ISL_541706	2020-08-08	Asia / India / Maharashtra	Human		Female	60	unknown	Original			B.1.1.32	GR
hCoV-19/India/MH-NIV-157478/2020	EPI_ISL_541707	2020-08-10	Asia / India / Maharashtra	Human		Female	65	unknown	Original			B.1.1.32	GR
hCoV-19/India/MH-NIV-157939/2020	EPI_ISL_541708	2020-08-10	Asia / India / Maharashtra	Human		Male	23	unknown	Original			B.1.1.32	GR
hCoV-19/India/MH-NIV-159610/2020	EPI_ISL_541710	2020-08-11	Asia / India / Maharashtra	Human		Male	32	unknown	Original			B.1.1.32	GR
hCoV-19/India/MH-NIV-164425/2020	EPI_ISL_541711	2020-08-14	Asia / India / Maharashtra	Human		Male	12	unknown	Original			B.1.1.32	GR
hCoV-19/India/MH-NIV-172607/2020	EPI_ISL_541713	2020-08-20	Asia / India / Maharashtra	Human		Female	50	unknown	Original			B.1.1.32	GR
hCoV-19/India/MH-NIV-173797/2020	EPI_ISL_541714	2020-08-21	Asia / India / Maharashtra	Human		Male	50	unknown	Original			B.1.1.32	GR
hCoV-19/India/MH-NIV-174910/2020	EPI_ISL_541715	2020-08-23	Asia / India / Maharashtra	Human		Male	14	unknown	Original			B.1.1	GR
hCoV-19/India/MH-NIV-176041/2020	EPI_ISL_541716	2020-08-24	Asia / India / Maharashtra	Human		Male	59	unknown	Original			B.1.1.32	GR
hCoV-19/India/MH-NIV-176352/2020	EPI_ISL_541717	2020-08-24	Asia / India / Maharashtra	Human		Female	22	unknown	Original			B.1.1.32	GR
hCoV-19/India/MH-NIV-183948/2020	EPI_ISL_541718	2020-08-28	Asia / India / Maharashtra	Human		Female	40	unknown	Original			B.1.1.32	GR
hCoV-19/India/MH-NIV-185628/2020	EPI_ISL_541719	2020-08-29	Asia / India / Maharashtra	Human		Male	27	unknown	Original			B.1.1	GR
hCoV-19/India/MH-NIV-186959/2020	EPI_ISL_541720	2020-08-31	Asia / India / Maharashtra	Human		Female	15	unknown	Original			B.1.1.32	GR
hCoV-19/India/MH-NIV-187756/2020	EPI_ISL_541721	2020-08-31	Asia / India / Maharashtra	Human		Female	56	unknown	Original			B.1.1.32	GR
hCoV-19/India/MH-NIV-191205/2020	EPI_ISL_541723	2020-09-02	Asia / India / Maharashtra	Human		Female	45	unknown	Original			B.1.1.32	GR
hCoV-19/India/MH-NIV-192922/2020	EPI_ISL_541724	2020-09-03	Asia / India / Maharashtra	Human		Male	42	unknown	Original			B.1.1.32	GR
hCoV-19/India/MH-NIV-52010/2020	EPI_ISL_541725	2020-06-04	Asia / India / Maharashtra	Human		Female	29	unknown	Original			B.1.1.32	GR
hCoV-19/India/MH-NIV-57622/2020	EPI_ISL_541726	2020-06-10	Asia / India / Maharashtra	Human		Female	38	unknown	Original			B.1.1.32	GR
hCoV-19/India/MH-NIV-57774/2020	EPI_ISL_541727	2020-06-10	Asia / India / Maharashtra	Human		Male	25	unknown	Original			B.1.1.32	GR
hCoV-19/India/MH-NIV-58210/2020	EPI_ISL_541728	2020-06-10	Asia / India / Maharashtra	Human		Female	63	unknown	Original			B.1.1.32	GR
hCoV-19/India/MH-NIV-59437/2020	EPI_ISL_541729	2020-06-11	Asia / India / Maharashtra	Human		Male	41	unknown	Original			B.1.1.32	GR
hCoV-19/India/MH-NIV-59448/2020	EPI_ISL_541730	2020-06-11	Asia / India / Maharashtra	Human		Female	58	unknown	Original			B.1.1.32	GR
hCoV-19/India/MH-NIV-60033/2020	EPI_ISL_541731	2020-06-12	Asia / India / Maharashtra	Human		Female	60	unknown	Original			B.1.1.32	GR
hCoV-19/India/MH-NIV-69925/2020	EPI_ISL_541733	2020-06-19	Asia / India / Maharashtra	Human		Male	9	unknown	Original			B.1.1.32	GR
hCoV-19/India/MH-NIV-71548/2020	EPI_ISL_541734	2020-06-20	Asia / India / Maharashtra	Human		Female	75	unknown	Original			B.1.1.32	GR
hCoV-19/India/MH-NIV-71791/2020	EPI_ISL_541735	2020-06-20	Asia / India / Maharashtra	Human		Male	23	unknown	Original			B.1.1	GR
hCoV-19/India/MH-NIV-72638/2020	EPI_ISL_541736	2020-06-20	Asia / India / Maharashtra	Human		Male	40	unknown	Original			B.1.1.32	GR
hCoV-19/India/MH-NIV-73012/2020	EPI_ISL_541737	2020-06-22	Asia / India / Maharashtra	Human		Male	27	unknown	Original			B.1.1	GR
hCoV-19/India/MH-NIV-73500/2020	EPI_ISL_541738	2020-06-22	Asia / India / Maharashtra	Human		Male	35	unknown	Original			B.1.1.32	GR
hCoV-19/India/MH-NIV-74837/2020	EPI_ISL_541739	2020-06-22	Asia / India / Maharashtra	Human		Male	27	unknown	Original			B.1.1.32	GR
hCoV-19/India/MH-NIV-74916/2020	EPI_ISL_541740	2020-07-03	Asia / India / Maharashtra	Human		Female	31	unknown	Original			B.1.1.32	GR
hCoV-19/India/MH-NIV-76773/2020	EPI_ISL_541741	2020-06-23	Asia / India / Maharashtra	Human		Male	31	unknown	Original			B.1.1.32	GR
hCoV-19/India/MH-NIV-77268/2020	EPI_ISL_541742	2020-06-23	Asia / India / Maharashtra	Human		Male	4	unknown	Original			B.1.1.32	GR
hCoV-19/India/MH-NIV-77702/2020	EPI_ISL_541743	2020-06-24	Asia / India / Maharashtra	Human		Female	40	unknown	Original			B.1.1.32	GR
hCoV-19/India/MH-NIV-78532/2020	EPI_ISL_541744	2020-06-24	Asia / India / Maharashtra	Human		Male	38	unknown	Original			B.1.1	GR
hCoV-19/India/MH-NIV-80231/2020	EPI_ISL_541745	2020-06-25	Asia / India / Maharashtra	Human		Male	60	unknown	Original			B.1.1	GR
hCoV-19/India/MH-NIV-80896/2020	EPI_ISL_541746	2020-06-25	Asia / India / Maharashtra	Human		Male	27	unknown	Original			B.1.1.32	GR
hCoV-19/India/MH-NIV-81270/2020	EPI_ISL_541747	2020-06-25	Asia / India / Maharashtra	Human		Female	22	unknown	Original			B.1.1	GR
hCoV-19/India/MH-NIV-96428/2020	EPI_ISL_541748	2020-07-03	Asia / India / Maharashtra	Human		Male	50	unknown	Original			B.1.1.32	GR
hCoV-19/India/MH-NIV-99913/2020	EPI_ISL_541751	2020-07-06	Asia / India / Maharashtra	Human		Female	31	unknown	Original			B.1	G
hCoV-19/India/DL-NIV-763/2020	EPI_ISL_547870	2020	Asia / India / Delhi	Human		unknown	unknown	unknown	unknown			B.1	G
hCoV-19/India/DL-NIV-770/2020	EPI_ISL_547871	2020	Asia / India / Delhi	Human		unknown	unknown	unknown	unknown			B.1	G
hCoV-19/India/DL-NIV-772/2020	EPI_ISL_547872	2020	Asia / India / Delhi	Human		unknown	unknown	unknown	unknown			B.1	G
hCoV-19/India/DL-NIV-773/2020	EPI_ISL_547873	2020	Asia / India / Delhi	Human		unknown	unknown	unknown	unknown			B.1	G
hCoV-19/India/DL-NIV-777/2020	EPI_ISL_547874	2020	Asia / India / Delhi	Human		unknown	unknown	unknown	unknown			B.1	G
hCoV-19/India/DL-NIV-781/2020	EPI_ISL_547875	2020	Asia / India / Delhi	Human		unknown	unknown	unknown	unknown			B.1	G
hCoV-19/India/UP-NIV-32/2020	EPI_ISL_547876	2020	Asia / India / Uttar Pradesh	Human		unknown	unknown	unknown	unknown			B.1.1	GR
hCoV-19/India/HR-IMT-BZ124/2020	EPI_ISL_561339	2020-08-25	Asia / India / Haryana	Human	Civil Hospital, Panchkula	Male	53	unknown	Original	Nasopharyngeal swab		B.1.113	GH
hCoV-19/India/HR-IMT-BZ144/2020	EPI_ISL_561340	2020-08-25	Asia / India / Haryana	Human	Civil Hospital, Panchkula	Female	21	unknown	Original	Nasopharyngeal swab		B.1.113	GH
hCoV-19/India/HR-IMT-BZ164/2020	EPI_ISL_561341	2020-08-25	Asia / India / Haryana	Human	Civil Hospital, Panchkula	Female	39	unknown	Original	Nasopharyngeal swab		B.1.113	GH
hCoV-19/India/HR-IMT-CB126/2020	EPI_ISL_561343	2020-08-27	Asia / India / Haryana	Human	Civil Hospital, Panchkula	Male	43	unknown	Original	Nasopharyngeal swab		B.1.1	O
hCoV-19/India/PB-IMT-L169/2020	EPI_ISL_561344	2020-04-30	Asia / India / Punjab	Human	Civil Hospital, Ropar	Male	18	unknown	Original	Nasopharyngeal swab		B.6	O
hCoV-19/USA/IN-QDX-1186/2020	EPI_ISL_571934	2020-03-16	North America / USA / Indiana	Human		Male	70	unknown	Original			B.1	G
hCoV-19/USA/IN-QDX-1188/2020	EPI_ISL_571936	2020-03-16	North America / USA / Indiana	Human		Male	77	unknown	Original			B.1.1	GR
hCoV-19/USA/IN-QDX-1189/2020	EPI_ISL_571937	2020-03-16	North America / USA / Indiana	Human		Female	79	unknown	Original			B.1	G
hCoV-19/India/MH-NIV-217242/2020	EPI_ISL_577678	2020-09-17	Asia / India / Maharashtra	Human		Male	32	unknown	Original			B.1.1	GR
hCoV-19/India/MH-NIV-229467/2020	EPI_ISL_577679	2020-09-28	Asia / India / Maharashtra	Human		Male	26	unknown	Original			B.1.1.32	GR
hCoV-19/India/MH-NIV-229468/2020	EPI_ISL_577680	2020-09-28	Asia / India / Maharashtra	Human		Male	52	unknown	Original			B.1.1.32	GR
hCoV-19/India/MH-NIV-229461/2020	EPI_ISL_577681	2020-09-28	Asia / India / Maharashtra	Human		Male	18	unknown	Original			B.1.1.32	GR
hCoV-19/India/MH-NIV-229428/2020	EPI_ISL_577682	2020-09-29	Asia / India / Maharashtra	Human		Male	32	unknown	Original			B.1	G
hCoV-19/India/MH-NIV-229512/2020	EPI_ISL_577683	2020-09-28	Asia / India / Maharashtra	Human		Female	39	unknown	Original			B.1.113	GH
hCoV-19/India/MH-NIV-229539/2020	EPI_ISL_577684	2020-09-28	Asia / India / Maharashtra	Human		Male	45	unknown	Original			B.1.1.32	GR
hCoV-19/India/MH-NIV-229542/2020	EPI_ISL_577685	2020-09-28	Asia / India / Maharashtra	Human		Male	18	unknown	Original			B.1.1.32	GR
hCoV-19/India/MH-NIV-229545/2020	EPI_ISL_577686	2020-09-28	Asia / India / Maharashtra	Human		Female	39	unknown	Original			B.1.1.32	GR
hCoV-19/India/MH-NIV-229566/2020	EPI_ISL_577688	2020-09-28	Asia / India / Maharashtra	Human		Male	23	unknown	Original			B.1.1	GR
hCoV-19/India/MH-NIV-229576/2020	EPI_ISL_577689	2020-09-28	Asia / India / Maharashtra	Human		Female	35	unknown	Original			B.1.1.32	GR
hCoV-19/India/MH-NIV-229597/2020	EPI_ISL_577690	2020-09-28	Asia / India / Maharashtra	Human		Female	33	unknown	Original			B.1.1.32	GR
hCoV-19/India/MH-NIV-229622/2020	EPI_ISL_577691	2020-09-28	Asia / India / Maharashtra	Human		Female	18	unknown	Original			B.1.1.32	GR
hCoV-19/India/MH-NIV-229643/2020	EPI_ISL_577692	2020-09-29	Asia / India / Maharashtra	Human		Female	62	unknown	Original			B.1.1.32	GR
hCoV-19/India/MH-NIV-229644/2020	EPI_ISL_577693	2020-09-29	Asia / India / Maharashtra	Human		Male	64	unknown	Original			B.1.1.32	GR
hCoV-19/India/MH-NIV-229665/2020	EPI_ISL_577695	2020-09-29	Asia / India / Maharashtra	Human		Female	16	unknown	Original			B.1.1	GR
hCoV-19/India/MH-NIV-229715/2020	EPI_ISL_577698	2020-09-29	Asia / India / Maharashtra	Human		Female	31	unknown	Original			B.1.1.32	GR
hCoV-19/India/MH-NIV-229297/2020	EPI_ISL_577710	2020-09-28	Asia / India / Maharashtra	Human		Male	56	unknown	Original			B.1.1.32	GR
hCoV-19/India/MH-NIV-229360/2020	EPI_ISL_577711	2020-09-29	Asia / India / Maharashtra	Human		Male	72	unknown	Original			B.1.1	GR
hCoV-19/India/MH-NIV-229453/2020	EPI_ISL_577712	2020-09-29	Asia / India / Maharashtra	Human		Female	43	unknown	Original			B.1	G
hCoV-19/India/MH-NIV-229460/2020	EPI_ISL_577713	2020-09-28	Asia / India / Maharashtra	Human		Male	27	unknown	Original			B.1.1.32	GR
hCoV-19/India/KA-NIV-QC-1803/2020	EPI_ISL_577714	2020-09	Asia / India / Karnataka	Human		Male	40	unknown	Original			B.1.113	GH
hCoV-19/India/KA-NIV-QC-1801/2020	EPI_ISL_577715	2020-09	Asia / India / Karnataka	Human		Female	40	unknown	Original			B.1.113	GH
hCoV-19/India/MH-NIV-229388/2020	EPI_ISL_577717	2020-09-29	Asia / India / Maharashtra	Human		Female	35	unknown	Original			B.1.1.32	GR
hCoV-19/India/MH-NIV-227726/2020	EPI_ISL_577718	2020-09	Asia / India / Maharashtra	Human		Male	35	unknown	Original			B.1	G
hCoV-19/India/MH-NIV-226708/2020	EPI_ISL_577719	2020-09	Asia / India / Maharashtra	Human		Female	30	unknown	Original			B.1.1.32	GR
hCoV-19/India/MH-NIV-226709/2020	EPI_ISL_577720	2020-09-25	Asia / India / Maharashtra	Human		Male	30	unknown	Original			B.1.1.32	GR
hCoV-19/India/MH-NIV-227243/2020	EPI_ISL_577722	2020-09-26	Asia / India / Maharashtra	Human		Female	36	unknown	Original			B.1.113	GH
hCoV-19/India/MH-NIV-227512/2020	EPI_ISL_577723	2020-09-26	Asia / India / Maharashtra	Human		Male	48	unknown	Original			B.1.1.32	GR
hCoV-19/India/MH-NIV-QC-1379/2020	EPI_ISL_577725	2020-07-21	Asia / India / Maharashtra	Human		Male	44	unknown	Original			B.1.1	GR
hCoV-19/India/MH-NIV-QC-1381/2020	EPI_ISL_577726	2020-07-22	Asia / India / Maharashtra	Human		Male	44	unknown	Original			B.1.1	GR
hCoV-19/India/MH-NIV-QC-1444/2020	EPI_ISL_577727	2020-09-08	Asia / India / Maharashtra	Human		Male	61	unknown	Original			B.1.113	GH
hCoV-19/India/MH-NIV-QC-1450/2020	EPI_ISL_577728	2020-09-08	Asia / India / Maharashtra	Human		Male	49	unknown	Original			B.1.1	GR
hCoV-19/India/MH-NIV-QC-1405/2020	EPI_ISL_577729	2020-07-25	Asia / India / Maharashtra	Human		Female	24	unknown	Original			B.1.1.32	GR
hCoV-19/India/MH-NIV-QC-1844/2020	EPI_ISL_577730	2020-09-15	Asia / India / Maharashtra	Human		Male	12	unknown	Original			B.1.1.32	GR
hCoV-19/India/MH-NIV-QC-1848/2020	EPI_ISL_577731	2020-09-13	Asia / India / Maharashtra	Human		Female	56	unknown	Original			B.1.1.32	GR
hCoV-19/India/MH-NIV-QC-1822/2020	EPI_ISL_577732	2020-09	Asia / India / Maharashtra	Human		Female	47	unknown	Original			B.1	G
hCoV-19/India/MH-NIV-QC-1804/2020	EPI_ISL_577733	2020-09	Asia / India / Maharashtra	Human		Female	73	unknown	Original			B.1.1.32	GR
hCoV-19/India/WB-IICB-008/2020	EPI_ISL_578168	2020-09-10	Asia / India / West Bengal	Human		unknown	unknown	unknown	Original			B.1	O
hCoV-19/India/WB-IICB-009/2020	EPI_ISL_578175	2020-09-10	Asia / India / West Bengal	Human		unknown	unknown	unknown	Original			B.1	O
hCoV-19/India/WB-IICB-010/2020	EPI_ISL_578178	2020-09-10	Asia / India / West Bengal	Human		unknown	unknown	unknown	Original			B.1	G
hCoV-19/India/WB-IICB-011/2020	EPI_ISL_578179	2020-09-10	Asia / India / West Bengal	Human		unknown	unknown	unknown	Original			B.1	G
hCoV-19/India/WB-IICB-012/2020	EPI_ISL_578180	2020-09-10	Asia / India / West Bengal	Human		unknown	unknown	unknown	Original			B	O
hCoV-19/India/WB-IICB-013/2020	EPI_ISL_578181	2020-09-10	Asia / India / West Bengal	Human		unknown	unknown	unknown	Original			B	O
hCoV-19/India/WB-IICB-014/2020	EPI_ISL_578182	2020-09-10	Asia / India / West Bengal	Human		unknown	unknown	unknown	Original			B.1.36	GH
hCoV-19/India/WB-IICB-015/2020	EPI_ISL_578183	2020-09-10	Asia / India / West Bengal	Human		unknown	unknown	unknown	Original			B.1	G
hCoV-19/India/WB-IICB-016/2020	EPI_ISL_578184	2020-09-10	Asia / India / West Bengal	Human		unknown	unknown	unknown	Original			B	O
hCoV-19/India/WB-IICB-021/2020	EPI_ISL_581495	2020-08-12	Asia / India / West Bengal	Human		unknown	unknown	unknown	Original			B	L
hCoV-19/India/WB-IICB-022/2020	EPI_ISL_581496	2020-08-12	Asia / India / West Bengal	Human		unknown	unknown	unknown	Original			B.1	O
hCoV-19/India/WB-IICB-023/2020	EPI_ISL_581497	2020-08-04	Asia / India / West Bengal	Human		unknown	unknown	unknown	Original			B.1	O
hCoV-19/India/WB-IICB-024/2020	EPI_ISL_581499	2020-08-12	Asia / India / West Bengal	Human		unknown	unknown	unknown	Original			B.1	O
[truncated: 526 more rows]

## Sheet: Prevalent Mutations
Mutation present in greater than 250 genomes
N_R230K	950
N_G204R	945
NSP12_P323L	1998
NSP6_L37F	335
Spike_D614G	2062
NS3_Q57H	544
NSP12_A97V	328
N_P13L	295
N_S194L	412
NSP3_T1198K	300
