# Supplementary material for: Pan-India novel coronavirus SARS-CoV-2 genomics and global diversity analysis in spike protein
Source: Heliyon. 2021 Mar 19;7(3):e06564. doi: 10.1016/j.heliyon.2021.e06564 (PMC7972664; doi:10.1016/j.heliyon.2021.e06564)
Supplement: Additional File 2 — The state wise list of mutations observed in country. [file mmc2.xlsx]

## Sheet: Statewise mutation list
AP		Assam		Bihar		Haryana		Jammu		Kerala		Ladakh		Rajasthan		Uttar Pradesh		West Bengal		Gujrat		Karnatka		Delhi		Maharshtra		Odisha		Telngana		MadhyaPradesh		TamilNadu
NSP12_A97V	1	NSP12_A97V	2	NSP6_L37F	4	NSP12_A97V	4	NSP12_A97V	1	Spike_A930V	1	NSP6_L37F	6	NSP6_L37F	4	NSP6_L37F	3	NSP12_A97V	10	Spike_D614G	353	NSP12_P323L	34	Spike_S943P	1	Spike_D614G	105	N_G204R	54	NSP3_R352H	2	NSP1_L27F	3	NSP12_P323L	17
N_P13L	1	N_P13L	1	NSP12_A97V	4	N_P13L	4	NSP2_S301F	1	NSP13_T214I	1	NSP2_R27C	6	NSP12_A97V	4	NSP12_A97V	3	N_S202N	10	NSP12_P323L	333	Spike_D614G	34	Spike_A771V	1	NSP12_P323L	98	Spike_A1015T	1	NSP9_T109I	1	Spike_S943P	1	NSP3_T1198K	17
NSP6_L37F	1	NSP3_S1197R	1	N_P13L	4	NSP6_L37F	4	N_P13L	1	NSP3_P1326S	1	NSP4_M33I	6	N_P13L	4	N_P13L	3	NSP2_G339S	10	NS3_Q57H	211	NSP12_A97V	16	N_G204R	8	N_G204R	86	NSP14_D464Y	1	NSP2_R218L	1	NSP6_M83I	1	NSP12_A97V	16
NSP3_T1198K	1	NSP6_L37F	2	NSP3_T1198K	4	NSP3_T1198K	4	NSP6_L37F	1	NS8_L84S	1	NSP2_V198I	6	NSP3_T1198K	4	NSP3_T1198K	3	NSP6_L37F	9	N_S194L	144	N_P13L	16	Spike_K77M	1	N_R203K	86	NSP3_G337D	2	NSP3_H323Y	3	NSP3_P1558L	6	Spike_D614G	16
		NSP16_K160R	1	Spike_A243S	1	N_D63N	1	NSP3_S1197R	1	Spike_Y145del	1	NSP13_Y253H	5	NSP12_P323L	2	Spike_D614G	2	NSP13_E201A	5	Spike_L54F	69	NSP6_L37F	15	NSP12_A97V	60	NSP3_A994D	82	NS3_V97I	1	N_G204R	46	M_L29J	1	N_R203K	15
		NSP3_T1198K	2	Spike_S494P	1	NSP4_L398I	1	NSP3_T1198K	1	Spike_R408I	1	NSP15_A81T	1	Spike_T323I	1	NSP12_P323L	2	N_G204R	4	NSP2_Q496P	58	NSP3_T1198K	15	NSP3_S1197R	7	NSP6_L37F	20	NSP3_T749I	5	NSP12_L636I	1	NS3_Q57H	1	N_G204R	15
				Spike_K77M	1	NSP13_K345R	1			NSP3_P1261L	1	NS7a_K85Q	1	NSP15_S161I	1	NSP2_L266I	1	Spike_T323I	4	NSP14_L177F	57	N_R203K	15	N_P13L	44	NSP12_A97V	19	NSP15_R138L	1	M_T7I	1	NSP13_A296S	1	N_P13L	15
				NSP13_K40R	1					NSP2_I491T	1	NSP3_V1768G	1	NSP3_S697F	1	N_R203K	1	NSP3_T725I	4	NSP14_T372I	35	N_G204R	15	NS7b_Y10F	1	N_P13L	19	NSP11_D3G	1	NSP3_Y857C	1	NS3_D155Y	1	NSP6_L37F	14
				NSP3_S1197R	1					NSP12_A406V	1	NSP3_T1004I	1	Spike_D614G	1	N_G204R	1	NS8_K94I	4	NSP12_V880I	20	NSP2_S138L	12	NS3_G251V	2	NSP3_T1198K	18	NSP12_A400V	1	NSP3_D1121G	6	NSP12_A97V	8	NSP4_D279N	4
				NS7b_T40I	1					NSP2_I296V	1			Spike_T1027I	1	NSP14_A119V	1	NSP3_A614S	4	NSP6_L37F	17	NS3_Q57H	11	NSP10_N40B	1	NS8_L84S	9	Spike_V1104L	1	NSP1_G30C	1	N_P13L	6	NSP2_S138L	4
																NSP2_T412I	1	Spike_D614G	3	Spike_R78M	16	N_S194L	8	N_Q7K	1	N_S202N	8	NSP16_Q159R	1	NSP16_N298H	4	NSP3_S1197R	2	NS3_S74F	3
																NSP3_P153S	1	NSP12_P323L	3	N_S202N	16	NSP3_T779I	6	NSP14_D48N	1	NSP13_P402S	6	NS3_K16N	1	NSP8_L91F	1	NSP2_Y16H	1	NSP2_M609I	3
																		NSP3_T64I	3	NS8_L84S	15	NSP3_I341M	6	NSP4_T14I	1	NSP3_T133I	5	NSP1_E2G	1	Spike_K77M	9	M_S214I	1	NSP15_I252V	1
																		N_P13L	2	N_P13L	13	NSP13_A237T	6	NS7a_R80S	1	NSP3_D1121G	5	NSP14_V125F	3	NSP12_A97V	81	NSP11_A2V	1	NSP3_R352C	1
																		NSP3_T1198K	2	Spike_E583D	12	NSP3_V1768G	4	NSP2_G339S	2	NSP15_V66L	4	NSP3_T1184M	1	NSP3_S1197R	17	NSP3_A488V	1	NSP3_S1467F	1
																		M_V70F	2	NSP3_T1198K	12	NSP16_M17I	4	NSP2_S301F	2	NSP15_P205S	4	NSP6_N156D	1	N_P13L	82	NSP9_T67I	1	NS3_Q57H	1
																		NSP12_G671S	2	NSP12_A97V	11	NSP3_P985S	4	N_S194L	24	NSP12_M756I	4	Spike_L1063F	1	NSP11_S6L	5	N_E378V	3	Spike_K558N	1
																		N_R203K	2	Spike_T572I	10	Spike_K77M	3	NSP4_F308Y	1	NSP3_S1197R	4	NSP13_Y398C	1	NSP15_G20V	4	NSP12_P323L	28	NSP12_T293I	1
																		NS3_V13L	2	NSP5_N142L	8	NS3_L52I	3	NSP4_R306T	1	NSP2_V198I	4	Spike_L18F	1	NSP12_T409I	1	NSP3_V811A	1	NSP2_I349M	1
																		Spike_T723I	2	NSP12_L329I	8	NSP13_S166A	3	NS3_C81F	1	Spike_T22I	4	NS3_Q57H	23	M_A2V	1	NSP15_V22L	1	NSP3_S1197R	1
																		NS8_L84S	2	NSP3_S716I	8	Spike_D1084Y	3	NSP3_S1807F	1	NSP3_P654S	4	Spike_G857C	1	NS3_G100V	1	NS3_R134H	1	NSP11_S6L	1
																		NSP16_K160R	1	NSP3_A994D	7	NS3_L15F	3	NSP3_N1587D	1	E_R38del	3	Spike_A879T	1	NSP2_G339S	15	NSP6_L37F	4	N_L407W	1
																		NS8_V32L	1	NSP3_S1197R	7	NSP13_S236I	3	NSP2_I559V	2	NSP6_V149F	3	N_S33I	1	NSP2_S301F	3	NSP6_Y242D	1	NSP1_S100C	1
																		Spike_G1124V	1	NSP4_T295I	7	NSP2_A159V	3	NS3_G196V	1	Spike_Q677H	3	NSP3_D1481Y	1	N_S194L	2	NSP14_P158S	1	NSP2_S301F	1
																		Spike_G261S	1	N_G204R	6	NSP3_P1558L	3	NSP14_D211B	1	E_L39del	3	NSP13_I293V	1	NSP15_K34T	1	Spike_C1243F	1	NS6_D53Y	1
																		NSP2_G262S	1	N_R203K	5	NSP3_A994D	2	Spike_A243S	1	E_A36G	3	NSP2_A174T	1	NSP15_K109N	1	NSP3_V1768G	1	NSP1_R124C	1
																		NSP2_K521N	1	NSP13_G206C	5	NSP1_F143del	2	NSP16_P215S	1	NS3_W149L	3	NSP6_V149F	1	N_G99C	1	NSP12_S649L	1	NSP3_V1768G	1
																		NSP16_L111F	1	NSP15_V148A	5	Spike_R765L	2	NS3_Q57H	7	NSP3_A54T	3	NS3_G18C	1	Spike_V1068F	1	Spike_D614G	27	NSP12_T141I	1
																		NSP2_A302V	1	Spike_Q677H	5	NSP3_R30S	2	Spike_L18F	1	NSP3_Y107C	3	NSP3_E522D	1	NS7a_P34L	1	NSP3_T1198K	9	NS7a_F54L	1
																		Spike_H49Y	1	NSP3_A1914D	5	NSP1_S142del	2	NSP13_T127I	1	NSP3_G470V	3	NSP5_H246Y	1	Spike_S1021F	1	NSP2_I273T	1
																		N_P279S	1	NSP14_V460L	4	NSP1_K141del	2	NSP3_V980L	1	NSP14_T5A	3	NSP4_A380V	3	NSP3_S1807F	1	Spike_S884F	1
																		NSP3_M265I	1	NSP3_P340S	4	NSP3_P1316S	2	NSP16_L295J	1	Spike_R214L	2	NSP16_P12S	1	NS8_A65V	3	NSP8_N108B	1
																		NSP9_V102I	1	N_S193I	4	NS3_V90F	2	NS8_L84S	2	Spike_I1179N	2	NSP12_K91E	1	NSP4_M366I	1	NSP12_D304G	1
																		NSP3_S1197R	1	NSP2_G339S	4	NSP13_G54S	1	NSP12_L212J	1	Spike_G1124V	2	Spike_L54F	1	NSP14_P46L	1	NSP3_T779I	1
																		NSP3_D729Y	1	NSP1_V169A	4	NSP3_A358S	1	NSP13_M474V	1	NSP16_G39C	2	NS7b_I27T	1	Spike_Y28H	1	NS7a_V104F	1
																		NS8_E110stop	1	NSP6_D112N	4	NSP3_W1498R	1	NSP14_Y420stop	1	NS8_S54L	2	NS8_P85L	1	NSP3_V325F	1	NSP12_A97V	1
																		Spike_T941K	1	NS3_L41F	4	N_D225Y	1	NSP15_P270L	1	NSP6_V91L	2	Spike_K150N	1	NS7b_L32F	1	NSP12_D269N	6
																		NSP3_V1795F	1	N_A156S	3	Spike_D627P	1	NSP6_N144B	1	NSP3_A1461V	2	N_G18V	12	NS7a_T39I	1	NSP3_S697F	7
																		NSP14_G114V	1	NSP3_T237I	3	NSP3_P153S	1	NSP14_G456stop	1	NS7a_E95K	2	Spike_H1101Y	1	NSP6_Q257R	1	NS3_C81R	1
																		N_A359S	1	NSP14_K349N	3	Spike_T33K	1	NSP16_P215Q	1	NSP3_S769L	2	NSP3_S1877G	1	NSP8_M90S	1	NSP12_L329I	1
																		NSP3_S1843F	1	NSP2_E453D	3	NSP14_A323V	1	NSP3_C296F	1	E_R38stop	2	NSP3_G251E	1	NSP16_R216C	1	N_L139F	1
																		NSP2_P129L	1	N_M234I	3	Spike_F32Y	1	NSP14_C477Y	1	NSP10_I55M	2	NSP2_Q182R	1	NSP3_P822L	2	NSP3_A994D	2
																				NS8_E64stop	3	Spike_G35Q	1	Spike_D614G	28	NSP12_H256Y	2	Spike_V622F	4	NS3_Q57H	30	NSP2_A510V	1
																				NSP4_A231V	3	NSP12_L638F	1	NSP3_V1768G	2	NSP15_V172L	2	NSP13_A135V	1	Spike_T602I	1	NSP3_S716I	1
																				NS8_E110stop	3	NSP3_P340S	1	NSP16_L180J	1	NSP16_K160R	2	N_D401Y	3	NSP3_I1672T	9	NSP3_D1214Y	6
																				Spike_L5F	3	NSP16_V78G	1	NSP4_Y397H	1	NSP15_G156A	2	NSP12_P323L	116	NSP3_G175V	1	NSP3_T771I	1
																				NSP5_K236R	3	NS8_V99L	1	NSP5_I78V	1	M_L29F	2	NSP4_D279N	28	NS3_G172C	1	NSP3_P340S	1
																				NSP3_P1228L	3	NS3_G172V	1	NSP16_R216S	1	NSP13_L325F	1	NSP5_S254F	3	NSP13_V210I	1	NSP15_Q19K	1
																				NSP3_M951I	3	Spike_A653V	1	Spike_T470N	1	NSP2_R27C	1	NSP3_M1747I	3	NSP2_A518V	1	E_S68F	1
																				NSP4_G309C	3	Spike_I1179V	1	N_R203K	8	Spike_K558N	1	NS3_M260T	1	NSP3_P1103L	8	Spike_E583D	1
																				Spike_Q690H	3	NSP13_D435Y	1	N_S197L	1	NSP12_R173H	1	NSP3_A994D	15	NSP8_Y135H	1	N_G18S	7
																				N_G97S	3	Spike_E96D	1	NSP3_T350I	1	NSP13_V397L	1	NSP3_K1577E	1	NSP5_S123P	1	Spike_S929T	1
																				NSP3_H1539Y	3	NSP13_P402S	1	Spike_P1263L	1	NSP8_L169F	1	Spike_A930T	1	Spike_P521S	1
																				NSP12_L638F	3	NS3_P240S	1	NSP3_E869D	1	NS3_G251V	1	NSP3_I62V	1	NSP3_N1053T	1
																				NSP5_L75F	3	NSP3_P1326L	1	NSP2_P585S	2	E_L65M	1	NSP2_A159V	3	NSP16_A178V	1
																				NSP2_T103I	2	NSP5_R105C	1	Spike_L5F	1	NSP3_T1365I	1	NSP5_Y209H	1	NS3_R68I	1
																				NSP3_S915G	2	Spike_D88H	1	M_A85S	1	NSP2_C11F	1	NS7a_R78C	1	NSP16_N138K	1
																				NS3_T151I	2	N_A381S	1	NS7a_Q76R	1	NSP2_S301F	1	Spike_C1243F	1	NSP2_G265V	3
																				NSP5_T190A	2	NSP15_R206W	1	NSP13_Y541C	1	E_L37S	1	Spike_G1171S	1	NSP13_W506C	1
																				NSP5_Q127R	2	NSP14_N438S	1	NSP12_P323L	15	NSP6_L227F	1	NS3_V255F	1	NSP3_P1662L	1
																				NS7a_L116F	2	NS7a_L102F	1	NSP14_S255I	1	NSP12_D67N	1	NSP2_T85I	4	NSP4_A380V	19
																				NSP10_A20V	2	NSP2_A26E	1	NSP3_L1393J	1	NSP15_G286V	1	E_N66T	1	NSP1_R124C	1
																				NSP8_K127T	2	NS8_D119G	1	NSP16_L272F	1	NS3_A110V	1	Spike_D848N	1	NS3_V112F	1
																				NSP13_V247F	2	Spike_D839Y	1	NSP13_D32B	1	Spike_G769V	1	N_K256stop	5	Spike_D614G	85
																				NS7a_Q94E	2	NSP3_M265I	1	NS7a_P48L	1	NSP13_A553V	1	NSP3_C1731Y	1	NSP3_S1534G	3
																				NS3_A23S	2	NSP2_V381A	1	Spike_I1227V	1	NSP15_K12N	1	NSP3_T64P	1	Spike_G1251V	6
																				NSP12_M668I	2	NSP3_M1747I	1	NSP14_D464G	1	E_V29G	1	NSP3_E1450D	1	NSP12_A253G	1
																				NS8_V62L	2	N_A381T	1	NSP14_A119V	1	NSP12_T293I	1	NSP13_R248G	1	N_R203K	46
																				Spike_A706S	2	M_S94I	1	NSP2_T85I	2	E_V29S	1	NS3_D155H	1	NSP10_M63V	1
																				NSP15_M271I	2	NSP6_M183I	1	Spike_D138Y	1	NSP4_T295I	1	NSP5_A7V	1	NSP3_G1043S	1
																				Spike_A879S	2	NSP4_A231F	1	Spike_E224G	1	NSP2_L24F	1	NSP2_S99F	1	NSP3_A831S	1
																				NSP12_D140G	2	NSP1_H13Y	1	Spike_V772I	1	NSP2_Q588R	1	Spike_S1037P	1	N_D401Y	12
																				NS3_S171L	2	Spike_D138Y	1	NSP15_D239Y	1	NSP3_V1554I	1	N_S183Y	4	NSP13_E261D	1
																				NSP15_G129D	2	Spike_N481D	1	NS3_T176I	1	NS3_R30H	1	NS7a_A50S	1	NSP3_P1442S	1
																				N_P6T	2	NSP2_V284F	1	N_A251S	1	NSP2_T388I	1	NSP3_E122D	2	NSP12_P323L	85
																				Spike_G181A	2	Spike_S967G	1	NSP3_I1409J	1	NSP13_N503K	1	NSP3_A614S	1	NSP6_R233H	1
																				NSP12_Q822H	2	Spike_D178N	1	NSP15_V22L	1	NSP4_M33I	1	NSP3_A54V	1	NSP5_S254F	10
																				NSP2_V502L	2	NSP3_D1809Y	1	NSP6_L37F	39	N_T271I	1	NSP2_V381F	6	NS3_L46F	22
																						Spike_P1162S	1	NSP14_S448Y	1	NS7b_T40I	1	Spike_V987F	1	NSP2_I436F	1
																						NSP9_ins64LR	1	NSP14_A497T	1	NS7b_I27T	1	Spike_V367F	1	NSP4_W6L	1
																						NSP3_A1927V	1	NSP13_K40R	1	NSP8_D101G	1	Spike_K77M	1	NSP3_A994D	21
																						Spike_A647S	1	NSP14_F426L	1	NSP3_H1702Y	1	NSP12_A97V	20	NS8_V62L	2
																						NS7b_L11F	1	NSP3_T1198K	54	Spike_D574H	1	N_A50V	1	NSP2_K347N	3
																						NS8_E64D	1	Spike_T299I	1	NSP3_K837N	1	N_P13L	20	NS8_W45C	1
																						NSP15_D272G	1	NSP3_G307S	1	NSP12_R118F	1	NSP3_S1197R	5	NSP2_A159V	3
																						NS3_G254stop	1	NSP8_T123I	1	E_R38C	1	NSP16_M270I	2	NSP16_K160R	1
																						NSP3_P278S	1			N_R195I	1	NSP11_S6L	1	NS6_I60V	4
																						NSP4_G309C	1			Spike_G476S	1	NSP14_V244I	1	NSP14_P158S	2
																						NSP7_Q34H	1			N_R209T	1	NSP9_T67I	2	NSP13_A509G	1
																						NSP14_G44V	1			E_R38G	1	NSP16_M17I	1	NSP8_K37N	1
																						Spike_S98F	1			NSP7_S54L	1	NSP2_E453D	4	NSP1_H83R	1
																						NSP3_V1811A	1			NSP13_P504L	1	NSP2_G339S	7	N_Q160P	1
																						NSP15_V236I	1			NSP2_A159V	1	N_S194L	8	NSP3_P1103S	2
																						NSP6_H11Y	1			NSP6_A46V	1	NS6_F2S	1	NSP10_A18V	1
																										NSP2_A336V	1	NSP5_K236R	1	NSP3_S1197K	1
																										NS3_A33S	1	NSP2_N98H	1	NSP2_A507V	1
																										NSP13_H164Y	1	NSP15_S161I	1	NSP2_T223I	1
																										N_D377Y	1	NSP6_H11Y	2	NSP2_N524S	1
																										Spike_A694V	1	NS7a_I100V	2	NSP3_T1456I	1
																										NSP3_T1482I	1	NSP3_Q1884H	1	NSP3_D112G	2
																										NS7a_E92D	1	NSP3_D309N	1	NSP12_D684G	1
																										NSP2_T85I	1	NSP13_A368V	1	NS3_L101F	2
																										Spike_W258stop	1	NSP3_H295R	3	NSP10_P136S	1
																										NSP12_G808E	1	NSP14_D496V	1	Spike_A520S	6
																										NSP4_A162D	1	NSP12_V535A	1	N_L139F	2
																										N_P383L	1	NSP3_N22H	3	NSP1_H81Y	2
																										NSP7_V33I	1	NS8_L84S	28	NSP4_T460I	1
																										NSP12_S318T	1	M_V70F	2	NSP6_L37F	76
																										Spike_S46L	1	NSP14_H26Y	1	NS3_G18V	4
																										NSP3_K412N	1	NSP1_S100C	1	NSP13_I575V	2
																										NSP13_M576I	1	NS8_E110stop	3	NSP2_V530F	1
																										NSP16_L111F	1	Spike_R1039T	1	NS3_I62T	1
																										NSP6_Q257H	1	NSP13_V226L	1	NSP3_L1791F	2
																										NSP9_M101V	1	NSP16_R255K	3	NSP6_I162F	1
																										NSP16_M17V	1	NS3_R68I	2	NSP13_V496L	2
																										E_L73F	1	NSP5_L50F	3	NSP3_D271Y	9
																										NSP13_V221F	1	Spike_D614G	116	N_P344S	1
																										NSP13_T599I	1	NSP4_A457T	1	NSP3_K1804N	1
																										NSP2_K534N	1	NSP3_T275I	4	NSP3_T1198K	79
																										Spike_V47I	1	Spike_K1191N	1	NSP3_A1561V	1
																										NSP13_A446V	1	M_M84T	1	NSP3_S1285F	22
																										NSP5_A116V	1	NSP12_V354L	6	Spike_D1163Y	1
																										NSP8_A74V	1	N_Q289K	1	Spike_V213A	9
																										N_F363L	1	NSP2_T634A	6	NSP3_S1160P	1
																										Spike_Q218H	1	N_R203K	54
																										NSP16_P80A	1	Spike_A262S	4
																										NSP3_V1795F	1	M_D209Y	1
																										NSP2_G339S	1	NS8_R52I	1
																										N_Q272H	1	NSP14_P121A	1
																										NS6_F2S	1	Spike_L5F	1
																										E_L31P	1	N_I337V	1
																										NSP13_T588I	1	Spike_A845S	1
																										NSP15_Q244H	1	NS3_Q17L	1
																										NSP5_M264I	1	Spike_T761S	1
																										NSP3_Q1884H	1	N_S206C	1
																										Spike_P82L	1	NS3_S40T	1
																										NS3_V259L	1	N_T379I	1
																										NSP4_W365stop	1	NSP3_A1527T	1
																										NSP2_V571L	1	NSP2_K347N	1
																										NS3_W128L	1	N_D348H	2
																										NSP13_V570L	1	NSP13_E168Q	2
																										NSP3_H1841Y	1	N_D288G	1
																										N_K387R	1	Spike_A348S	1
																										NSP3_M1278K	1	NSP16_D179G	1
																										E_C44stop	1	NSP8_L9F	1
																										Spike_M1237I	1	NSP15_P65S	1
																										E_T30S	1	NSP5_K90R	1
																										NSP2_I251M	1	NSP3_A813V	1
																										NS8_T87I	1	NS6_S50P	1
																										Spike_F797C	1	Spike_A831S	1
																										Spike_I1225F	1	NSP3_T1198P	1
																										NSP2_P585S	1	N_S202N	28
																										NSP12_Q117L	1	NSP12_G671S	1
																										NSP12_A443V	1	M_A68S	1
																										Spike_T553I	1	NSP6_L37F	25
																										NSP3_L1034F	1	NSP3_A1431S	2
																										NSP16_L252F	1	Spike_L828P	1
																										NSP13_Y541C	1	Spike_D80Y	3
																										NSP3_T1036I	1	NSP3_M951I	1
																										NSP2_E291G	1	NSP13_L256F	1
																										NSP6_K8R	1	NSP2_S378F	2
																										NSP3_A861V	1	NSP3_T1198K	19
																										N_W330L	1
																										NSP3_T725K	1
																										NSP15_K259N	1
																										NSP3_A1769S	1
																										NSP2_G526C	1
																										NSP3_E115G	1
																										NS3_L85F	1
																										NSP4_M368V	1
																										NSP3_L1553J	1
																										Spike_D138Y	1
																										M_D3G	1
																										NSP5_K90R	1
																										NSP12_L895stop	1
																										NSP12_M463I	1
																										NSP3_S1485Y	1
																										NSP2_R246C	1
																										NSP3_S315N	1
																										NSP12_S913L	1
																										N_G30V	1
																										NSP14_S434N	1
																										NSP3_N517D	1
																										NSP16_I229V	1
																										NSP8_R51C	1

## Sheet: Prevalent mutations 
Gujrat		Karnataka		West Bengal		Uttar Pradesh		Bihar		Delhi		TamilNadu
Spike_D614G	353	NSP12_P323L	34	NSP12_A97V	10	NSP6_L37F	3	NSP6_L37F	4	NSP12_A97V	60	NSP12_P323L	17
NSP12_P323L	333	Spike_D614G	34	N_S202N	10	NSP12_A97V	3	NSP12_A97V	4	NSP3_T1198K	54	NSP3_T1198K	17
NS3_Q57H	211	NSP12_A97V	16	NSP2_G339S	10	N_P13L	3	N_P13L	4	N_P13L	44	NSP12_A97V	16
N_S194L	144	N_P13L	16	NSP6_L37F	9	NSP3_T1198K	3	NSP3_T1198K	4	NSP6_L37F	39	Spike_D614G	16
Spike_L54F	69	NSP6_L37F	15	NSP13_E201A	5	Spike_D614G	2			Spike_D614G	28	N_R203K	15
NSP2_Q496P	58	NSP3_T1198K	15	N_G204R	4	NSP12_P323L	2			N_S194L	24	N_G204R	15
NSP14_L177F	57	N_R203K	15	Spike_T323I	4					NSP12_P323L	15	N_P13L	15
NSP14_T372I	35	N_G204R	15	NSP3_T725I	4					N_G204R	8	NSP6_L37F	14
NSP12_V880I	20	NSP2_S138L	12	NS8_K94I	4					N_R203K	8
		NS3_Q57H	11	NSP3_A614S	4
				Spike_D614G	3
				NSP12_P323L	3
				NSP3_T64I	3
Maharshtra		Odisha		Telangana		MadhyaPradesh		Rajasthan		Ladakh		Kerala		Jammu		Haryana
Spike_D614G	105	NSP12_P323L	116	Spike_D614G	85	NSP12_P323L	28	NSP6_L37F	4	NSP6_L37F	6	Spike_A930V	1	NSP12_A97V	1	NSP12_A97V	4
NSP12_P323L	98	Spike_D614G	116	NSP12_P323L	85	Spike_D614G	27	NSP12_A97V	4	NSP2_R27C	6	NSP13_T214I	1	NSP2_S301F	1	N_P13L	4
N_G204R	86	N_G204R	54	N_P13L	82	NSP3_T1198K	9	N_P13L	4	NSP4_M33I	6	NSP3_P1326S	1	N_P13L	1	NSP6_L37F	4
N_R203K	86	N_R203K	54	NSP12_A97V	81	NSP12_A97V	8	NSP3_T1198K	4	NSP2_V198I	6	NS8_L84S	1	NSP6_L37F	1	NSP3_T1198K	4
NSP3_A994D	82	NSP4_D279N	28	NSP3_T1198K	79	NSP3_S697F	7	NSP12_P323L	2	NSP13_Y253H	5	Spike_Y145del	1	NSP3_S1197R	1
NSP6_L37F	20	NS8_L84S	28	NSP6_L37F	76	N_G18S	7					Spike_R408I	1	NSP3_T1198K	1
NSP12_A97V	19	N_S202N	28	N_G204R	46	NSP3_P1558L	6					NSP3_P1261L	1
N_P13L	19	NSP6_L37F	25	N_R203K	46	N_P13L	6					NSP2_I491T	1
NSP3_T1198K	18	NS3_Q57H	23	NS3_Q57H	30	NSP12_D269N	6					NSP12_A406V	1
		NSP12_A97V	20	NS3_L46F	22	NSP3_D1214Y	6					NSP2_I296V	1
		N_P13L	20	NSP3_S1285F	22
		NSP3_T1198K	19	NSP3_A994D	21
		NSP3_A994D	15	NSP4_A380V	19
		N_G18V	12	NSP3_S1197R	17
				NSP2_G339S	15
