# Supplementary material for: Pan-India novel coronavirus SARS-CoV-2 genomics and global diversity analysis in spike protein
Source: Heliyon. 2021 Mar 19;7(3):e06564. doi: 10.1016/j.heliyon.2021.e06564 (PMC7972664; doi:10.1016/j.heliyon.2021.e06564)
Supplement: Additional File 3 — The clade and lineage of SARS-CoV2 genomes from India. [file mmc3.xlsx]

## Sheet: India
Virus name	Accession ID	Collection date	Location	Host	Additional location information	Gender	Patient age	Patient status	Passage	Specimen	Additional host information	Lineage	Clade
hCoV-19/India/1-27/2020	EPI_ISL_413522	2020-01-27	Asia / India / Kerala	Human		Female	20	Recovered	Original	Throat swab	Travel history to China	B	L
hCoV-19/India/1-31/2020	EPI_ISL_413523	2020-01-31	Asia / India / Kerala	Human		Male	23	Recovered	Original	Throat Swab	Travel history to China	A	S
hCoV-19/India/763/2020	EPI_ISL_420543	2020-03-03	Asia / India	Human	Italian tourist	Female	73	unknown	Original (Clinical sample)	Nasal swab		B.1	G
hCoV-19/India/2020763/2020	EPI_ISL_420544	2020	Asia / India	Human		unknown	unknown		Vero CCL81 isolate P1		PID-3	B.1	G
hCoV-19/India/770/2020	EPI_ISL_420545	2020-03-03	Asia / India	Human	Italian tourist	Female	77		Original (Clinical sample)	Nasal swab		B.1	G
hCoV-19/India/2020770/2020	EPI_ISL_420546	2020	Asia / India	Human		unknown	unknown		Vero CCL81 isolate P1		PID-3	B.1	G
hCoV-19/India/772/2020	EPI_ISL_420547	2020-03-03	Asia / India	Human	Italian tourist	Female	70	unknown	Original (Clinical sample)	Nasal swab		B.1	G
hCoV-19/India/2020772/2020	EPI_ISL_420548	2020	Asia / India	Human		unknown	unknown		Vero CCL81 isolate P1		PID-3	B.1	G
hCoV-19/India/773/2020	EPI_ISL_420549	2020-03-03	Asia / India	Human	Italian tourist	Female	65		Original (Clinical sample)	Nasal swab		B.1	G
hCoV-19/India/2020773/2020	EPI_ISL_420550	2020	Asia / India	Human		unknown	unknown		Vero CCL81 isolate P1		PID-3	B.1	G
hCoV-19/India/777/2020	EPI_ISL_420551	2020-03-03	Asia / India	Human	Indian contact of Italian tourist	Male	59		Original (Clinical sample)	Nasal swab		B.1	G
hCoV-19/India/2020777/2020	EPI_ISL_420552	2020	Asia / India	Human		unknown	unknown		Vero CCL81 isolate P1		PID-3	B.1	G
hCoV-19/India/781/2020	EPI_ISL_420553	2020-03-03	Asia / India	Human	Italian tourist	Male	66		Original (Clinical sample)	Nasal swab		B.1	G
hCoV-19/India/2020781/2020	EPI_ISL_420554	2020	Asia / India	Human		unknown	unknown		Vero CCL81 isolate P1		PID-3	B.1	G
hCoV-19/India/c32/2020	EPI_ISL_420555	2020-03-03	Asia / India	Human	Indian contact of Indian Patient having travel history to Italy	Female	37		Original (Clinical sample)	Nasal swab		B.1.1	GR
hCoV-19/India/2020c32/2020	EPI_ISL_420556	2020	Asia / India	Human		unknown	unknown		Vero CCL81 isolate P1		PID-3	B.1.1	GR
hCoV-19/India/1073/2020	EPI_ISL_421662	2020-03-10	Asia / India	Human	Indian citizen sampled at Iran	Male	68	unknown	Original (Clinical sample)	Throat swab Nasal swab		B.4	O
hCoV-19/India/1093/2020	EPI_ISL_421663	2020-03-10	Asia / India	Human	Indian citizen sampled at Iran	Male	45	unknown	Original (Clinical sample)	Throat swab Nasal swab		B.4	O
hCoV-19/India/1100/2020	EPI_ISL_421664	2020-03-10	Asia / India	Human	Indian citizen sampled at Iran	Male	72	unknown	Original (Clinical sample)	Throat swab Nasal swab		B.4	O
hCoV-19/India/1104/2020	EPI_ISL_421665	2020-03-10	Asia / India	Human	Indian citizen sampled at Iran	Male	43		Original (Clinical sample)	Throat swab Nasal swab		B.4	O
hCoV-19/India/1111/2020	EPI_ISL_421666	2020-03-10	Asia / India	Human	Indian citizen sampled at Iran	Female	54	unknown	Original (Clinical sample)	Throat swab Nasal swab		B.4	O
hCoV-19/India/1115/2020	EPI_ISL_421667	2020-03-10	Asia / India	Human	Indian citizen sampled at Iran	Male	66	unknown	Original (Clinical sample)	Throat swab Nasal swab		B.4	O
hCoV-19/India/1125/2020	EPI_ISL_421668	2020-03-10	Asia / India	Human	Indian citizen sampled at Iran	Male	70	unknown	Original (Clinical sample)	Throat swab Nasal swab		B.4	O
hCoV-19/India/1616/2020	EPI_ISL_421669	2020-03-12	Asia / India	Human	Indian citizen sampled at Iran	Female	70	unknown	Original (Clinical sample)	Throat swab Nasal swab		B.4	O
hCoV-19/India/1617/2020	EPI_ISL_421670	2020-03-12	Asia / India	Human	Indian citizen sampled at Iran	Female	50	unknown	Original (Clinical sample)	Throat swab Nasal swab		B.4	O
hCoV-19/India/1621/2020	EPI_ISL_421671	2020-03-12	Asia / India	Human	Indian citizen sampled at Iran	Female	55	unknown	Original (Clinical sample)	Throat swab Nasal swab		B.4	O
hCoV-19/India/1644/2020	EPI_ISL_421672	2020-03-12	Asia / India	Human	Indian citizen sampled at Iran	Male	59	unknown	Original (Clinical sample)	Throat swab Nasal swab		B.4	O
hCoV-19/India/1063/2020	EPI_ISL_424361	2020-03-10	Asia / India	Human	Indian citizen sampled at Iran	Female	33		Original (Clinical sample)	Throat swab Nasal swab		B.4	O
hCoV-19/India/1135/2020	EPI_ISL_424362	2020-03-10	Asia / India	Human	Indian citizen sampled at Iran	Female	46		Original (Clinical sample)	Throat swab Nasal swab		B.1	G
hCoV-19/India/1652/2020	EPI_ISL_424363	2020-03-12	Asia / India	Human	Indian citizen sampled at Iran	Male	70		Original (Clinical sample)	Throat swab Nasal swab		B.4	O
hCoV-19/India/3118/2020	EPI_ISL_424364	2020-03-17	Asia / India	Human	Indian contact of Indian Patient having travel history to Italy	Female	25		Original (Clinical sample)	Mixture of Throat swab Nasal swab		B.1	G
hCoV-19/India/3239/2020	EPI_ISL_424365	2020-03-17	Asia / India	Human	Indian contact of Indian Patient having travel history to Italy	Female	26		Original (Clinical sample)	Mixture of Throat swab and Nasal swab		B.1	G
hCoV-19/India/c31/2020	EPI_ISL_426179	2020-03-02	Asia / India	Human	Indian contact of Indian Patient having travel history to Italy	Male	15		Original (Clinical sample)	Mixture of throat and nasal swab		B.1.1	GR
hCoV-19/India/GBRC1/2020	EPI_ISL_426414	2020-04-05	Asia / India / Gujarat	Human		Male	37	Released	Original	Oro-pharyngeal swab		B.1	G
hCoV-19/India/GBRC1s/2020	EPI_ISL_426415	2020-04-05	Asia / India / Gujarat	Human		Male	37	Released	Original	Oro-pharyngeal swab, Nasal swab		B.1	G
hCoV-19/India/nimh-0113/2020	EPI_ISL_428479	2020-04-06	Asia / India / Karnataka	Human		Male	68	NA	Original	Nasopharyngeal swab		B.1.1	GR
hCoV-19/India/nimh-0116/2020	EPI_ISL_428480	2020-04-06	Asia / India / Karnataka	Human		Female	28	NA	Original	Nasopharyngeal swab		B.1	G
hCoV-19/India/nimh-0130/2020	EPI_ISL_428481	2020-04-06	Asia / India / Karnataka	Human		Male	55	NA	Original	Nasopharyngeal swab		B.1.1	GR
hCoV-19/India/nimh-0182/2020	EPI_ISL_428482	2020-04-08	Asia / India / Karnataka	Human		Male	26	NA	Original	Nasopharyngeal swab		B.1.1	GR
hCoV-19/India/nimh-0318/2020	EPI_ISL_428483	2020-04-10	Asia / India / Karnataka	Human		Male	19	NA	Original	Nasopharyngeal swab		B.6	O
hCoV-19/India/nimh-0351/2020	EPI_ISL_428484	2020-04-10	Asia / India / Karnataka	Human		Male	55	NA	Original	Nasopharyngeal swab		B	O
hCoV-19/India/nimh-0834/2020	EPI_ISL_428485	2020-04-12	Asia / India / Karnataka	Human		Male	32	NA	Original	Nasopharyngeal swab		B.1	O
hCoV-19/India/nimh-0996/2020	EPI_ISL_428486	2020-04-14	Asia / India / Karnataka	Human		Male	43	NA	Original	Nasopharyngeal swab		B.6	L
hCoV-19/India/nimh-1071/2020	EPI_ISL_428487	2020-04-14	Asia / India / Karnataka	Human		Male	25	NA	Original	Nasopharyngeal swab		B.6	L
hCoV-19/India/S3/2020	EPI_ISL_430464	2020-03-21	Asia / India / West Bengal / Kolkata	Human		Male	20	unknown	Original		Patient infected while traveling	B.1.1	GR
hCoV-19/India/S5/2020	EPI_ISL_430465	2020-03-28	Asia / India / West Bengal / Darjeeling	Human		Female	44	unknown	Original		Patient infected while traveling	B.1.1	GR
hCoV-19/India/S6/2020	EPI_ISL_430466	2020-03-26	Asia / India / West Bengal / Tehatta	Human		Male	11	unknown	Original		Patient infected while traveling	B.1	G
hCoV-19/India/S11/2020	EPI_ISL_430467	2020-04-03	Asia / India / West Bengal / East Medinipur	Human		Male	25	unknown	Original		Patient infected while traveling	B.1	G
hCoV-19/India/S2/2020	EPI_ISL_430468	2020-03-21	Asia / India / West_Bengal / Kolkata	Human	unknown	Male	48	unknown	Original	unknown	unknown	B.1.1	GR
hCoV-19/India/GMC-RK100/2020	EPI_ISL_431101	2020-03-01	Asia / India / Telangana / Hyderabad	Human		Male	24	Hospitalized/Released	Original (Clinical Sample)	Oro-Pharyngeal Swab		B	L
hCoV-19/India/GMC-KN318/2020	EPI_ISL_431102	2020-03-11	Asia / India / Telangana / Hyderabad	Human	Recent Visit to Italy	Female	24	Asymptomatic/Released	Original (Clinical Sample)	Oro-pharyngeal swab		B.1	G
hCoV-19/India/GMC-KN443/2020	EPI_ISL_431103	2020-03-16	Asia / India / Telangana / Hyderabad	Human	Indonesian citizen visit to India	Male	52	Released	Original (Clinical Sample)	Oro-pharyngeal swab		B.6	O
hCoV-19/India/GMC-TC469/2020	EPI_ISL_431117	2020-03-20	Asia / India / Telangana / Hyderabad	Human	Travel history from United kingdom	Male	21	Released	Original (Clinical Sample)	Oro-Pharyngeal Swab		B.1.1	GR
hCoV-19/India/GBRC3/2020	EPI_ISL_435050	2020-04-13	Asia / India / Gujarat / Ahmedabad	Human		Female	42	Released, Live	Original	Oro-pharyngeal swab		B.1	G
hCoV-19/India/GBRC4/2020	EPI_ISL_435051	2020-04-13	Asia / India / Gujarat / Ahmedabad	Human		Male	66	Deceased	Original	Oro-pharyngeal swab		B.1	GH
hCoV-19/India/GBRC5/2020	EPI_ISL_435052	2020-04-13	Asia / India / Gujarat / Ahmedabad	Human		Female	66	Released, Live	Original	Oro-pharyngeal swab		B.1	GH
hCoV-19/India/GBRC6/2020	EPI_ISL_435053	2020-04-07	Asia / India / Gujarat / Ahmedabad	Human		Female	60	Released	Original	Oro-pharyngeal swab		B.1	G
hCoV-19/India/GBRC7/2020	EPI_ISL_435054	2020-04-14	Asia / India / Gujarat / Ahmedabad	Human		Male	54	unknown	Original	Oro-pharyngeal swab		B.1	G
hCoV-19/India/GBRC8/2020	EPI_ISL_435055	2020-04-22	Asia / India / Gujarat / Gandhinagar	Human		Male	33	Released	Original	Oro-pharyngeal swab		B.1.36	GH
hCoV-19/India/GBRC9/2020	EPI_ISL_435056	2020-04-21	Asia / India / Gujarat / Mansa	Human		Male	65	Released	Original	Oro-pharyngeal swab		B.1	G
hCoV-19/India/NCDC-01257/2020	EPI_ISL_435060	2020-03-12	Asia / India / Uttar Pradesh / Noida	Human		Male	23	unknown	Original			B.1	G
hCoV-19/India/NCDC-01537/2020	EPI_ISL_435061	2020-03-16	Asia / India / Delhi	Human		Male	58	unknown	Original			B.1	G
hCoV-19/India/NCDC-01538/2020	EPI_ISL_435062	2020-03-16	Asia / India / Punjab	Human		Male	45	unknown	Original			B.1	G
hCoV-19/India/NCDC-01326/2020	EPI_ISL_435063	2020-03-13	Asia / India / Delhi	Human	Delhi National Capital Region	Female	21	unknown	Original			B.1	GH
hCoV-19/India/NCDC-01705/2020	EPI_ISL_435064	2020-03-18	Asia / India / Delhi	Human		Male	58	unknown	Original			B.1	GH
hCoV-19/India/NCDC-01475/2020	EPI_ISL_435065	2020-03-15	Asia / India / Delhi	Human		Female	38	unknown	Original			B.1.36	GH
hCoV-19/India/NCDC-01711/2020	EPI_ISL_435066	2020-03-18	Asia / India / Delhi	Human		Female	28	unknown	Original			B.1.36	GH
hCoV-19/India/NCDC-01712/2020	EPI_ISL_435067	2020-03-18	Asia / India / Delhi	Human		Female	26	unknown	Original			B.1.36	GH
hCoV-19/India/NCDC-01757/2020	EPI_ISL_435068	2020-03-18	Asia / India / Delhi	Human		Female	65	unknown	Original			B.1.36	GH
hCoV-19/India/NCDC-01744/2020	EPI_ISL_435069	2020-03-18	Asia / India / Delhi	Human		Male	35	unknown	Original			B.1.36	GH
hCoV-19/India/NCDC-01710/2020	EPI_ISL_435070	2020-03-18	Asia / India / Delhi	Human		Male	19	unknown	Original			B.1.1	GR
hCoV-19/India/NCDC-02105/2020	EPI_ISL_435071	2020-03-25	Asia / India / Delhi	Human	Delhi National Capital Region	Male	32	unknown	Original			B.1.1	GR
hCoV-19/India/NCDC-02155/2020	EPI_ISL_435072	2020-03-26	Asia / India / Delhi	Human		Female	19	unknown	Original			B.1.1	GR
hCoV-19/India/NCDC-02250/2020	EPI_ISL_435074	2020-03-28	Asia / India / West Bengal	Human		Male	48	unknown	Original			B.6	O
hCoV-19/India/NCDC-02311/2020	EPI_ISL_435078	2020-03-29	Asia / India / Tamil Nadu	Human		Male	71	unknown	Original			B	O
hCoV-19/India/NCDC-02334/2020	EPI_ISL_435080	2020-03-29	Asia / India / Tamil Nadu	Human		Male	63	unknown	Original			B.6	O
hCoV-19/India/NCDC-02248/2020	EPI_ISL_435081	2020-03-28	Asia / India / West Bengal	Human		Male	18	unknown	Original			B.6	O
hCoV-19/India/NCDC-02322/2020	EPI_ISL_435082	2020-03-29	Asia / India / Uttar Pradesh	Human		Male	60	unknown	Original			B.6	O
hCoV-19/India/NCDC-02242/2020	EPI_ISL_435083	2020-03-28	Asia / India / Tamil Nadu	Human		Male	47	unknown	Original			B.6	O
hCoV-19/India/NCDC-02309/2020	EPI_ISL_435084	2020-03-29	Asia / India / Tamil Nadu	Human		Male	62	unknown	Original			B	O
hCoV-19/India/NCDC-02310/2020	EPI_ISL_435085	2020-03-29	Asia / India / Mumbai	Human		Male	63	unknown	Original			B	O
hCoV-19/India/NCDC-02315/2020	EPI_ISL_435086	2020-03-29	Asia / India / Mumbai	Human		Male	67	unknown	Original			B.6	O
hCoV-19/India/NCDC-02333/2020	EPI_ISL_435087	2020-03-29	Asia / India / Tamil Nadu	Human		Male	70	unknown	Original			B.6	O
hCoV-19/India/NCDC-02336/2020	EPI_ISL_435088	2020-03-29	Asia / India / Odisha	Human		Male	65	unknown	Original			B.6	O
hCoV-19/India/NCDC-02326/2020	EPI_ISL_435090	2020-03-29	Asia / India / Jammu	Human		Male	73	unknown	Original			B.6	O
hCoV-19/India/NCDC-02245/2020	EPI_ISL_435091	2020-03-28	Asia / India / Tamil Nadu	Human		Male	58	unknown	Original			B.6	O
hCoV-19/India/NCDC-02244/2020	EPI_ISL_435092	2020-03-28	Asia / India / Tamil Nadu	Human		Male	45	unknown	Original			B.6	O
hCoV-19/India/NCDC-02312/2020	EPI_ISL_435093	2020-03-29	Asia / India / Tamil Nadu	Human		Male	31	unknown	Original			B.6	O
hCoV-19/India/NCDC-02327/2020	EPI_ISL_435094	2020-03-29	Asia / India / Tamil Nadu	Human		Male	26	unknown	Original			B.6	O
hCoV-19/India/NCDC-02328/2020	EPI_ISL_435095	2020-03-29	Asia / India / Tamil Nadu	Human		Male	62	unknown	Original			B.6	O
hCoV-19/India/NCDC-02332/2020	EPI_ISL_435096	2020-03-29	Asia / India / Tamil Nadu	Human		Male	60	unknown	Original			B.6	O
hCoV-19/India/NCDC-02252/2020	EPI_ISL_435097	2020-03-28	Asia / India / West Bengal	Human		Male	32	unknown	Original			B.6	O
hCoV-19/India/NCDC-02240/2020	EPI_ISL_435098	2020-03-28	Asia / India	Human	Nepal	Male	63	unknown	Original			B.6	O
hCoV-19/India/NCDC-02320/2020	EPI_ISL_435099	2020-03-29	Asia / India / Uttar Pradesh	Human		Male	59	unknown	Original			B.6	O
hCoV-19/India/NCDC-02321/2020	EPI_ISL_435100	2020-03-29	Asia / India / Uttar Pradesh	Human		Male	59	unknown	Original			B.6	O
hCoV-19/India/NCDC-01441/2020	EPI_ISL_435101	2020-03-15	Asia / India / Ladakh	Human		Female	30	unknown	Original			B.4	O
hCoV-19/India/NCDC-01444/2020	EPI_ISL_435102	2020-03-15	Asia / India / Ladakh	Human		Male	0.5	unknown	Original			B.4	O
hCoV-19/India/NCDC-01604/2020	EPI_ISL_435103	2020-03-17	Asia / India / Ladakh	Human		Female	28	unknown	Original			B.4	O
hCoV-19/India/NCDC-01614/2020	EPI_ISL_435104	2020-03-17	Asia / India / Ladakh	Human		Female	25	unknown	Original			B.4	O
hCoV-19/India/NCDC-01616/2020	EPI_ISL_435105	2020-03-17	Asia / India / Ladakh	Human		Male	40	unknown	Original			B.4	O
hCoV-19/India/NCDC-01760/2020	EPI_ISL_435106	2020-03-18	Asia / India / Ladakh	Human		Female	35	unknown	Original			B.4	O
hCoV-19/India/NCDC-01457/2020	EPI_ISL_435108	2020-03-15	Asia / India / Delhi	Human		Female	22	unknown	Original			B.2.1	V
hCoV-19/India/NCDC-01638/2020	EPI_ISL_435109	2020-03-17	Asia / India / Delhi	Human		Female	18	unknown	Original			B.2.1	V
hCoV-19/India/NCDC-01501/2020	EPI_ISL_435110	2020-03-16	Asia / India / Delhi	Human		Male	32	unknown	Original			A.1	S
hCoV-19/India/NCDC-02415/2020	EPI_ISL_435111	2020-03-30	Asia / India / Delhi	Human		Female	76	unknown	Original			A.2	S
hCoV-19/India/NCDC-02251/2020	EPI_ISL_435112	2020-03-28	Asia / India / Bihar	Human		Male	42	unknown	Original			B.6	O
hCoV-19/India/NCDC-2443/2020	EPI_ISL_436413	2020-03-30	Asia / India / Uttar Pradesh	Human		Female	29	unknown	Original			B.1.1	GR
hCoV-19/India/NCDC-2502/2020	EPI_ISL_436414	2020-03-31	Asia / India / West Bengal	Human		Male	67	unknown	Original			B.6	O
hCoV-19/India/NCDC-2507/2020	EPI_ISL_436415	2020-03-31	Asia / India / Delhi	Human		Male	17	unknown	Original			B.6	O
hCoV-19/India/NCDC-2515/2020	EPI_ISL_436417	2020-03-31	Asia / India / Bihar	Human		Male	65	unknown	Original			B.6	O
hCoV-19/India/NCDC-2517/2020	EPI_ISL_436418	2020-03-31	Asia / India / Tamil Nadu	Human		Male	65	unknown	Original			B.6	O
hCoV-19/India/NCDC-2519/2020	EPI_ISL_436419	2020-03-31	Asia / India / Bihar	Human		Male	55	unknown	Original			B.6	O
hCoV-19/India/NCDC-2522/2020	EPI_ISL_436420	2020-03-31	Asia / India / Rajasthan	Human		Male	30	unknown	Original			B.6	O
hCoV-19/India/NCDC-2525/2020	EPI_ISL_436421	2020-03-31	Asia / India / Assam	Human		Male	64	unknown	Original			B.6	O
hCoV-19/India/NCDC-2535/2020	EPI_ISL_436422	2020-03-31	Asia / India / Assam	Human		Male	65	unknown	Original			B.6	O
hCoV-19/India/NCDC-3163/2020	EPI_ISL_436424	2020-04-05	Asia / India / Delhi	Human	Traveler from Indonesia	Male	45	unknown	Original			B.6	O
hCoV-19/India/NCDC-3170/2020	EPI_ISL_436425	2020-04-05	Asia / India / Delhi	Human		Male	45	unknown	Original			B.6	O
hCoV-19/India/NCDC-3175/2020	EPI_ISL_436426	2020-04-05	Asia / India / Delhi	Human		Male	49	unknown	Original			B.6	O
hCoV-19/India/NCDC-3181/2020	EPI_ISL_436428	2020-04-05	Asia / India / Delhi	Human	Traveler from Indonesia	Female	42	unknown	Original			B.6	O
hCoV-19/India/NCDC-3190/2020	EPI_ISL_436429	2020-04-05	Asia / India / Delhi	Human	Traveler from Indonesia	Male	23	unknown	Original			B.6	O
hCoV-19/India/NCDC-3195/2020	EPI_ISL_436430	2020-04-05	Asia / India / Delhi	Human	Traveler from Indonesia	Male	31	unknown	Original			B.6	O
hCoV-19/India/NCDC-3230/2020	EPI_ISL_436431	2020-04-05	Asia / India / Delhi	Human		Male	62	unknown	Original			B.6	O
hCoV-19/India/NCDC-3264/2020	EPI_ISL_436432	2020-04-05	Asia / India / Delhi	Human		Male	25	unknown	Original			B.6	O
hCoV-19/India/NCDC-3271/2020	EPI_ISL_436433	2020-04-05	Asia / India / Delhi	Human		Male	53	unknown	Original			B.6	O
hCoV-19/India/NCDC-3279/2020	EPI_ISL_436434	2020-04-05	Asia / India / Delhi	Human		Female	28	unknown	Original			A.3	O
hCoV-19/India/NCDC-3394/2020	EPI_ISL_436435	2020-04-09	Asia / India / Delhi	Human	Traveler from Indonesia	Male	43	unknown	Original			B.6	O
hCoV-19/India/NCDC-3400/2020	EPI_ISL_436436	2020-04-06	Asia / India / Delhi	Human	Traveler from Indonesia	Male	24	unknown	Original			B.6	O
hCoV-19/India/NCDC-3831/2020	EPI_ISL_436437	2020-04-08	Asia / India / Delhi	Human	Traveler from Thailand	Male	56	unknown	Original			B.6	O
hCoV-19/India/NCDC-3936/2020	EPI_ISL_436440	2020-04-09	Asia / India / Andhra Pradesh	Human		Male	32	unknown	Original			B.6	O
hCoV-19/India/NCDC-3965/2020	EPI_ISL_436444	2020-04-09	Asia / India / Maharashtra	Human		Male	35	unknown	Original			B.6	O
hCoV-19/India/NCDC-3982/2020	EPI_ISL_436445	2020-04-09	Asia / India / Delhi	Human	Traveler from Thailand	Male	50	unknown	Original			B.6	O
hCoV-19/India/NCDC-4055/2020	EPI_ISL_436447	2020-04-10	Asia / India / Karnataka	Human		Male	18	unknown	Original			B.6	O
hCoV-19/India/NCDC-4138/2020	EPI_ISL_436448	2020-04-12	Asia / India / Delhi	Human		Male	53	unknown	Original			B.6	O
hCoV-19/India/NCDC-4155/2020	EPI_ISL_436449	2020-04-12	Asia / India / Bihar	Human		Male	23	unknown	Original			B.6	O
hCoV-19/India/NCDC-4189/2020	EPI_ISL_436450	2020-04-13	Asia / India / Delhi	Human		Female	31	unknown	Original			B.6	O
hCoV-19/India/NCDC-4205/2020	EPI_ISL_436451	2020-04-13	Asia / India / Delhi	Human		Female	29	unknown	Original			B.6	O
hCoV-19/India/NCDC-4208/2020	EPI_ISL_436452	2020-04-14	Asia / India / Delhi	Human		Female	29	unknown	Original			B.6	O
hCoV-19/India/NCDC-4444/2020	EPI_ISL_436453	2020-04-16	Asia / India / Madhya Pradesh	Human		Male	63	unknown	Original			B.1	G
hCoV-19/India/NCDC-4475/2020	EPI_ISL_436454	2020-04-13	Asia / India / Delhi	Human		Female	29	unknown	Original			B.1	G
hCoV-19/India/NCDC-4476/2020	EPI_ISL_436455	2020-04-13	Asia / India / Delhi	Human		Female	29	unknown	Original			B.1	G
hCoV-19/India/NCDC-4846/2020	EPI_ISL_436456	2020-04-20	Asia / India / Madhya Pradesh	Human		Female	8	unknown	Original			B.1	G
hCoV-19/India/NCDC-4859/2020	EPI_ISL_436457	2020-04-20	Asia / India / Madhya Pradesh	Human		Female	55	unknown	Original			B.1	G
hCoV-19/India/NCDC-4867/2020	EPI_ISL_436458	2020-04-16	Asia / India / Madhya Pradesh	Human		Female	11	unknown	Original			B.1	O
hCoV-19/India/NCDC-4874/2020	EPI_ISL_436459	2020-04-20	Asia / India / Madhya Pradesh	Human		Female	50	unknown	Original			B.1.36	GH
hCoV-19/India/NCDC-4876/2020	EPI_ISL_436460	2020-04-20	Asia / India / Madhya Pradesh	Human		Female	11	unknown	Original			B.1	G
hCoV-19/India/NCDC-4877/2020	EPI_ISL_436461	2020-04-20	Asia / India / Madhya Pradesh	Human		Female	17	unknown	Original			B.1	G
hCoV-19/India/NCDC-4878/2020	EPI_ISL_436462	2020-04-16	Asia / India / Madhya Pradesh	Human		Female	14	unknown	Original			B.1	G
hCoV-19/India/NCDC-4879/2020	EPI_ISL_436463	2020-04-16	Asia / India / Madhya Pradesh	Human		Male	48	unknown	Original			B.1	O
hCoV-19/India/GBRC10/2020	EPI_ISL_437438	2020-04-24	Asia / India / Gujarat / Surat	Human		Male	26	unknown	Original	Oro-pharyngeal swab		B.6	O
hCoV-19/India/GBRC12/2020	EPI_ISL_437440	2020-04-26	Asia / India / Gujarat / Surat	Human		Male	7	Released	Original	Oro-pharyngeal swab		B.1.36	GH
hCoV-19/India/GBRC13/2020	EPI_ISL_437441	2020-04-26	Asia / India / Gujarat / Surat	Human		Male	17	unknown	Original	Oro-pharyngeal swab		A	S
hCoV-19/India/GBRC14/2020	EPI_ISL_437442	2020-04-27	Asia / India / Gujarat / Surat	Human		Female	7	Released	Original	Oro-pharyngeal swab		B.6	O
hCoV-19/India/GBRC16/2020	EPI_ISL_437444	2020-04-26	Asia / India / Gujarat / Surat	Human		Female	50	unknown	Original	Oro-pharyngeal swab		B.6	O
hCoV-19/India/GBRC17a/2020	EPI_ISL_437445	2020-04-26	Asia / India / Gujarat / Ahmedabad	Human		Female	29	Released	Original	Oro-pharyngeal swab		B.1.36	GH
hCoV-19/India/GBRC17b/2020	EPI_ISL_437446	2020-04-26	Asia / India / Gujarat / Ahmedabad	Human		Female	29	Released	Original	Oro-pharyngeal swab		B.1.36	GH
hCoV-19/India/GBRC18/2020	EPI_ISL_437447	2020-04-26	Asia / India / Gujarat / Ahmedabad	Human		Male	42	Released	Original	Oro-pharyngeal swab		B.1	G
hCoV-19/India/GBRC19/2020	EPI_ISL_437448	2020-04-26	Asia / India / Gujarat / Ahmedabad	Human		Female	40	Released	Original	Oro-pharyngeal swab		B.1	G
hCoV-19/India/GBRC20/2020	EPI_ISL_437449	2020-04-26	Asia / India / Gujarat / Ahmedabad	Human		Female	17	Released	Original	Oro-pharyngeal swab		B.1.36	GH
hCoV-19/India/GBRC21/2020	EPI_ISL_437450	2020-04-26	Asia / India / Gujarat / Ahmedabad	Human		Female	36	Released	Original	Oro-pharyngeal swab		B.1	G
hCoV-19/India/GBRC22/2020	EPI_ISL_437451	2020-04-26	Asia / India / Gujarat / Ahmedabad	Human		Female	20	unknown	Original	Oro-pharyngeal swab		B.1	G
hCoV-19/India/GBRC23/2020	EPI_ISL_437452	2020-04-26	Asia / India / Gujarat / Ahmedabad	Human		Female	12	Released	Original	Oro-pharyngeal swab		B.1.36	GH
hCoV-19/India/GBRC24a/2020	EPI_ISL_437453	2020-04-26	Asia / India / Gujarat / Ahmedabad	Human		Female	52	Deceased	Original	Oro-pharyngeal swab		B.6	L
hCoV-19/India/GBRC24b/2020	EPI_ISL_437454	2020-04-26	Asia / India / Gujarat / Ahmedabad	Human		Female	52	Deceased	Original	Oro-pharyngeal swab		B.6	O
hCoV-19/India/S12/2020	EPI_ISL_437539	2020-04-06	Asia / India / West Bengal / East Medinipur	Human		Female	27	unknown	Original		Patient infected while traveling	B.1	G
hCoV-19/India/GMC-RR1191/2020	EPI_ISL_438138	2020-03-25	Asia / India / Telangana / Hyderabad	Human		Male	63	Hospitalized/Deceased	Original(Clinical Sample)	Oro-pharyngeal swab		B.6	O
hCoV-19/India/GMC-RK1090/2020	EPI_ISL_438139	2020-03-25	Asia / India / Telangana / Hyderabad	Human		Female	63	Hospitalized/Released	Original(Clinical Sample)	Oro-pharyngeal swab		B.6	O
hCoV-19/India/GBRC25/2020	EPI_ISL_444456	2020-04-26	Asia / India / Gujarat / Ahmedabad	Human		Female	43	Released	Original	Oro-pharyngeal swab		B.1.36	GH
hCoV-19/India/GBRC26/2020	EPI_ISL_444457	2020-04-26	Asia / India / Gujarat / Ahmedabad	Human		Male	40	Released	Original	Oro-pharyngeal swab		B.1.36	GH
hCoV-19/India/GBRC27/2020	EPI_ISL_444458	2020-04-26	Asia / India / Gujarat / Ahmedabad	Human		Male	35	Released	Original	Oro-pharyngeal swab		B.1	G
hCoV-19/India/GBRC28/2020	EPI_ISL_444459	2020-04-30	Asia / India / Gujarat / Ahmedabad	Human		Male	48	Released	Original	Oro-pharyngeal swab		B.1.36	GH
hCoV-19/India/GBRC29/2020	EPI_ISL_444460	2020-04-30	Asia / India / Gujarat / Ahmedabad	Human		Male	37	Released	Original	Oro-pharyngeal swab		B.1	G
hCoV-19/India/GBRC30/2020	EPI_ISL_444461	2020-04-29	Asia / India / Gujarat / Ahmedabad	Human		Male	63	unknown	Original	Oro-pharyngeal swab		B.1.36	GH
hCoV-19/India/GBRC31/2020	EPI_ISL_444462	2020-04-29	Asia / India / Gujarat / Ahmedabad	Human		Female	28	Released	Original	Oro-pharyngeal swab		B.1	G
hCoV-19/India/GBRC32/2020	EPI_ISL_444463	2020-04-29	Asia / India / Gujarat / Ahmedabad	Human		Male	68	unknown	Original	Oro-pharyngeal swab		B.1	G
hCoV-19/India/GBRC33/2020	EPI_ISL_444464	2020-04-29	Asia / India / Gujarat / Ahmedabad	Human		Female	30	unknown	Original	Oro-pharyngeal swab		B.1.36	GH
hCoV-19/India/GBRC34/2020	EPI_ISL_444465	2020-04-29	Asia / India / Gujarat / Ahmedabad	Human		Male	53	Released	Original	Oro-pharyngeal swab		B.1.36	GH
hCoV-19/India/GBRC35/2020	EPI_ISL_444466	2020-04-29	Asia / India / Gujarat / Ahmedabad	Human		Male	35	Released	Original	Oro-pharyngeal swab		B.1.36	GH
hCoV-19/India/GBRC36/2020	EPI_ISL_444467	2020-04-29	Asia / India / Gujarat / Ahmedabad	Human		Female	55	unknown	Original	Oro-pharyngeal swab		B.1.36	GH
hCoV-19/India/GBRC37/2020	EPI_ISL_444468	2020-04-29	Asia / India / Gujarat / Ahmedabad	Human		Female	60	Released	Original	Oro-pharyngeal swab		B.1	G
hCoV-19/India/GBRC38/2020	EPI_ISL_444469	2020-04-29	Asia / India / Gujarat / Ahmedabad	Human		Male	37	Released	Original	Oro-pharyngeal swab		B.1.36	GH
hCoV-19/India/GBRC39/2020	EPI_ISL_444470	2020-04-29	Asia / India / Gujarat / Ahmedabad	Human		Male	56	unknown	Original	Oro-pharyngeal swab		B.1.36	GH
hCoV-19/India/GBRC40/2020	EPI_ISL_444471	2020-04-29	Asia / India / Gujarat / Ahmedabad	Human		Female	34	Released	Original	Oro-pharyngeal swab		B.1.36	GH
hCoV-19/India/GBRC41/2020	EPI_ISL_444472	2020-04-29	Asia / India / Gujarat / Ahmedabad	Human		Female	29	unknown	Original	Oro-pharyngeal swab		B.1.36	GH
hCoV-19/India/GBRC42/2020	EPI_ISL_444473	2020-04-29	Asia / India / Gujarat / Ahmedabad	Human		Male	34	unknown	Original	Oro-pharyngeal swab		B.1	G
hCoV-19/India/GBRC43/2020	EPI_ISL_444474	2020-04-29	Asia / India / Gujarat / Ahmedabad	Human		Female	52	Released	Original	Oro-pharyngeal swab		B.1.36	GH
hCoV-19/India/GBRC44/2020	EPI_ISL_444475	2020-04-29	Asia / India / Gujarat / Ahmedabad	Human		Male	20	Released	Original	Oro-pharyngeal swab		B.1	G
hCoV-19/India/GBRC45/2020	EPI_ISL_444476	2020-04-29	Asia / India / Gujarat / Ahmedabad	Human		Female	24	Released	Original	Oro-pharyngeal swab		B.1.36	GH
hCoV-19/India/GBRC46/2020	EPI_ISL_444477	2020-04-29	Asia / India / Gujarat / Ahmedabad	Human		Male	60	Deceased	Original	Oro-pharyngeal swab		B.1	G
hCoV-19/India/GBRC47/2020	EPI_ISL_444478	2020-04-30	Asia / India / Gujarat / Ahmedabad	Human		Male	60	unknown	Original	Oro-pharyngeal swab		B.1	G
hCoV-19/India/GBRC48/2020	EPI_ISL_444479	2020-04-29	Asia / India / Gujarat / Ahmedabad	Human		Male	51	unknown	Original	Oro-pharyngeal swab		B.1	G
hCoV-19/India/GBRC49/2020	EPI_ISL_444480	2020-04-30	Asia / India / Gujarat / Ahmedabad	Human		Male	60	Deceased	Original	Oro-pharyngeal swab		B.1.36	GH
hCoV-19/India/GBRC50/2020	EPI_ISL_444481	2020-04-30	Asia / India / Gujarat / Ahmedabad	Human		Female	55	Released	Original	Oro-pharyngeal swab		B.1	G
hCoV-19/India/GBRC51/2020	EPI_ISL_444482	2020-05-02	Asia / India / Gujarat / Prantij	Human		Male	18	Released	Original	Oro-pharyngeal swab		B.1.36	GH
hCoV-19/India/GBRC52/2020	EPI_ISL_444483	2020-05-02	Asia / India / Gujarat / Prantij	Human		Male	30	Deceased	Original	Oro-pharyngeal swab		B.1	G
hCoV-19/India/GBRC53/2020	EPI_ISL_444484	2020-05-04	Asia / India / Gujarat / Modasa	Human		Male	28	Released	Original	Oro-pharyngeal swab		B.1.36	GH
hCoV-19/India/GBRC54/2020	EPI_ISL_444485	2020-05-04	Asia / India / Gujarat / Modasa	Human		Female	57	unknown	Original	Oro-pharyngeal swab		B.1.36	GH
hCoV-19/India/GBRC55/2020	EPI_ISL_444486	2020-05-04	Asia / India / Gujarat / Dhansura	Human		Male	55	Released	Original	Oro-pharyngeal swab		B.1.36	GH
hCoV-19/India/GBRC56a/2020	EPI_ISL_447030	2020-05-03	Asia / India / Gujarat / Ahmedabad	Human		Female	65	Released	Original			B.1	G
hCoV-19/India/GBRC56b/2020	EPI_ISL_447031	2020-05-03	Asia / India / Gujarat / Ahmedabad	Human		Female	65	Released	Original			B.1	G
hCoV-19/India/GBRC57/2020	EPI_ISL_447032	2020-05-03	Asia / India / Gujarat / Ahmedabad	Human		Female	50	unknown	Original			B.1	G
hCoV-19/India/GBRC58/2020	EPI_ISL_447033	2020-05-03	Asia / India / Gujarat / Ahmedabad	Human		Male	40	Released	Original			B.1.36	GH
hCoV-19/India/GBRC59/2020	EPI_ISL_447034	2020-05-03	Asia / India / Gujarat / Ahmedabad	Human		Male	78	Released, Live	Original			B.1.36	GH
hCoV-19/India/GBRC60/2020	EPI_ISL_447035	2020-05-03	Asia / India / Gujarat / Ahmedabad	Human		Female	78	Deceased	Original			B.1.36	GH
hCoV-19/India/GBRC61/2020	EPI_ISL_447036	2020-05-03	Asia / India / Gujarat / Ahmedabad	Human		Male	56	unknown	Original			B.1.36	GH
hCoV-19/India/GBRC62/2020	EPI_ISL_447037	2020-05-03	Asia / India / Gujarat / Ahmedabad	Human		Male	26	unknown	Original			B.1.36	GH
hCoV-19/India/GBRC63/2020	EPI_ISL_447038	2020-05-03	Asia / India / Gujarat / Ahmedabad	Human		Female	34	Released	Original			B.1	G
hCoV-19/India/GBRC64/2020	EPI_ISL_447039	2020-05-03	Asia / India / Gujarat / Ahmedabad	Human		Female	52	Released	Original			B.1.36	GH
hCoV-19/India/GBRC65a/2020	EPI_ISL_447040	2020-05-03	Asia / India / Gujarat / Ahmedabad	Human		Male	18	unknown	Original			B.1.36	GH
hCoV-19/India/GBRC65b/2020	EPI_ISL_447041	2020-05-03	Asia / India / Gujarat / Ahmedabad	Human		Male	18	unknown	Original			B.1.36	GH
hCoV-19/India/GBRC66/2020	EPI_ISL_447042	2020-05-03	Asia / India / Gujarat / Ahmedabad	Human		Male	24	Released	Original			B.1.36	GH
hCoV-19/India/GBRC67a/2020	EPI_ISL_447043	2020-05-03	Asia / India / Gujarat / Ahmedabad	Human		Female	42	Released	Original			B.1.36	GH
hCoV-19/India/GBRC67b/2020	EPI_ISL_447044	2020-05-03	Asia / India / Gujarat / Ahmedabad	Human		Female	42	Released	Original			B.1.36	GH
hCoV-19/India/GBRC68/2020	EPI_ISL_447045	2020-05-03	Asia / India / Gujarat / Ahmedabad	Human		Male	28	Released	Original			B.1.36	GH
hCoV-19/India/GBRC69/2020	EPI_ISL_447046	2020-05-04	Asia / India / Gujarat / Ahmedabad	Human		Female	20	unknown	Original			B.1.36	GH
hCoV-19/India/GBRC70/2020	EPI_ISL_447047	2020-04-29	Asia / India / Gujarat / Gandhinagar	Human		Male	49	unknown	Original			B.1	G
hCoV-19/India/GBRC71/2020	EPI_ISL_447048	2020-04-27	Asia / India / Gujarat / Gandhinagar	Human		Female	70	Released	Original			B.1.36	GH
hCoV-19/India/GBRC72a/2020	EPI_ISL_447049	2020-04-29	Asia / India / Gujarat / Gandhinagar	Human		Female	3	unknown	Original			B.1.36	GH
hCoV-19/India/GBRC72b/2020	EPI_ISL_447050	2020-04-29	Asia / India / Gujarat / Gandhinagar	Human		Female	3	unknown	Original			B.1.36	GH
hCoV-19/India/GBRC73/2020	EPI_ISL_447051	2020-04-29	Asia / India / Gujarat / Gandhinagar	Human		Female	42	unknown	Original			B.1.36	GH
hCoV-19/India/GBRC74/2020	EPI_ISL_447052	2020-05-02	Asia / India / Gujarat / Gandhinagar	Human		Male	unknown	unknown	Original			B.1	G
hCoV-19/India/GBRC75/2020	EPI_ISL_447053	2020-04-29	Asia / India / Gujarat / Gandhinagar	Human		Male	66	Deceased	Original			B.1.36	GH
hCoV-19/India/GBRC76/2020	EPI_ISL_447534	2020-05-05	Asia / India / Gujarat / Modasa	Human		Female	9	Released	Original			B.1.36	GH
hCoV-19/India/GBRC77/2020	EPI_ISL_447535	2020-05-05	Asia / India / Gujarat / Modasa	Human		Male	30	Released	Original			B.1.36	GH
hCoV-19/India/GBRC78a/2020	EPI_ISL_447536	2020-05-05	Asia / India / Gujarat / Modasa	Human		Male	68	Released	Original			B.1.36	GH
hCoV-19/India/GBRC78b/2020	EPI_ISL_447537	2020-05-05	Asia / India / Gujarat / Modasa	Human		Male	68	Released	Original			B.1.36	GH
hCoV-19/India/GBRC79a/2020	EPI_ISL_447538	2020-05-05	Asia / India / Gujarat / Modasa	Human		Female	39	unknown	Original			B.1.36	GH
hCoV-19/India/GBRC79b/2020	EPI_ISL_447539	2020-05-05	Asia / India / Gujarat / Modasa	Human		Female	39	unknown	Original			B.1.36	GH
hCoV-19/India/GBRC81a/2020	EPI_ISL_447540	2020-05-05	Asia / India / Gujarat / Modasa	Human		Female	40	unknown	Original			B.1.36	GH
hCoV-19/India/GBRC81b/2020	EPI_ISL_447541	2020-05-05	Asia / India / Gujarat / Modasa	Human		Female	40	unknown	Original			B.1.36	GH
hCoV-19/India/GBRC82a/2020	EPI_ISL_447542	2020-05-05	Asia / India / Gujarat / Modasa	Human		Male	33	Released	Original			B.1.36	GH
hCoV-19/India/GBRC82b/2020	EPI_ISL_447543	2020-05-05	Asia / India / Gujarat / Modasa	Human		Male	33	Released	Original			B.1.36	GH
hCoV-19/India/GBRC83/2020	EPI_ISL_447544	2020-05-05	Asia / India / Gujarat / Modasa	Human		Male	14	Released	Original			B.1	G
hCoV-19/India/GBRC84/2020	EPI_ISL_447545	2020-05-05	Asia / India / Gujarat / Prantij	Human		Female	25	Released	Original			B.1	G
hCoV-19/India/GBRC85/2020	EPI_ISL_447546	2020-05-05	Asia / India / Gujarat / Himatnagar	Human		Male	10	Released	Original			B.1.36	GH
hCoV-19/India/GBRC86/2020	EPI_ISL_447547	2020-04-28	Asia / India / Gujarat / Gandhinagar	Human		Female	30	unknown	Original			B.1	G
hCoV-19/India/GBRC87/2020	EPI_ISL_447548	2020-04-28	Asia / India / Gujarat / Dahegam	Human		Female	44	Released	Original			B.1.36	GH
hCoV-19/India/GBRC88a/2020	EPI_ISL_447549	2020-05-03	Asia / India / Gujarat / Dahegam	Human		Male	54	unknown	Original			B.1	G
hCoV-19/India/GBRC88b/2020	EPI_ISL_447550	2020-05-03	Asia / India / Gujarat / Dahegam	Human		Male	54	unknown	Original			B.1	G
hCoV-19/India/GBRC89/2020	EPI_ISL_447551	2020-04-25	Asia / India / Gujarat / Gandhinagar	Human		Female	52	Released	Original			B.1	G
hCoV-19/India/GBRC90/2020	EPI_ISL_447552	2020-05-02	Asia / India / Gujarat / Gandhinagar	Human		Male	39	Released	Original			B.1.36	GH
hCoV-19/India/GBRC91/2020	EPI_ISL_447553	2020-04-27	Asia / India / Gujarat / Gandhinagar	Human		Male	13	Released	Original			B.1.36	GH
hCoV-19/India/GBRC92/2020	EPI_ISL_447554	2020-04-26	Asia / India / Gujarat / Gandhinagar	Human		Male	39	Released	Original			B.1	G
hCoV-19/India/GBRC93/2020	EPI_ISL_447555	2020-04-28	Asia / India / Gujarat / Mansa	Human		Male	6	Released	Original			B.1.36	GH
hCoV-19/India/CCMB_J021/2020	EPI_ISL_447556	2020-03-30	Asia / India / Telangana	Human	-	Male	59	unknown	Original	Naso-pharyngeal swab/Oro-pharyngeal swab	-	B.6	O
hCoV-19/India/CCMB_J009/2020	EPI_ISL_447557	2020-03-30	Asia / India / Telangana	Human	-	Male	52	unknown	Original	Naso-pharyngeal swab/Oro-pharyngeal swab	-	B.6	O
hCoV-19/India/CCMB_J014/2020	EPI_ISL_447558	2020-03-30	Asia / India / Telangana	Human	-	Male	58	unknown	Original	Naso-pharyngeal swab/Oro-pharyngeal swab	-	B.6	L
hCoV-19/India/CCMB_J048/2020	EPI_ISL_447559	2020-03-31	Asia / India / Telangana	Human	-	Male	24	unknown	Original	Naso-pharyngeal swab/Oro-pharyngeal swab	-	B.6	O
hCoV-19/India/CCMB_J043/2020	EPI_ISL_447560	2020-03-31	Asia / India / Telangana	Human	-	Male	30	unknown	Original	Naso-pharyngeal swab/Oro-pharyngeal swab	-	B.6	O
hCoV-19/India/CCMB_J067/2020	EPI_ISL_447561	2020-03-31	Asia / India / Telangana	Human	-	Male	34	unknown	Original	Naso-pharyngeal swab/Oro-pharyngeal swab	-	B.6	O
hCoV-19/India/CCMB_J068/2020	EPI_ISL_447562	2020-03-31	Asia / India / Telangana	Human	-	Male	21	unknown	Original	Naso-pharyngeal swab/Oro-pharyngeal swab	-	B.6	O
hCoV-19/India/CCMB_J057/2020	EPI_ISL_447563	2020-03-31	Asia / India / Telangana	Human	-	Male	44	unknown	Original	Naso-pharyngeal swab/Oro-pharyngeal swab	-	B.6	O
hCoV-19/India/CCMB_J212/2020	EPI_ISL_447564	2020-04-01	Asia / India / Telangana	Human	-	Female	34	unknown	Original	Naso-pharyngeal swab/Oro-pharyngeal swab	-	B.6	O
hCoV-19/India/CCMB_J278/2020	EPI_ISL_447565	2020-04-01	Asia / India / Telangana	Human		Male	33	unknown	Original	Naso-pharyngeal swab/Oro-pharyngeal swab		B	L
hCoV-19/India/CCMB_J131/2020	EPI_ISL_447566	2020-04-01	Asia / India / Telangana	Human	-	Male	27	unknown	Original	Naso-pharyngeal swab/Oro-pharyngeal swab	-	B.6	O
hCoV-19/India/CCMB_J304/2020	EPI_ISL_447567	2020-04-01	Asia / India / Telangana	Human	-	Male	72	unknown	Original	Naso-pharyngeal swab/Oro-pharyngeal swab	-	B.6	O
hCoV-19/India/CCMB_J166/2020	EPI_ISL_447568	2020-04-01	Asia / India / Telangana	Human	-	Female	52	unknown	Original	Naso-pharyngeal swab/Oro-pharyngeal swab	-	B.6	O
hCoV-19/India/CCMB_J206/2020	EPI_ISL_447569	2020-04-01	Asia / India / Telangana	Human	-	Male	45	unknown	Original	Naso-pharyngeal swab/Oro-pharyngeal swab	-	B.6	O
hCoV-19/India/CCMB_J207/2020	EPI_ISL_447570	2020-04-01	Asia / India / Telangana	Human	-	Male	41	unknown	Original	Naso-pharyngeal swab/Oro-pharyngeal swab	-	B.6	O
hCoV-19/India/CCMB_J224/2020	EPI_ISL_447571	2020-04-01	Asia / India / Telangana	Human	-	Male	29	unknown	Original	Naso-pharyngeal swab/Oro-pharyngeal swab	-	B.6	O
hCoV-19/India/CCMB_J230/2020	EPI_ISL_447572	2020-04-01	Asia / India / Telangana	Human	-	Male	59	unknown	Original	Naso-pharyngeal swab/Oro-pharyngeal swab	-	B.6	O
hCoV-19/India/CCMB_J118/2020	EPI_ISL_447573	2020-04-01	Asia / India / Telangana	Human		Male	32	unknown	Original	Naso-pharyngeal swab/Oro-pharyngeal swab		B.6	O
hCoV-19/India/CCMB_J208/2020	EPI_ISL_447574	2020-04-01	Asia / India / Telangana	Human		Male	28	unknown	Original	Naso-pharyngeal swab/Oro-pharyngeal swab		B.6	O
hCoV-19/India/CCMB_J458/2020	EPI_ISL_447575	2020-04-02	Asia / India / Telangana	Human		Male	26	unknown	Original	Naso-pharyngeal swab/Oro-pharyngeal swab		B.6	O
hCoV-19/India/CCMB_J232/2020	EPI_ISL_447576	2020-04-02	Asia / India / Telangana	Human		Male	60	unknown	Original	Naso-pharyngeal swab/Oro-pharyngeal swab		B.6	O
hCoV-19/India/CCMB_J321/2020	EPI_ISL_447577	2020-04-02	Asia / India / Telangana	Human	-	Female	20	Discharged after recovery	Original	Naso-pharyngeal swab/Oro-pharyngeal swab	-	B.6	O
hCoV-19/India/CCMB_J327/2020	EPI_ISL_447578	2020-04-02	Asia / India / Telangana	Human	-	Female	48	unknown	Original	Naso-pharyngeal swab/Oro-pharyngeal swab	-	B.6	O
hCoV-19/India/CCMB_K128/2020	EPI_ISL_447579	2020-04-10	Asia / India / Telangana	Human		Female	10	unknown	Original	Naso-pharyngeal swab/Oro-pharyngeal swab		B.6	O
hCoV-19/India/CCMB_K496/2020	EPI_ISL_447580	2020-04-13	Asia / India / Telangana	Human		Male	55	unknown	Original	Naso-pharyngeal swab/Oro-pharyngeal swab		B.6	O
hCoV-19/India/CCMB_K600B/2020	EPI_ISL_447581	2020-04-14	Asia / India / Telangana	Human	-	Male	15	unknown	Original	Naso-pharyngeal swab/Oro-pharyngeal swab	-	B.6	O
hCoV-19/India/CCMB_K601/2020	EPI_ISL_447582	2020-04-14	Asia / India / Telangana	Human	-	Female	13	unknown	Original	Naso-pharyngeal swab/Oro-pharyngeal swab	-	B.6	O
hCoV-19/India/CCMB_L007/2020	EPI_ISL_447583	2020-04-16	Asia / India / Telangana	Human	-	Male	24	unknown	Original	Naso-pharyngeal swab/Oro-pharyngeal swab	-	B.6	O
hCoV-19/India/CCMB_C1-12/2020	EPI_ISL_447584	2020-04-16	Asia / India / Tamil Nadu	Human	-	Male	30	unknown	Original	Naso-pharyngeal swab/Oro-pharyngeal swab	-	B.6	O
hCoV-19/India/CCMB_C2-13/2020	EPI_ISL_447585	2020-04-16	Asia / India / Tamil Nadu	Human	-	Female	54	unknown	Original	Naso-pharyngeal swab/Oro-pharyngeal swab	-	B.6	O
hCoV-19/India/CCMB_C3-14/2020	EPI_ISL_447586	2020-04-16	Asia / India / Tamil Nadu	Human	-	Female	38	unknown	Original	Naso-pharyngeal swab/Oro-pharyngeal swab	-	B.6	O
hCoV-19/India/CCMB_C4-15/2020	EPI_ISL_447587	2020-04-20	Asia / India / Tamil Nadu	Human		Male	24	unknown	Original	Naso-pharyngeal swab/Oro-pharyngeal swab		B.1.1	GR
hCoV-19/India/CCMB_NIV1/2020	EPI_ISL_450321	2020-04-04	Asia / India / Maharashtra	Human	-	Male	57	Hospitalized	Original	Oro-pharyngeal swab	-	B.6	O
hCoV-19/India/CCMB_NIV2/2020	EPI_ISL_450322	2020-04-04	Asia / India / Maharashtra	Human	-	Male	35	Hospitalized	Original	Oro-pharyngeal swab	-	B.6	O
hCoV-19/India/CCMB_NIV3/2020	EPI_ISL_450323	2020-03-27	Asia / India / Maharashtra	Human	-	Female	44	Hospitalized	Original	Oro-pharyngeal swab	-	B.1	G
hCoV-19/India/CCMB_NIV4/2020	EPI_ISL_450324	2020-03-26	Asia / India / Maharashtra	Human	-	Female	65	Hospitalized	Original	Oro-pharyngeal swab	-	A	S
hCoV-19/India/CCMB_NIV5/2020	EPI_ISL_450325	2020-03-17	Asia / India / Maharashtra	Human	-	Male	37	Hospitalized	Original	Oro-pharyngeal swab	-	B.1	G
hCoV-19/India/CCMB_J125/2020	EPI_ISL_450326	2020-04-01	Asia / India / Telangana	Human	-	Male	40	-	Original	Naso-pharyngeal swab/Oro-pharyngeal swab	-	B.6	O
hCoV-19/India/CCMB_J199/2020	EPI_ISL_450327	2020-04-01	Asia / India / Telangana	Human	-	Male	56	-	Original	Naso-pharyngeal swab/Oro-pharyngeal swab	-	B.6	O
hCoV-19/India/CCMB_J283/2020	EPI_ISL_450328	2020-04-01	Asia / India / Telangana	Human		Male	73	unknown	Original	Naso-pharyngeal swab/Oro-pharyngeal swab		B.6	O
hCoV-19/India/CCMB_J288/2020	EPI_ISL_450329	2020-04-01	Asia / India / Telangana	Human		Male	26	unknown	Original	Naso-pharyngeal swab/Oro-pharyngeal swab		B.6	O
hCoV-19/India/CCMB_J375/2020	EPI_ISL_450330	2020-04-02	Asia / India / Telangana	Human	-	Female	22	-	Original	Naso-pharyngeal swab/Oro-pharyngeal swab	-	B.6	O
hCoV-19/India/CCMB_J220/2020	EPI_ISL_450331	2020-04-01	Asia / India / Telangana	Human	-	Male	37	-	Original	Naso-pharyngeal swab/Oro-pharyngeal swab	-	B.6	O
hCoV-19/India/CCMB_J222/2020	EPI_ISL_450332	2020-04-01	Asia / India / Telangana	Human	-	Male	51	-	Original	Naso-pharyngeal swab/Oro-pharyngeal swab	-	B.6	O
hCoV-19/India/GBRC94/2020	EPI_ISL_450781	2020-05-09	Asia / India / Gujarat / Junagadh	Human		Male	24	Released, Live	Original			B.1	G
hCoV-19/India/GBRC95a/2020	EPI_ISL_450782	2020-04-11	Asia / India / Gujarat / Ahmedabad	Human		Female	unknown	unknown	Original			B.1.36	GH
hCoV-19/India/GBRC95b/2020	EPI_ISL_450783	2020-04-11	Asia / India / Gujarat / Ahmedabad	Human		Female	unknown	Released	Original			B.1.36	GH
hCoV-19/India/GBRC96/2020	EPI_ISL_450784	2020-05-09	Asia / India / Gujarat / Botad	Human		Male	17	Released, Live	Original			B.6	O
hCoV-19/India/GBRC97a/2020	EPI_ISL_450785	2020-05-10	Asia / India / Gujarat / Una	Human		Male	63	Hospitalized	Original			B.1.1	GR
hCoV-19/India/GBRC97b/2020	EPI_ISL_450786	2020-05-10	Asia / India / Gujarat / Una	Human		Male	63	Hospitalized	Original			B.1.1	GR
hCoV-19/India/GBRC98/2020	EPI_ISL_450787	2020-05-11	Asia / India / Gujarat / Una	Human		Female	16	unknown	Original			B.6	O
hCoV-19/India/GBRC99/2020	EPI_ISL_450788	2020-05-06	Asia / India / Gujarat / Rajkot	Human		Male	38	Released	Original			B.1	G
hCoV-19/India/GBRC100/2020	EPI_ISL_450789	2020-05-10	Asia / India / Gujarat / Kodinar	Human		Female	55	Released, Live	Original			B.1.36	GH
hCoV-19/India/GBRC101/2020	EPI_ISL_450790	2020-04-28	Asia / India / Gujarat / Rajkot	Human		Male	14	Released, Live	Original			A	S
hCoV-19/India/GBRC102/2020	EPI_ISL_450791	2020-04-27	Asia / India / Gujarat / Rajkot	Human		Female	55	Released	Original			A	S
hCoV-19/India/GBRC104/2020	EPI_ISL_451149	2020-05-07	Asia / India / Gujarat / Jamnagar	Human		Male	55	Released, Live	Original			B.1.36	GH
hCoV-19/India/GBRC105/2020	EPI_ISL_451150	2020-05-06	Asia / India / Gujarat / Jamnagar	Human		Male	70	Released	Original			B.1	G
hCoV-19/India/GBRC106/2020	EPI_ISL_451151	2020-05-05	Asia / India / Gujarat / Jamnagar	Human		Male	50	Released, Live	Original			B.1.36	GH
hCoV-19/India/GBRC107/2020	EPI_ISL_451152	2020-05-09	Asia / India / Gujarat / Jamnagar	Human		Female	42	Released, Live	Original			B.1.36	GH
hCoV-19/India/GBRC108/2020	EPI_ISL_451153	2020-05-10	Asia / India / Gujarat / Jamnagar	Human		Male	35	unknown	Original			B.1.36	GH
hCoV-19/India/GBRC109/2020	EPI_ISL_451154	2020-05-03	Asia / India / Gujarat / Dahod	Human		Male	9	unknown	Original			B.6	O
hCoV-19/India/GBRC110/2020	EPI_ISL_451155	2020-05-03	Asia / India / Gujarat / Vadodara	Human		Male	70	unknown	Original			B.1	G
hCoV-19/India/GBRC111/2020	EPI_ISL_451156	2020-05-01	Asia / India / Gujarat / Dahod	Human		Male	37	unknown	Original			B.6	O
hCoV-19/India/GBRC112/2020	EPI_ISL_451157	2020-05-02	Asia / India / Gujarat / Vadodara	Human		Female	1	Released	Original			B.1	G
hCoV-19/India/GBRC113/2020	EPI_ISL_451158	2020-05-03	Asia / India / Gujarat / Vadodara	Human		Male	72	Released, Live	Original			B.1	G
hCoV-19/India/GBRC114/2020	EPI_ISL_451159	2020-05-03	Asia / India / Gujarat / Dahod	Human		Female	35	unknown	Original			B.6	O
hCoV-19/India/GBRC115/2020	EPI_ISL_451160	2020-05-03	Asia / India / Gujarat / Vadodara	Human		Male	63	unknown	Original			B.1.36	GH
hCoV-19/India/GBRC116/2020	EPI_ISL_451161	2020-05-03	Asia / India / Gujarat / Dahod	Human		Male	37	Released	Original			B.6	O
hCoV-19/India/GBRC117/2020	EPI_ISL_451162	2020-05-03	Asia / India / Gujarat / Vadodara	Human		Female	25	Released, Live	Original			B.1.36	GH
hCoV-19/India/GBRC118/2020	EPI_ISL_451163	2020-05-02	Asia / India / Gujarat / Vadodara	Human		Female	53	unknown	Original			B.1	G
hCoV-19/India/GBRC103/2020	EPI_ISL_451666	2020-05-04	Asia / India / Gujarat / Jamnagar	Human		Male	54	Released, Live	Original			B.6	O
hCoV-19/India/NIV-10380/2020	EPI_ISL_452192	2020-04-16	Asia / India / Maharashtra	Human		Male	75	Mild	Original			B.1.1	GR
hCoV-19/India/NIV-10419/2020	EPI_ISL_452193	2020-04-16	Asia / India / Maharashtra	Human		Male	1.5	Mild	Original			B.1.1	GR
hCoV-19/India/NIV-11681/2020	EPI_ISL_452195	2020-04-19	Asia / India / Maharashtra	Human		Female	75	Mild	Original			B.1	G
hCoV-19/India/NIV-11683/2020	EPI_ISL_452196	2020-04-19	Asia / India / Maharashtra	Human		Female	12	Mild	Original			B.1	G
hCoV-19/India/NIV-11687/2020	EPI_ISL_452197	2020-04-19	Asia / India / Maharashtra	Human		Female	32	Mild	Original			B.1.1	GR
hCoV-19/India/NIV-11855/2020	EPI_ISL_452198	2020-04-20	Asia / India / Maharashtra	Human		Male	22	Mild	Original			B.1.1	GR
hCoV-19/India/NIV-12019/2020	EPI_ISL_452199	2020-04-20	Asia / India / Maharashtra	Human		Female	65	Mild	Original			B.1.1	GR
hCoV-19/India/NIV-12024/2020	EPI_ISL_452200	2020-04-20	Asia / India / Maharashtra	Human		Male	98	Mild	Original			B.1.1	GR
hCoV-19/India/NIV-12067/2020	EPI_ISL_452201	2020-04-20	Asia / India / Maharashtra	Human		Female	12	Mild	Original			B.1.1	GR
hCoV-19/India/NIV-2810/2020	EPI_ISL_452202	2020-03-16	Asia / India / Maharashtra	Human		Male	26	Mild	Original			A.1	S
hCoV-19/India/NIV-4367/2020	EPI_ISL_452203	2020-03-22	Asia / India / Maharashtra	Human		Female	62	Mild	Original			A	S
hCoV-19/India/NIV-5109/2020	EPI_ISL_452204	2020-03-26	Asia / India / Maharashtra	Human		Male	20	Mild	Original			A	S
hCoV-19/India/NIV-5119/2020	EPI_ISL_452205	2020-03-26	Asia / India / Maharashtra	Human		Female	58	Mild	Original			A	S
hCoV-19/India/NIV-7439/2020	EPI_ISL_452207	2020-04-05	Asia / India / Maharashtra	Human		Female	10	Mild	Original			B.1.1	GR
hCoV-19/India/NIV-7511/2020	EPI_ISL_452208	2020-04-05	Asia / India / Maharashtra	Human		Female	65	Mild	Original			B.6	O
hCoV-19/India/NIV-7786/2020	EPI_ISL_452209	2020-04-06	Asia / India / Maharashtra	Human		Male	25	Mild	Original			B.6	O
hCoV-19/India/NIV-7830/2020	EPI_ISL_452210	2020-04-06	Asia / India / Maharashtra	Human		Male	1	Mild	Original			B.1.1	GR
hCoV-19/India/NIV-9157/2020	EPI_ISL_452211	2020-04-13	Asia / India / Maharashtra	Human		Male	52	Mild	Original			B.1.1	GR
hCoV-19/India/NIV-9768/2020	EPI_ISL_452212	2020-04-15	Asia / India / Maharashtra	Human		Male	26	Mild	Original			B.1.1	GR
hCoV-19/India/NIV-981/2020	EPI_ISL_452213	2020-03-10	Asia / India / Maharashtra	Human		Female	24	Mild	Original			B.4	O
hCoV-19/India/NIV-QA-709/2020	EPI_ISL_452214	2020-04-07	Asia / India / Maharashtra	Human		unknown	unknown	unknown	Original			B.1	G
hCoV-19/India/NIV-QC-797/2020	EPI_ISL_452215	2020-04-22	Asia / India / Maharashtra	Human		unknown	unknown	unknown	Original			B.6	O
hCoV-19/India/NIV-QC-802/2020	EPI_ISL_452216	2020-04-27	Asia / India / Maharashtra	Human		unknown	unknown	unknown	Original			B.1.1	GR
hCoV-19/India/NIV-QC-800/2020	EPI_ISL_452217	2020-04-26	Asia / India / Maharashtra	Human		unknown	unknown	unknown	Original			B.1	G
hCoV-19/India/NIHSAD-2604-22/2020	EPI_ISL_452790	2020-04-24	Asia / India / Madhya Pradesh	Human	Ujjain	Female	68	unknown	Original	Oro-pharyngeal swab		B.1	G
hCoV-19/India/NIHSAD-2904-107/2020	EPI_ISL_452791	2020-04-27	Asia / India / Madhya Pradesh	Human	Mandsaur	Female	28	unknown	Original	Oro-pharyngeal swab		B.1	G
hCoV-19/India/NIHSAD-0105-77/2020	EPI_ISL_452792	2020-04-30	Asia / India / Madhya Pradesh	Human	Mandsaur	Female	45	unknown	Original	Oro-pharyngeal swab		B.1	G
hCoV-19/India/NIHSAD-0405-24/2020	EPI_ISL_452793	2020-05-03	Asia / India / Madhya Pradesh	Human	Neemach	Female	45	unknown	Original	Oro-pharyngeal swab		B.6	O
hCoV-19/India/NIHSAD-0905-216/2020	EPI_ISL_452794	2020-05-08	Asia / India / Madhya Pradesh	Human	Neemach	Female	39	unknown	Original	Oro-pharyngeal swab		B.1	G
hCoV-19/India/NIHSAD-1005-52/2020	EPI_ISL_452795	2020-05-09	Asia / India / Madhya Pradesh	Human	Neemach	Male	23	unknown	Original	Oro-pharyngeal swab		B.6	O
hCoV-19/India/NIV-12058/2020	EPI_ISL_454524	2020-04-20	Asia / India / Maharashtra	Human		Male	37	Mild	Original			B.1.1	GR
hCoV-19/India/NIV-1738/2020	EPI_ISL_454525	2020-03-12	Asia / India / Maharashtra	Human		Male	41	Mild	Original			B.4	O
hCoV-19/India/NIV-1804/2020	EPI_ISL_454526	2020-03-13	Asia / India / Maharashtra	Human		Female	12	Mild	Original			B.4	O
hCoV-19/India/NIV-2387/2020	EPI_ISL_454527	2020-03-13	Asia / India / Maharashtra	Human		Female	59	Mild	Original			B.1	G
hCoV-19/India/NIV-3472/2020	EPI_ISL_454528	2020-03-17	Asia / India / Maharashtra	Human		Male	50	Mild	Original			B.4	O
hCoV-19/India/NIV-4130/2020	EPI_ISL_454529	2020-03-21	Asia / India / Maharashtra	Human		Male	17	Mild	Original			B.1	G
hCoV-19/India/NIV-4369/2020	EPI_ISL_454531	2020-03-22	Asia / India / Maharashtra	Human		Male	65	Mild	Original			A	S
hCoV-19/India/NIV-4379/2020	EPI_ISL_454532	2020-03-23	Asia / India / Maharashtra	Human		Female	45	Mild	Original			B.1	G
hCoV-19/India/NIV-4438/2020	EPI_ISL_454533	2020-03-23	Asia / India / Maharashtra	Human		Male	53	Mild	Original			B.1.5	G
hCoV-19/India/NIV-4622/2020	EPI_ISL_454534	2020-03-24	Asia / India / Maharashtra	Human		Female	5	Mild	Original			A	S
hCoV-19/India/NIV-5102/2020	EPI_ISL_454536	2020-03-26	Asia / India / Maharashtra	Human		Female	39	Mild	Original			A	S
hCoV-19/India/NIV-5104/2020	EPI_ISL_454537	2020-03-26	Asia / India / Maharashtra	Human		Male	45	Mild	Original			A	S
hCoV-19/India/NIV-6216/2020	EPI_ISL_454540	2020-04-01	Asia / India / Maharashtra	Human		Male	35	Mild	Original			B.6	O
hCoV-19/India/NIV-6315/2020	EPI_ISL_454542	2020-03-30	Asia / India / Maharashtra	Human		Male	17	Mild	Original			B.6	O
hCoV-19/India/NIV-6423/2020	EPI_ISL_454543	2020-03-31	Asia / India / Maharashtra	Human		Female	40	Mild	Original			B.6	O
hCoV-19/India/NIV-6614/2020	EPI_ISL_454544	2020-04-02	Asia / India / Maharashtra	Human		Female	35	Mild	Original			B.6	O
hCoV-19/India/NIV-6964/2020	EPI_ISL_454546	2020-04-03	Asia / India / Maharashtra	Human		Male	19	Mild	Original			B.6	O
hCoV-19/India/NIV-7044/2020	EPI_ISL_454547	2020-04-04	Asia / India / Maharashtra	Human		Male	23	Mild	Original			B.6	O
hCoV-19/India/NIV-7558/2020	EPI_ISL_454549	2020-04-05	Asia / India / Maharashtra	Human		Male	22	Mild	Original			B.2.1	V
hCoV-19/India/NIV-7893/2020	EPI_ISL_454551	2020-04-07	Asia / India / Maharashtra	Human		Female	63	Mild	Original			B.6	O
hCoV-19/India/NIV-7966/2020	EPI_ISL_454552	2020-04-06	Asia / India / Maharashtra	Human		Male	63	Mild	Original			B.6	O
hCoV-19/India/NIV-9154/2020	EPI_ISL_454557	2020-04-13	Asia / India / Maharashtra	Human		Male	80	Mild	Original			B.1.1	GR
hCoV-19/India/NIV-701_3/2020	EPI_ISL_454560	2020-04-06	Asia / India / Maharashtra	Human		Male	38	Asymptomatic	Original			B.1	G
hCoV-19/India/NIV-QA-707/2020	EPI_ISL_454563	2020-04-10	Asia / India / Maharashtra	Human		unknown	unknown	unknown	Original			B.1.1	GR
hCoV-19/India/NIV-QA-708/2020	EPI_ISL_454564	2020-04-04	Asia / India / Maharashtra	Human		unknown	unknown	unknown	Original			B.1.1	GR
hCoV-19/India/NIV-QA-710/2020	EPI_ISL_454565	2020-03-31	Asia / India / Maharashtra	Human		unknown	unknown	unknown	Original			B.1.1	GR
hCoV-19/India/NIV-QC-795/2020	EPI_ISL_454566	2020-04-21	Asia / India / Maharashtra	Human		unknown	unknown	unknown	Original			B.1	G
hCoV-19/India/NIV-QC-796/2020	EPI_ISL_454567	2020-04-22	Asia / India / Maharashtra	Human		unknown	unknown	unknown	Original			B.1.1	GR
hCoV-19/India/NIV-QC-798/2020	EPI_ISL_454568	2020-04-25	Asia / India / Maharashtra	Human		unknown	unknown	unknown	Original			B.6	O
hCoV-19/India/NIV-QC-799/2020	EPI_ISL_454569	2020-04-26	Asia / India / Maharashtra	Human		unknown	unknown	unknown	Original			B.1	G
hCoV-19/India/NIV-QC-801/2020	EPI_ISL_454570	2020-04-26	Asia / India / Maharashtra	Human		unknown	unknown	unknown	Original			B.1	G
hCoV-19/India/SMSCOV109/2020	EPI_ISL_454830	2020-04-23	Asia / India / Rajasthan / Jaipur	Human		Male	55	Hospitalized	Original			B.6	O
hCoV-19/India/SMSCOV141/2020	EPI_ISL_454831	2020-04-29	Asia / India / Rajasthan / Jaipur	Human		Female	49	Hospitalized	Original	Nasopharyngeal swab		B	O
hCoV-19/India/SMSCOV161/2020	EPI_ISL_454832	2020-04-21	Asia / India / Rajasthan / Jaipur	Human		Female	58	Hospitalized	Original	Nasopharyngeal swab		B.6	O
hCoV-19/India/SMSCOV175/2020	EPI_ISL_454833	2020-04-27	Asia / India / Rajasthan / Jaipur	Human		Male	56	Hospitalized	Original			B.6	O
hCoV-19/India/THSTI-BAL_39/2020	EPI_ISL_454858	2020-04-07	Asia / India / Haryana	Human	ESIC Medical College and Hospital, Faridabad	Male	57	Hospitalized	Original, from nasopharyngeal aspirate	Oro-pharyngeal swab	unknown	B.6	O
hCoV-19/India/THSTI-BAL_231/2020	EPI_ISL_454862	2020-04-11	Asia / India / Haryana	Human	ESIC Medical College and Hospital, Faridabad	Male	22	Hospitalized	Original, from nasopharyngeal aspirate	Oro-pharyngeal swab	unknown	B.6	O
hCoV-19/India/THSTI-BAL_914/2020	EPI_ISL_454866	2020-04-16	Asia / India / Haryana	Human	ESIC Medical College and Hospital, Faridabad	Male	25	Hospitalized	Original, from nasopharyngeal aspirate	Oro-pharyngeal swab	unknown	B.6	O
hCoV-19/India/THSTI-BAL_918/2020	EPI_ISL_454867	2020-04-16	Asia / India / Haryana	Human	ESIC Medical College and Hospital, Faridabad	Male	25	Hospitalized	Original, from nasopharyngeal aspirate	Oro-pharyngeal swab	unknown	B.6	O
hCoV-19/India/S4/2020	EPI_ISL_455640	2020-03-27	Asia / India / West_Bengal / East Medinipur	Human		Female	76	unknown	Original		Patient infected while traveling	B.1	G
hCoV-19/India/S13/2020	EPI_ISL_455643	2020-03-30	Asia / India / West_Bengal / North 24 Parganas	Human		Male	57	unknown	Original		Patient infected while traveling	B.1	G
hCoV-19/India/S14/2020	EPI_ISL_455644	2020-04-02	Asia / India / West_Bengal / East Medinipur	Human		Male	49	unknown	Original		Patient infected while traveling	B.1	G
hCoV-19/India/S15/2020	EPI_ISL_455645	2020-04-03	Asia / India / West_Bengal / Kolkata	Human		Male	65	unknown	Original		Patient infected while traveling	A	S
hCoV-19/India/S16/2020	EPI_ISL_455646	2020-04-03	Asia / India / West_Bengal / Howrah	Human		Male	64	unknown	Original		Patient infected while traveling	B.1	G
hCoV-19/India/S17/2020	EPI_ISL_455647	2020-04-19	Asia / India / West_Bengal / Kolkata	Human		Female	58	unknown	Original		Patient infected while traveling	B.1	G
hCoV-19/India/S18/2020	EPI_ISL_455648	2020-04-20	Asia / India / West_Bengal / Kolkata	Human		Female	51	unknown	Original		Patient infected while traveling	B.1	G
hCoV-19/India/S19/2020	EPI_ISL_455649	2020-04-20	Asia / India / West_Bengal / Kolkata	Human		Male	23	unknown	Original		Patient infected while traveling	A	S
hCoV-19/India/S20/2020	EPI_ISL_455650	2020-04-20	Asia / India / West_Bengal / Kolkata	Human		Male	41	unknown	Original		Patient infected while traveling	B.1	G
hCoV-19/India/S21/2020	EPI_ISL_455651	2020-04-21	Asia / India / West_Bengal / Kolkata	Human		Male	65	unknown	Original		Patient infected while traveling	B.1	G
hCoV-19/India/S22/2020	EPI_ISL_455652	2020-04-21	Asia / India / West_Bengal / South 24 Parganas	Human		Female	60	unknown	Original		Patient infected while traveling	B.1	G
hCoV-19/India/S23/2020	EPI_ISL_455653	2020-04-21	Asia / India / West_Bengal / South 24 Parganas	Human		Male	64	unknown	Original		Patient infected while traveling	B.1	G
hCoV-19/India/S25/2020	EPI_ISL_455655	2020-04-30	Asia / India / Rajasthan / Bikaner	Human		Male	24	unknown	Original		Patient infected while traveling	B.1	G
hCoV-19/India/S27/2020	EPI_ISL_455656	2020-04-30	Asia / India / West_Bengal / South 24 Parganas	Human		Male	48	unknown	Original		Patient infected while traveling	B.6	O
hCoV-19/India/S29/2020	EPI_ISL_455658	2020-04-30	Asia / India / West_Bengal / South 24 Parganas	Human		Male	65	unknown	Original		Patient infected while traveling	A	S
hCoV-19/India/S30/2020	EPI_ISL_455659	2020-05-01	Asia / India / West_Bengal / South 24 Parganas	Human		Female	56	unknown	Original		Patient infected while traveling	B.1	G
hCoV-19/India/S31/2020	EPI_ISL_455660	2020-05-01	Asia / India / West_Bengal / South 24 Parganas	Human		Male	75	unknown	Original		Patient infected while traveling	B.1	G
hCoV-19/India/S33/2020	EPI_ISL_455662	2020-05-02	Asia / India / West_Bengal / Howrah	Human		Male	52	unknown	Original		Patient infected while traveling	B.1	G
hCoV-19/India/S34/2020	EPI_ISL_455663	2020-05-02	Asia / India / West_Bengal / South 24 Parganas	Human		Male	38	unknown	Original		Patient infected while traveling	B.1	G
hCoV-19/India/S46/2020	EPI_ISL_455667	2020-05-03	Asia / India / West_Bengal / South 24 Parganas	Human		Female	21	unknown	Original		Patient infected while traveling	B.1	G
hCoV-19/India/S48/2020	EPI_ISL_455668	2020-05-05	Asia / India / West_Bengal / North 24 Parganas	Human		Male	51	unknown	Original		Patient infected while traveling	B.1	G
hCoV-19/India/S49/2020	EPI_ISL_455669	2020-05-03	Asia / India / West_Bengal / Kolkata	Human		Female	52	unknown	Original		Patient infected while traveling	B.1	G
hCoV-19/India/S50/2020	EPI_ISL_455670	2020-05-03	Asia / India / West_Bengal / Kolkata	Human		Male	14	unknown	Original		Patient infected while traveling	B.1	G
hCoV-19/India/S51/2020	EPI_ISL_455671	2020-05-03	Asia / India / West_Bengal / Kolkata	Human		Female	47	unknown	Original		Patient infected while traveling	A	S
hCoV-19/India/S52/2020	EPI_ISL_455672	2020-05-03	Asia / India / West_Bengal / North 24 Parganas	Human		Male	65	unknown	Original		Patient infected while traveling	B.1	G
hCoV-19/India/S53/2020	EPI_ISL_455673	2020-05-02	Asia / India / West_Bengal / South 24 Parganas	Human		Female	28	unknown	Original		Patient infected while traveling	B.1	G
hCoV-19/India/S55/2020	EPI_ISL_455674	2020-05-03	Asia / India / West_Bengal / Kolkata	Human		Female	33	unknown	Original		Patient infected while traveling	B.1	G
hCoV-19/India/S56/2020	EPI_ISL_455675	2020-05-03	Asia / India / West_Bengal / North 24 Parganas	Human		Female	29	unknown	Original		Patient infected while traveling	B.1	G
hCoV-19/India/S58/2020	EPI_ISL_455676	2020-05-03	Asia / India / West_Bengal / Kolkata	Human		Female	31	unknown	Original		Patient infected while traveling	B.1	G
hCoV-19/India/S61/2020	EPI_ISL_455678	2020-04-30	Asia / India / West_Bengal / North 24 Parganas	Human		Male	58	unknown	Original		Patient infected while traveling	B.1	G
hCoV-19/India/S62/2020	EPI_ISL_455679	2020-05-04	Asia / India / West_Bengal / East Medinipur	Human		Male	54	unknown	Original		Patient infected while traveling	B.1	G
hCoV-19/India/RMRC103/2020	EPI_ISL_455749	2020-05-06	Asia / India / Odisha	Human		Male	41	unknown	Original			A	O
hCoV-19/India/RMRC106/2020	EPI_ISL_455751	2020-05-06	Asia / India / Odisha	Human		Male	40	unknown	Original			A	S
hCoV-19/India/RMRC108/2020	EPI_ISL_455752	2020-05-06	Asia / India / Odisha	Human		Male	33	unknown	Original			A	O
hCoV-19/India/RMRC112/2020	EPI_ISL_455754	2020-05-06	Asia / India / Odisha	Human		Male	47	unknown	Original			B.1	G
hCoV-19/India/RMRC154/2020	EPI_ISL_455755	2020-05-07	Asia / India / Odisha	Human		Male	22	unknown	Original			B.1	G
hCoV-19/India/RMRC156/2020	EPI_ISL_455757	2020-05-07	Asia / India / Odisha	Human		Male	34	unknown	Original			B.1	G
hCoV-19/India/RMRC157/2020	EPI_ISL_455758	2020-05-07	Asia / India / Odisha	Human		Male	55	unknown	Original			A	O
hCoV-19/India/RMRC159/2020	EPI_ISL_455760	2020-05-07	Asia / India / Odisha	Human		Male	38	unknown	Original			A	S
hCoV-19/India/RMRC160/2020	EPI_ISL_455761	2020-05-07	Asia / India / Odisha	Human		Male	39	unknown	Original			A	S
hCoV-19/India/RMRC163/2020	EPI_ISL_455763	2020-05-07	Asia / India / Odisha	Human		Male	30	unknown	Original			A	S
hCoV-19/India/RMRC164/2020	EPI_ISL_455764	2020-05-07	Asia / India / Odisha	Human		Male	23	unknown	Original			A	S
hCoV-19/India/RMRC165/2020	EPI_ISL_455765	2020-05-07	Asia / India / Odisha	Human		Male	45	unknown	Original			B.1	G
hCoV-19/India/RMRC166/2020	EPI_ISL_455766	2020-05-07	Asia / India / Odisha	Human		Male	35	unknown	Original			A	S
hCoV-19/India/RMRC167/2020	EPI_ISL_455767	2020-05-07	Asia / India / Odisha	Human		Male	25	unknown	Original			A	S
hCoV-19/India/RMRC169/2020	EPI_ISL_455768	2020-05-07	Asia / India / Odisha	Human		Male	43	unknown	Original			B.6	O
hCoV-19/India/RMRC171/2020	EPI_ISL_455770	2020-05-07	Asia / India / Odisha	Human		Male	30	unknown	Original			A	S
hCoV-19/India/RMRC2/2020	EPI_ISL_455771	2020-03-19	Asia / India / Odisha	Human		Male	19	unknown	Original			B.1.1	GR
hCoV-19/India/RMRC24/2020	EPI_ISL_455775	2020-04-04	Asia / India / Odisha	Human		Female	35	unknown	Original			B.1.36	GH
hCoV-19/India/RMRC27/2020	EPI_ISL_455776	2020-04-04	Asia / India / Odisha	Human		Male	4	unknown	Original			B.1.36	GH
hCoV-19/India/RMRC28/2020	EPI_ISL_455777	2020-04-04	Asia / India / Odisha	Human		Female	10	unknown	Original			B.1.36	GH
hCoV-19/India/RMRC30/2020	EPI_ISL_455778	2020-04-04	Asia / India / Odisha	Human		Female	28	unknown	Original			B.1.36	GH
hCoV-19/India/RMRC38/2020	EPI_ISL_455779	2020-04-04	Asia / India / Odisha	Human		Female	32	unknown	Original			B.1.36	GH
hCoV-19/India/RMRC46/2020	EPI_ISL_455780	2020-04-08	Asia / India / Odisha	Human		Female	5	unknown	Original			B.1.36	GH
hCoV-19/India/RMRC5/2020	EPI_ISL_455782	2020-04-02	Asia / India / Odisha	Human		Male	42	unknown	Original			B.1.36	GH
hCoV-19/India/RMRC6/2020	EPI_ISL_455783	2020-04-02	Asia / India / Odisha	Human		Male	32	unknown	Original			B.1	GH
hCoV-19/India/RMRC7/2020	EPI_ISL_455784	2020-04-02	Asia / India / Odisha	Human		Male	38	unknown	Original			B.1.36	GH
hCoV-19/India/RMRC90/2020	EPI_ISL_455786	2020-05-04	Asia / India / Odisha	Human		Male	20	unknown	Original			B.1	G
hCoV-19/India/RMRC92/2020	EPI_ISL_455787	2020-05-04	Asia / India / Odisha	Human		Male	30	unknown	Original			B.1	G
hCoV-19/India/CCMB_C12/2020	EPI_ISL_458030	2020-04-26	Asia / India / Tamil Nadu	Human	-	Male	64	Unknown	Original	Naso-pharyngeal swab/Oro-pharyngeal swab	-	B.1.1	GR
hCoV-19/India/CCMB_C6/2020	EPI_ISL_458031	2020-04-26	Asia / India / Tamil Nadu	Human	-	Female	48	Unknown	Original	Naso-pharyngeal swab/Oro-pharyngeal swab	-	B.1.1	GR
hCoV-19/India/CCMB_C8/2020	EPI_ISL_458032	2020-04-27	Asia / India / Tamil Nadu	Human	-	Female	30	Unknown	Original	Naso-pharyngeal swab/Oro-pharyngeal swab	-	B.1.1	GR
hCoV-19/India/CCMB_C5/2020	EPI_ISL_458033	2020-04-29	Asia / India / Tamil Nadu	Human	-	Male	36	Unknown	Original	Naso-pharyngeal swab/Oro-pharyngeal swab	-	B.1.1	GR
hCoV-19/India/CCMB_C11/2020	EPI_ISL_458034	2020-04-29	Asia / India / Tamil Nadu	Human	-	Male	28	Unknown	Original	Naso-pharyngeal swab/Oro-pharyngeal swab	-	B.1.1	GR
hCoV-19/India/CCMB_C13/2020	EPI_ISL_458035	2020-04-29	Asia / India / Tamil Nadu	Human	-	Female	24	Unknown	Original	Naso-pharyngeal swab/Oro-pharyngeal swab	-	B.6	O
hCoV-19/India/CCMB_C10/2020	EPI_ISL_458036	2020-04-29	Asia / India / Tamil Nadu	Human	-	Male	30	Unknown	Original	Naso-pharyngeal swab/Oro-pharyngeal swab	-	B.1.1	GR
hCoV-19/India/CCMB_C7/2020	EPI_ISL_458037	2020-04-29	Asia / India / Tamil Nadu	Human	-	Male	52	Unknown	Original	Naso-pharyngeal swab/Oro-pharyngeal swab	-	B.1.1	GR
hCoV-19/India/CCMB_C9/2020	EPI_ISL_458038	2020-04-29	Asia / India / Tamil Nadu	Human	-	Male	51	Unknown	Original	Naso-pharyngeal swab/Oro-pharyngeal swab	-	B.1.1	GR
hCoV-19/India/CCMB_C16/2020	EPI_ISL_458039	2020-05-06	Asia / India / Tamil Nadu	Human	-	Male	38	Unknown	Original	Naso-pharyngeal swab/Oro-pharyngeal swab	-	B.1.1	GR
hCoV-19/India/CCMB_C19/2020	EPI_ISL_458040	2020-05-06	Asia / India / Tamil Nadu	Human	-	Male	35	Unknown	Original	Naso-pharyngeal swab/Oro-pharyngeal swab	-	B.1.1	GR
hCoV-19/India/CCMB_C15/2020	EPI_ISL_458041	2020-05-06	Asia / India / Tamil Nadu	Human	-	Female	58	Unknown	Original	Naso-pharyngeal swab/Oro-pharyngeal swab	-	B.1.1	GR
hCoV-19/India/CCMB_C18/2020	EPI_ISL_458042	2020-05-06	Asia / India / Tamil Nadu	Human	-	Female	39	Unknown	Original	Naso-pharyngeal swab/Oro-pharyngeal swab	-	B.1.1	GR
hCoV-19/India/CCMB_C14/2020	EPI_ISL_458043	2020-05-06	Asia / India / Tamil Nadu	Human	-	Female	20	Unknown	Original	Naso-pharyngeal swab/Oro-pharyngeal swab	-	B.1.1	GR
hCoV-19/India/CCMB_C17/2020	EPI_ISL_458044	2020-05-06	Asia / India / Tamil Nadu	Human	-	Male	25	Unknown	Original	Naso-pharyngeal swab/Oro-pharyngeal swab	-	B.1.1	GR
hCoV-19/India/CCMB_L1017/2020	EPI_ISL_458045	2020-05-11	Asia / India / Telangana	Human	-	Female	9	Unknown	Original	Naso-pharyngeal swab/Oro-pharyngeal swab	-	B.1.1.8	GR
hCoV-19/India/CCMB_L1021/2020	EPI_ISL_458046	2020-05-11	Asia / India / Telangana	Human	-	Female	22	Unknown	Original	Naso-pharyngeal swab/Oro-pharyngeal swab	-	B.1.1.8	GR
hCoV-19/India/CCMB_L1022/2020	EPI_ISL_458047	2020-05-11	Asia / India / Telangana	Human	-	Male	45	Unknown	Original	Naso-pharyngeal swab/Oro-pharyngeal swab	-	B.1.1.8	GR
hCoV-19/India/CCMB_L1024/2020	EPI_ISL_458048	2020-05-11	Asia / India / Telangana	Human	-	Female	22	Unknown	Original	Naso-pharyngeal swab/Oro-pharyngeal swab	-	B.1.1.8	GR
hCoV-19/India/CCMB_L1025/2020	EPI_ISL_458049	2020-05-11	Asia / India / Telangana	Human	-	Female	8	Unknown	Original	Naso-pharyngeal swab/Oro-pharyngeal swab	-	B.1.1.8	GR
hCoV-19/India/CCMB_L1026/2020	EPI_ISL_458050	2020-05-11	Asia / India / Telangana	Human	-	Female	22	Unknown	Original	Naso-pharyngeal swab/Oro-pharyngeal swab	-	B.1.1.8	GR
hCoV-19/India/CCMB_L1062/2020	EPI_ISL_458051	2020-05-12	Asia / India / Telangana	Human	-	Male	36	Unknown	Original	Naso-pharyngeal swab/Oro-pharyngeal swab	-	B.1	G
hCoV-19/India/CCMB_L1063/2020	EPI_ISL_458052	2020-05-12	Asia / India / Telangana	Human	-	Male	28	Unknown	Original	Naso-pharyngeal swab/Oro-pharyngeal swab	-	B.1	G
hCoV-19/India/CCMB_L1064/2020	EPI_ISL_458053	2020-05-12	Asia / India / Telangana	Human	-	Male	26	Unknown	Original	Naso-pharyngeal swab/Oro-pharyngeal swab	-	B.1	G
hCoV-19/India/CCMB_L1073/2020	EPI_ISL_458054	2020-05-13	Asia / India / Telangana	Human	-	Male	60	Unknown	Original	Naso-pharyngeal swab/Oro-pharyngeal swab	-	B.1.1	GR
hCoV-19/India/CCMB_L1082/2020	EPI_ISL_458055	2020-05-13	Asia / India / Telangana	Human	-	Female	9	Unknown	Original	Naso-pharyngeal swab/Oro-pharyngeal swab	-	B.1.1	GR
hCoV-19/India/CCMB_L1085/2020	EPI_ISL_458056	2020-05-13	Asia / India / Telangana	Human	-	Female	40	Unknown	Original	Naso-pharyngeal swab/Oro-pharyngeal swab	-	B.1.1	GR
hCoV-19/India/CCMB_L1089/2020	EPI_ISL_458057	2020-05-13	Asia / India / Telangana	Human	-	Female	17	Unknown	Original	Naso-pharyngeal swab/Oro-pharyngeal swab	-	B.1.1	GR
hCoV-19/India/CCMB_L1090/2020	EPI_ISL_458058	2020-05-13	Asia / India / Telangana	Human	-	Male	30	Unknown	Original	Naso-pharyngeal swab/Oro-pharyngeal swab	-	B.1.1	GR
hCoV-19/India/CCMB_L1100/2020	EPI_ISL_458059	2020-05-13	Asia / India / Telangana	Human	-	Female	50	Unknown	Original	Naso-pharyngeal swab/Oro-pharyngeal swab	-	B.1.1	GR
hCoV-19/India/CCMB_L1103/2020	EPI_ISL_458060	2020-05-13	Asia / India / Telangana	Human	-	Male	1.5	Unknown	Original	Naso-pharyngeal swab/Oro-pharyngeal swab	-	B.1.1	GR
hCoV-19/India/CCMB_L1108/2020	EPI_ISL_458061	2020-05-13	Asia / India / Telangana	Human	-	Male	29	Unknown	Original	Naso-pharyngeal swab/Oro-pharyngeal swab	-	B.1.1	GR
hCoV-19/India/CCMB_L299/2020	EPI_ISL_458062	2020-04-20	Asia / India / Telangana	Human	-	Female	25	Unknown	Original	Naso-pharyngeal swab/Oro-pharyngeal swab	-	B.6	O
hCoV-19/India/CCMB_L301/2020	EPI_ISL_458063	2020-04-20	Asia / India / Telangana	Human	-	Female	2	Unknown	Original	Naso-pharyngeal swab/Oro-pharyngeal swab	-	B.6	O
hCoV-19/India/CCMB_L988/2020	EPI_ISL_458064	2020-05-11	Asia / India / Telangana	Human	-	Male	27	Unknown	Original	Naso-pharyngeal swab/Oro-pharyngeal swab	-	B.1	G
hCoV-19/India/CCMB_L989/2020	EPI_ISL_458065	2020-05-11	Asia / India / Telangana	Human	-	Female	22	Unknown	Original	Naso-pharyngeal swab/Oro-pharyngeal swab	-	B.1	G
hCoV-19/India/CCMB_O1/2020	EPI_ISL_458066	2020-04-13	Asia / India / Telangana	Human	-	Male	56	Unknown	Original	Naso-pharyngeal swab/Oro-pharyngeal swab	-	B.6	O
hCoV-19/India/CCMB_O2/2020	EPI_ISL_458067	2020-04-15	Asia / India / Telangana	Human	-	Female	80	Unknown	Original	Naso-pharyngeal swab/Oro-pharyngeal swab	-	B.6	O
hCoV-19/India/CCMB_O3/2020	EPI_ISL_458068	2020-04-14	Asia / India / Telangana	Human	-	Female	35	Unknown	Original	Naso-pharyngeal swab/Oro-pharyngeal swab	-	B.6	O
hCoV-19/India/CCMB_O4/2020	EPI_ISL_458069	2020-04-03	Asia / India / Telangana	Human	-	Female	30	Unknown	Original	Naso-pharyngeal swab/Oro-pharyngeal swab	-	B.6	O
hCoV-19/India/CCMB_K272/2020	EPI_ISL_458070	2020-04-12	Asia / India / Telangana	Human	-	Male	40	Unknown	Original	Naso-pharyngeal swab/Oro-pharyngeal swab	-	B.6	O
hCoV-19/India/CCMB_J130/2020	EPI_ISL_458071	2020-04-01	Asia / India / Telangana	Human	-	Female	55	Unknown	Original	Naso-pharyngeal swab/Oro-pharyngeal swab	-	B.6	O
hCoV-19/India/CCMB_J812_P1/2020	EPI_ISL_458072	2020-04-08	Asia / India / Telangana	Human	-	Male	24	Unknown	Vero p1	Naso-pharyngeal swab/Oro-pharyngeal swab	-	B.6	O
hCoV-19/India/CCMB_L276_P1/2020	EPI_ISL_458073	2020-04-20	Asia / India / Telangana	Human	-	Male	12	Unknown	Vero p1	Naso-pharyngeal swab/Oro-pharyngeal swab	-	B.6	O
hCoV-19/India/CCMB_L301_P1/2020	EPI_ISL_458074	2020-04-20	Asia / India / Telangana	Human	-	Female	2	Unknown	Vero p1	Naso-pharyngeal swab/Oro-pharyngeal swab	-	B.6	O
hCoV-19/India/CCMB_O2_P1/2020	EPI_ISL_458075	2020-04-15	Asia / India / Telangana	Human	-	Female	80	Unknown	Vero p1	Naso-pharyngeal swab/Oro-pharyngeal swab	-	B.6	O
hCoV-19/India/CCMB_L302_P1/2020	EPI_ISL_458076	2020-04-20	Asia / India / Telangana	Human	-	Male	22	Unknown	Vero p1	Naso-pharyngeal swab/Oro-pharyngeal swab	-	B.6	O
hCoV-19/India/CCMB_L040_P1/2020	EPI_ISL_458077	2020-04-18	Asia / India / Telangana	Human	-	Female	34	Unknown	Vero p1	Naso-pharyngeal swab/Oro-pharyngeal swab	-	B.6	O
hCoV-19/India/CCMB_J300/2020	EPI_ISL_458080	2020-04-03	Asia / India / Telangana	Human		Male	22	unknown	Original	Nasopharyngeal swab/Oropharyngeal swab		B	L
hCoV-19/India/GBRC131/2020	EPI_ISL_458086	2020-05-24	Asia / India / Gujarat / Ahmedabad	Human		Female	70	Hospitalized	Original			B.1.36	GH
hCoV-19/India/GBRC132/2020	EPI_ISL_458087	2020-05-24	Asia / India / Gujarat / Ahmedabad	Human		Male	37	Hospitalized	Original			B.1.36	GH
hCoV-19/India/GBRC133/2020	EPI_ISL_458088	2020-05-24	Asia / India / Gujarat / Ahmedabad	Human		Male	51	Hospitalized	Original			B.1.36	GH
hCoV-19/India/GBRC134/2020	EPI_ISL_458089	2020-05-24	Asia / India / Gujarat / Ahmedabad	Human		Female	75	Hospitalized	Original			B.1.36	GH
hCoV-19/India/GBRC135a/2020	EPI_ISL_458090	2020-05-24	Asia / India / Gujarat / Ahmedabad	Human		Female	56	Hospitalized	Original			B.1.36	GH
hCoV-19/India/GBRC135b/2020	EPI_ISL_458091	2020-05-24	Asia / India / Gujarat / Ahmedabad	Human		Female	56	Hospitalized	Original			B.1.36	GH
hCoV-19/India/GBRC136a/2020	EPI_ISL_458092	2020-05-24	Asia / India / Gujarat / Ahmedabad	Human		Male	65	Hospitalized	Original			B.1.36	GH
hCoV-19/India/GBRC136b/2020	EPI_ISL_458093	2020-05-24	Asia / India / Gujarat / Ahmedabad	Human		Male	65	Hospitalized	Original			B.1.36	G
hCoV-19/India/GBRC137a/2020	EPI_ISL_458094	2020-05-24	Asia / India / Gujarat / Ahmedabad	Human		Male	58	Hospitalized	Original			B.1.36	GH
hCoV-19/India/GBRC137b/2020	EPI_ISL_458095	2020-05-24	Asia / India / Gujarat / Ahmedabad	Human		Male	58	Hospitalized	Original			B.1.36	GH
hCoV-19/India/GBRC138/2020	EPI_ISL_458096	2020-05-24	Asia / India / Gujarat / Ahmedabad	Human		Male	63	Hospitalized	Original			B.1	G
hCoV-19/India/GBRC139a/2020	EPI_ISL_458097	2020-05-24	Asia / India / Gujarat / Ahmedabad	Human		Female	65	Hospitalized	Original			B.1.36	GH
hCoV-19/India/GBRC139b/2020	EPI_ISL_458098	2020-05-24	Asia / India / Gujarat / Ahmedabad	Human		Female	65	Hospitalized	Original			B.1.36	GH
hCoV-19/India/GBRC140/2020	EPI_ISL_458099	2020-05-24	Asia / India / Gujarat / Ahmedabad	Human		Female	40	Hospitalized	Original			B.1.36	GH
hCoV-19/India/GBRC141a/2020	EPI_ISL_458100	2020-05-24	Asia / India / Gujarat / Ahmedabad	Human		Female	75	Hospitalized	Original			B.1.36	GH
hCoV-19/India/GBRC141b/2020	EPI_ISL_458101	2020-05-24	Asia / India / Gujarat / Ahmedabad	Human		Female	75	Hospitalized	Original			B.1	GH
hCoV-19/India/GBRC142/2020	EPI_ISL_458102	2020-05-24	Asia / India / Gujarat / Ahmedabad	Human		Female	80	Hospitalized	Original			B.1.36	GH
hCoV-19/India/GBRC143/2020	EPI_ISL_458103	2020-05-05	Asia / India / Gujarat / Bayad	Human		Male	50	Released, Live	Original			B.1.36	GH
hCoV-19/India/GBRC144/2020	EPI_ISL_458104	2020-05-06	Asia / India / Gujarat / Prantij	Human		Female	60	Released, Live	Original			B.1	G
hCoV-19/India/GBRC145/2020	EPI_ISL_458105	2020-05-06	Asia / India / Gujarat / Prantij	Human		Female	70	Released, Live	Original			B.1	G
hCoV-19/India/GBRC146a/2020	EPI_ISL_458106	2020-05-16	Asia / India / Gujarat / Himatnagar	Human		Female	45	Released, Live	Original			B.1	G
hCoV-19/India/GBRC146b/2020	EPI_ISL_458107	2020-05-16	Asia / India / Gujarat / Himatnagar	Human		Female	45	Released, Live	Original			B.1	G
hCoV-19/India/GBRC147/2020	EPI_ISL_458108	2020-05-16	Asia / India / Gujarat / Khedbrahma	Human		Male	30	Unknown	Original			B.1	G
hCoV-19/India/GBRC148a/2020	EPI_ISL_458109	2020-05-17	Asia / India / Gujarat / Khedbrahma	Human		Male	41	Unknown	Original			B.1	G
hCoV-19/India/GBRC148b/2020	EPI_ISL_458110	2020-05-17	Asia / India / Gujarat / Khedbrahma	Human		Male	41	Unknown	Original			B	O
hCoV-19/India/GBRC149/2020	EPI_ISL_458111	2020-05-17	Asia / India / Gujarat / Himatnagar	Human		Male	30	Released, Live	Original			B.1	GH
hCoV-19/India/GBRC150a/2020	EPI_ISL_458112	2020-05-18	Asia / India / Gujarat / Himatnagar	Human		Male	32	Released, Live	Original			B.1.36	GH
hCoV-19/India/GBRC150b/2020	EPI_ISL_458113	2020-05-18	Asia / India / Gujarat / Himatnagar	Human		Male	32	Released, Live	Original			B.1.36	GH
hCoV-19/India/CCMB_J714/2020	EPI_ISL_458298	2020-04-06	Asia / India / Telangana	Human		Male	6	unknown	Original	Nasopharyngeal swab/Oropharyngeal swab		B	O
hCoV-19/India/MaxCov0003_CSIR-IGIB/2020	EPI_ISL_459911	2020-05-09	Asia / India / Delhi	Human		Female	48	Hospitalized	Original	Nasal Swab		B.6	O
hCoV-19/India/MaxCov0010_CSIR-IGIB/2020	EPI_ISL_459913	2020-05-03	Asia / India / Delhi	Human		Male	33	unknown	Original	Nasal Swab		B.1.1	O
hCoV-19/India/MaxCov0012_CSIR-IGIB/2020	EPI_ISL_459914	2020-05-01	Asia / India / Delhi	Human		Male	29	Hospitalized	Original	Nasal Swab, Blood, Serum, Plasma		B.1.1	O
hCoV-19/India/MaxCov0013_CSIR-IGIB/2020	EPI_ISL_459915	2020-05-12	Asia / India / Delhi	Human		Male	28	Hospitalized	Original	Nasal Swab, Blood, Serum, Plasma		B.6	O
hCoV-19/India/MaxCov0014_CSIR-IGIB/2020	EPI_ISL_459916	2020-05-12	Asia / India / Delhi	Human		Male	51	unknown	Original	Nasal Swab		B.1.1	O
hCoV-19/India/MaxCov0015_CSIR-IGIB/2020	EPI_ISL_459917	2020-05-08	Asia / India / Delhi	Human		Male	30	unknown	Original	Nasal Swab		B.6	O
hCoV-19/India/MaxCov0016_CSIR-IGIB/2020	EPI_ISL_459918	2020-05-09	Asia / India / Delhi	Human		Female	23	Quarantined	Original	Nasal Swab, Blood, Serum		B.6	O
hCoV-19/India/MaxCov0017_CSIR-IGIB/2020	EPI_ISL_459919	2020-05-21	Asia / India / Delhi	Human		Female	29	Quarantined	Original	Nasal Swab		B.6	O
hCoV-19/India/MaxCov0018_CSIR-IGIB/2020	EPI_ISL_459920	2020-05-21	Asia / India / Delhi	Human		Male	46	Quarantined	Original	Nasal Swab		B.6	O
hCoV-19/India/MaxCov0019_CSIR-IGIB/2020	EPI_ISL_459921	2020-05-08	Asia / India / Delhi	Human		Male	23	Hospitalized	Original	blood sample		B.6	O
hCoV-19/India/MaxCov0020_CSIR-IGIB/2020	EPI_ISL_459922	2020-05-10	Asia / India / Delhi	Human		Male	28	Hospitalized	Original	Nasal Swab, Serum, Blood, Plasma		B.6	O
hCoV-19/India/MaxCov0021_CSIR-IGIB/2020	EPI_ISL_459923	2020-05-08	Asia / India / Delhi	Human		Male	36	Hospitalized	Original	Nasal Swab		B.6	O
hCoV-19/India/MaxCov0022_CSIR-IGIB/2020	EPI_ISL_459924	2020-05-08	Asia / India / Delhi	Human		Male	26	unknown	Original	Nasal Swab		B.1.1	O
hCoV-19/India/MaxCov0024_CSIR-IGIB/2020	EPI_ISL_459926	2020	Asia / India / Delhi	Human		unknown	unknown	unknown	Original			B.6	O
hCoV-19/India/MaxCov0025_CSIR-IGIB/2020	EPI_ISL_459927	2020	Asia / India / Delhi	Human		unknown	unknown	unknown	Original			B.6	O
hCoV-19/India/MaxCov0030_CSIR-IGIB/2020	EPI_ISL_459932	2020-05-13	Asia / India / Delhi	Human		Female	32	Hospitalized	Original	Nasal swab, Serum, Blood		B.6	O
hCoV-19/India/MaxCov0031_CSIR-IGIB/2020	EPI_ISL_459933	2020-05-05	Asia / India / Delhi	Human		Female	24	Hospitalized	Original	Urine		B.6	O
hCoV-19/India/MaxCov0032_CSIR-IGIB/2020	EPI_ISL_459934	2020-05-05	Asia / India / Delhi	Human		Female	23	Hospitalized	Original	Urine		B.6	O
hCoV-19/India/MaxCov0033_CSIR-IGIB/2020	EPI_ISL_459935	2020-05-06	Asia / India / Delhi	Human		Female	36	Hospitalized	Original	Nasal swab, Serum, Blood		B.6	O
hCoV-19/India/MaxCov0035_CSIR-IGIB/2020	EPI_ISL_459937	2020-05-10	Asia / India / Delhi	Human		Female	74	Hospitalized	Original	Blood, urine		B.6	O
hCoV-19/India/MaxCov0036_CSIR-IGIB/2020	EPI_ISL_459938	2020-05-11	Asia / India / Delhi	Human		Male	61	Hospitalized	Original	Nasal Swab, Serum, Blood, Sputum, Urine		B.6	O
hCoV-19/India/MaxCov0037_CSIR-IGIB/2020	EPI_ISL_459939	2020-05-11	Asia / India / Delhi	Human		Male	70	Hospitalized	Original	Nasal Swab, Serum, Blood, Sputum		B.6	O
hCoV-19/India/MaxCov0038_CSIR-IGIB/2020	EPI_ISL_459940	2020-05-10	Asia / India / Delhi	Human		Male	67	Hospitalized	Original	Nasal Swab, Serum, Blood		B.6	O
hCoV-19/India/MaxCov0039_CSIR-IGIB/2020	EPI_ISL_459941	2020-05-11	Asia / India / Delhi	Human		Female	69	Hospitalized	Original	Nasal Swab, Serum, Blood,		B.6	O
hCoV-19/India/MaxCov0040_CSIR-IGIB/2020	EPI_ISL_459942	2020-04-27	Asia / India / Delhi	Human		Male	32	Hospitalized	Original	Nasal Swab, Serum, Blood,		B.6	O
hCoV-19/India/MaxCov0041_CSIR-IGIB/2020	EPI_ISL_459943	2020-05-01	Asia / India / Delhi	Human		Female	35	Hospitalized	Original	Nasal Swab, Serum, Blood,		B.6	O
hCoV-19/India/GBRC151a/2020	EPI_ISL_461478	2020-05-02	Asia / India / Gujarat / Vadodara	Human		Female	45	Released	Original			B.1	G
hCoV-19/India/GBRC151b/2020	EPI_ISL_461479	2020-05-02	Asia / India / Gujarat / Vadodara	Human		Female	45	Released	Original			B.1	G
hCoV-19/India/GBRC152/2020	EPI_ISL_461480	2020-05-02	Asia / India / Gujarat / Vadodara	Human		Female	53	Released	Original			B.1.36	GH
hCoV-19/India/GBRC153a/2020	EPI_ISL_461481	2020-04-27	Asia / India / Gujarat / Rajkot	Human		Male	18	Released	Original			B.1	G
hCoV-19/India/GBRC153b/2020	EPI_ISL_461482	2020-04-27	Asia / India / Gujarat / Rajkot	Human		Male	18	Released	Original			A	S
hCoV-19/India/GBRC154/2020	EPI_ISL_461483	2020-05-27	Asia / India / Gujarat / Ahmedabad	Human		Male	68	Hospitalized	Original			B.1	G
hCoV-19/India/GBRC155/2020	EPI_ISL_461484	2020-05-27	Asia / India / Gujarat / Ahmedabad	Human		Female	60	Hospitalized	Original			B.1.36	GH
hCoV-19/India/GBRC156/2020	EPI_ISL_461485	2020-05-27	Asia / India / Gujarat / Ahmedabad	Human		Female	57	Deceased	Original			B.1.36	GH
hCoV-19/India/GBRC157a/2020	EPI_ISL_461486	2020-05-27	Asia / India / Gujarat / Ahmedabad	Human		Male	83	Hospitalized	Original			B.1	G
hCoV-19/India/GBRC157b/2020	EPI_ISL_461487	2020-05-27	Asia / India / Gujarat / Ahmedabad	Human		Male	83	Hospitalized	Original			B.1	G
hCoV-19/India/GBRC158/2020	EPI_ISL_461488	2020-05-27	Asia / India / Gujarat / Ahmedabad	Human		Female	50	Hospitalized	Original			B.1.36	GH
hCoV-19/India/GBRC159a/2020	EPI_ISL_461489	2020-05-27	Asia / India / Gujarat / Ahmedabad	Human		Female	45	Hospitalized	Original			B.1.36	GH
hCoV-19/India/GBRC159b/2020	EPI_ISL_461490	2020-05-27	Asia / India / Gujarat / Ahmedabad	Human		Female	45	Hospitalized	Original			B.1	G
hCoV-19/India/GBRC160a/2020	EPI_ISL_461491	2020-05-27	Asia / India / Gujarat / Ahmedabad	Human		Male	60	Hospitalized	Original			B.1.36	G
hCoV-19/India/GBRC160b/2020	EPI_ISL_461492	2020-05-27	Asia / India / Gujarat / Ahmedabad	Human		Male	60	Hospitalized	Original			B.1	GH
hCoV-19/India/GBRC161a/2020	EPI_ISL_461493	2020-05-27	Asia / India / Gujarat / Ahmedabad	Human		Female	45	Deceased	Original			B.1	G
hCoV-19/India/GBRC161b/2020	EPI_ISL_461494	2020-05-27	Asia / India / Gujarat / Ahmedabad	Human		Female	45	Deceased	Original			B.1	GH
hCoV-19/India/GBRC162a/2020	EPI_ISL_461495	2020-05-27	Asia / India / Gujarat / Ahmedabad	Human		Male	54	Hospitalized	Original			B.1.36	GH
hCoV-19/India/GBRC162b/2020	EPI_ISL_461496	2020-05-27	Asia / India / Gujarat / Ahmedabad	Human		Male	54	Hospitalized	Original			B.1	G
hCoV-19/India/GBRC163a/2020	EPI_ISL_461497	2020-05-27	Asia / India / Gujarat / Ahmedabad	Human		Female	58	Released	Original			B.1	G
hCoV-19/India/GBRC163b/2020	EPI_ISL_461498	2020-05-27	Asia / India / Gujarat / Ahmedabad	Human		Female	58	Released	Original			B.1	G
hCoV-19/India/GBRC164/2020	EPI_ISL_461499	2020-05-27	Asia / India / Gujarat / Ahmedabad	Human		Male	73	Hospitalized	Original			B.1.36	GH
hCoV-19/India/GBRC165/2020	EPI_ISL_461500	2020-05-27	Asia / India / Gujarat / Ahmedabad	Human		Female	72	Deceased	Original			B.1.36	GH
hCoV-19/India/GBRC166a/2020	EPI_ISL_461501	2020-05-27	Asia / India / Gujarat / Ahmedabad	Human		Male	50	Deceased	Original			B.1.36	GH
hCoV-19/India/GBRC166b/2020	EPI_ISL_461502	2020-05-27	Asia / India / Gujarat / Ahmedabad	Human		Male	50	Deceased	Original			B.1.36	GH
hCoV-19/India/GBRC167a/2020	EPI_ISL_461503	2020-05-27	Asia / India / Gujarat / Ahmedabad	Human		Male	86	Hospitalized	Original			B.1	G
hCoV-19/India/GBRC167b/2020	EPI_ISL_461504	2020-05-27	Asia / India / Gujarat / Ahmedabad	Human		Male	86	Hospitalized	Original			B.1.36	GH
hCoV-19/India/GBRC168a/2020	EPI_ISL_461505	2020-05-27	Asia / India / Gujarat / Ahmedabad	Human		Male	65	Hospitalized	Original			B.1	G
hCoV-19/India/GBRC168b/2020	EPI_ISL_461506	2020-05-27	Asia / India / Gujarat / Ahmedabad	Human		Male	65	Hospitalized	Original			B.1	GH
hCoV-19/India/ILSCV11165/2020	EPI_ISL_463010	2020-05-07	Asia / India / Odisha	Human		Male	24	unknown	Original			B.6	O
hCoV-19/India/ILSCV12742/2020	EPI_ISL_463013	2020-05-09	Asia / India / Odisha	Human		Male	24	unknown	Original			B.6	O
hCoV-19/India/ILSCV12743/2020	EPI_ISL_463014	2020-05-09	Asia / India / Odisha	Human		Male	20	unknown	Original			B	O
hCoV-19/India/ILSCV12752/2020	EPI_ISL_463017	2020-05-09	Asia / India / Odisha	Human		Male	18	unknown	Original			B.6	O
hCoV-19/India/ILSCV12762/2020	EPI_ISL_463018	2020-05-09	Asia / India / Odisha	Human		Male	25	unknown	Original			B	O
hCoV-19/India/ILSCV13676/2020	EPI_ISL_463019	2020-05-09	Asia / India / Odisha	Human		Male	30	unknown	Original			B	O
hCoV-19/India/ILSCV13678/2020	EPI_ISL_463020	2020-05-09	Asia / India / Odisha	Human		Male	45	unknown	Original			B	O
hCoV-19/India/ILSCV13715/2020	EPI_ISL_463022	2020-05-09	Asia / India / Odisha	Human		Male	37	unknown	Original			B.6	O
hCoV-19/India/ILSCV13744/2020	EPI_ISL_463023	2020-05-09	Asia / India / Odisha	Human		Male	35	unknown	Original			B	O
hCoV-19/India/ILSCV13907/2020	EPI_ISL_463024	2020-05-10	Asia / India / Odisha	Human		Male	45	unknown	Original			A	S
hCoV-19/India/ILSCV13921/2020	EPI_ISL_463025	2020-05-10	Asia / India / Odisha	Human		Male	31	unknown	Original			B.6	O
hCoV-19/India/ILSCV13929/2020	EPI_ISL_463026	2020-05-10	Asia / India / Odisha	Human		Male	45	unknown	Original			A	O
hCoV-19/India/ILSCV14004/2020	EPI_ISL_463027	2020-05-09	Asia / India / Odisha	Human		Male	36	unknown	Original			B.1	G
hCoV-19/India/ILSCV14262/2020	EPI_ISL_463029	2020-05-11	Asia / India / Odisha	Human		Male	26	unknown	Original			A	S
hCoV-19/India/ILSCV14374/2020	EPI_ISL_463031	2020-05-10	Asia / India / Odisha	Human		Male	50	unknown	Original			B.6	O
hCoV-19/India/ILSCV14743/2020	EPI_ISL_463032	2020-05-10	Asia / India / Odisha	Human		Male	75	unknown	Original			B.1	G
hCoV-19/India/ILSCV14831/2020	EPI_ISL_463033	2020-05-10	Asia / India / Odisha	Human		Male	24	unknown	Original			A	S
hCoV-19/India/ILSCV14847/2020	EPI_ISL_463034	2020-05-10	Asia / India / Odisha	Human		Male	44	unknown	Original			A	S
hCoV-19/India/ILSCV15547/2020	EPI_ISL_463036	2020-05-11	Asia / India / Odisha	Human		Male	19	unknown	Original			B.1.1	GR
hCoV-19/India/ILSCV15552/2020	EPI_ISL_463037	2020-05-11	Asia / India / Odisha	Human		Female	19	unknown	Original			B.1.1	GR
hCoV-19/India/ILSCV15907/2020	EPI_ISL_463038	2020-05-11	Asia / India / Odisha	Human		Male	26	unknown	Original			B.6	O
hCoV-19/India/ILSCV15917/2020	EPI_ISL_463039	2020-05-11	Asia / India / Odisha	Human		Male	48	unknown	Original			B.1	G
hCoV-19/India/ILSCV15937/2020	EPI_ISL_463041	2020-05-11	Asia / India / Odisha	Human		Male	50	unknown	Original			B	O
hCoV-19/India/ILSCV16012/2020	EPI_ISL_463043	2020-05-11	Asia / India / Odisha	Human		Male	33	unknown	Original			A	S
hCoV-19/India/ILSCV16509/2020	EPI_ISL_463049	2020-05-12	Asia / India / Odisha	Human		Male	54	unknown	Original			B.6	O
hCoV-19/India/ILSCV16512/2020	EPI_ISL_463051	2020-05-12	Asia / India / Odisha	Human		Male	45	unknown	Original			B.6	O
hCoV-19/India/ILSCV16514/2020	EPI_ISL_463052	2020-05-12	Asia / India / Odisha	Human		Male	24	unknown	Original			B.1.1	GR
hCoV-19/India/ILSCV16809/2020	EPI_ISL_463054	2020-05-11	Asia / India / Odisha	Human		Male	18	unknown	Original			B.1.1	GR
hCoV-19/India/ILSCV17568/2020	EPI_ISL_463056	2020-05-12	Asia / India / Odisha	Human		Female	45	unknown	Original			B.1	G
hCoV-19/India/ILSCV17741/2020	EPI_ISL_463058	2020-05-13	Asia / India / Odisha	Human		Female	40	unknown	Original			A	S
hCoV-19/India/ILSCV18525/2020	EPI_ISL_463060	2020-05-13	Asia / India / Odisha	Human		Male	20	unknown	Original			B.1.36	GH
hCoV-19/India/ILSCV18534/2020	EPI_ISL_463061	2020-05-13	Asia / India / Odisha	Human		Male	22	unknown	Original			B.1.36	GH
hCoV-19/India/ILSCV18556/2020	EPI_ISL_463063	2020-05-13	Asia / India / Odisha	Human		Male	26	unknown	Original			A	S
hCoV-19/India/ILSCV19048/2020	EPI_ISL_463064	2020-05-16	Asia / India / Odisha	Human		Male	20	unknown	Original			A	S
hCoV-19/India/ILSCV19192/2020	EPI_ISL_463067	2020-05-14	Asia / India / Odisha	Human		Male	34	unknown	Original			B	O
hCoV-19/India/ILSCV20165/2020	EPI_ISL_463073	2020-05-05	Asia / India / Odisha	Human		Male	19	unknown	Original			A	S
hCoV-19/India/ILSCV20166/2020	EPI_ISL_463074	2020-05-05	Asia / India / Odisha	Human		Male	19	unknown	Original			A	S
hCoV-19/India/ILSCV20408/2020	EPI_ISL_463076	2020-05-15	Asia / India / Odisha	Human		Male	33	unknown	Original			B.1.1	GR
hCoV-19/India/ILSCV20557/2020	EPI_ISL_463078	2020-05-15	Asia / India / Odisha	Human		Male	31	unknown	Original			B.1.1	GR
hCoV-19/India/ILSCV20600/2020	EPI_ISL_463081	2020-05-15	Asia / India / Odisha	Human		Male	36	unknown	Original			B.1	G
hCoV-19/India/ILSCV21721/2020	EPI_ISL_463085	2020-05-16	Asia / India / Odisha	Human		Male	18	unknown	Original			B.1.1	GR
hCoV-19/India/ILSCV24694/2020	EPI_ISL_463087	2020-05-18	Asia / India / Odisha	Human		Male	30	unknown	Original			B.1	G
hCoV-19/India/ILSCV24917/2020	EPI_ISL_463088	2020-05-18	Asia / India / Odisha	Human		Male	26	unknown	Original			B.1	G
hCoV-19/India/ILSCV24918/2020	EPI_ISL_463089	2020-05-18	Asia / India / Odisha	Human		Female	23	unknown	Original			B.1	G
hCoV-19/India/NGC-CDFD-01/2020	EPI_ISL_466839	2020-05-10	Asia / India / Telangana	Human		Male	22	unknown	Original	Naso-pharyngeal swab		B.1.1	GR
hCoV-19/India/NGC-CDFD-03/2020	EPI_ISL_466841	2020-05-10	Asia / India / Telangana	Human		Female	2	unknown	Original	Naso-pharyngeal swab		B.1	G
hCoV-19/India/NGC-CDFD-17/2020	EPI_ISL_466855	2020-05-27	Asia / India / Telangana	Human		Female	22	unknown	Original	Naso-pharyngeal swab		B.1.1.8	GR
hCoV-19/India/NGC-CDFD-19/2020	EPI_ISL_466857	2020-05-28	Asia / India / Telangana	Human		Female	8	unknown	Original	Naso-pharyngeal swab		B.1.1.8	GR
hCoV-19/India/NGC-CDFD-22/2020	EPI_ISL_466860	2020-05-30	Asia / India / Telangana	Human		Female	25	unknown	Original	Naso-pharyngeal swab		B.1.1.8	GR
hCoV-19/India/NGC-CDFD-25/2020	EPI_ISL_466863	2020-05-30	Asia / India / Telangana	Human		Female	8	unknown	Original	Naso-pharyngeal swab		B.1.1.8	GR
hCoV-19/India/NGC-CDFD-26/2020	EPI_ISL_466864	2020-05-30	Asia / India / Telangana	Human		Male	39	unknown	Original	Naso-pharyngeal swab		B.1.1.8	GR
hCoV-19/India/NGC-CDFD-29/2020	EPI_ISL_466867	2020-05-30	Asia / India / Telangana	Human		Female	21	unknown	Original	Naso-pharyngeal swab		B.1.1.8	GR
hCoV-19/India/NGC-CDFD-32/2020	EPI_ISL_466870	2020-05-30	Asia / India / Telangana	Human		Male	32	unknown	Original	Naso-pharyngeal swab		B.1.1.8	GR
hCoV-19/India/NGC-CDFD-34/2020	EPI_ISL_466872	2020-05-30	Asia / India / Telangana	Human		Female	70	unknown	Original	Naso-pharyngeal swab		B.1.1.8	GR
hCoV-19/India/GBRC181b/2020	EPI_ISL_467050	2020-06-03	Asia / India / Gujarat / Ahmedabad	Human		Male	61	Hospitalized	Original			B.1.36	GH
hCoV-19/India/GBRC182a/2020	EPI_ISL_467051	2020-06-03	Asia / India / Gujarat / Ahmedabad	Human		Male	49	Hospitalized	Original			B.1.36	GH
hCoV-19/India/GBRC182b/2020	EPI_ISL_467052	2020-06-03	Asia / India / Gujarat / Ahmedabad	Human		Male	49	Hospitalized	Original			B.1	G
hCoV-19/India/GBRC183a/2020	EPI_ISL_467053	2020-06-03	Asia / India / Gujarat / Ahmedabad	Human		Female	60	Hospitalized	Original			B.1.36	GH
hCoV-19/India/GBRC183b/2020	EPI_ISL_467054	2020-06-03	Asia / India / Gujarat / Ahmedabad	Human		Female	60	Hospitalized	Original			B.1	G
hCoV-19/India/GBRC184/2020	EPI_ISL_469024	2020-05-27	Asia / India / Gujarat / Ahmedabad	Human		Male	48	Hospitalized	Original			B.1.36	GH
hCoV-19/India/GBRC185a/2020	EPI_ISL_469025	2020-06-03	Asia / India / Gujarat / Ahmedabad	Human		Male	31	Released	Original			B.1	G
hCoV-19/India/GBRC185b/2020	EPI_ISL_469026	2020-06-03	Asia / India / Gujarat / Ahmedabad	Human		Male	31	Released	Original			B.1	G
hCoV-19/India/GBRC186a/2020	EPI_ISL_469027	2020-06-03	Asia / India / Gujarat / Ahmedabad	Human		Male	65	Hospitalized	Original			B.1	G
hCoV-19/India/GBRC186b/2020	EPI_ISL_469028	2020-06-03	Asia / India / Gujarat / Ahmedabad	Human		Male	65	Hospitalized	Original			B.1.36	GH
hCoV-19/India/GBRC187a/2020	EPI_ISL_469029	2020-06-05	Asia / India / Gujarat / Vadodara	Human		Female	60	Hospitalized	Original			B.1	G
hCoV-19/India/GBRC189/2020	EPI_ISL_469032	2020-06-02	Asia / India / Gujarat / Vadodara	Human		Male	62	Hospitalized	Original			B.1.36	GH
hCoV-19/India/GBRC191a/2020	EPI_ISL_469034	2020-06-05	Asia / India / Gujarat / Vadodara	Human		Male	67	Deceased	Original			B.1	G
hCoV-19/India/GBRC191b/2020	EPI_ISL_469035	2020-06-05	Asia / India / Gujarat / Vadodara	Human		Male	67	Deceased	Original			B.1	G
hCoV-19/India/GBRC192/2020	EPI_ISL_469036	2020-06-05	Asia / India / Gujarat / Vadodara	Human		Female	66	Hospitalized	Original			B.1.36	GH
hCoV-19/India/GBRC193a/2020	EPI_ISL_469037	2020-06-03	Asia / India / Gujarat / Vadodara	Human		Male	61	Deceased	Original			B.1	G
hCoV-19/India/GBRC193b/2020	EPI_ISL_469038	2020-06-03	Asia / India / Gujarat / Vadodara	Human		Male	61	Deceased	Original			B.1.36	GH
hCoV-19/India/GBRC195a/2020	EPI_ISL_469039	2020-06-08	Asia / India / Gujarat / Vadodara	Human		Male	48	Hospitalized	Original			B.1	G
hCoV-19/India/GBRC195b/2020	EPI_ISL_469040	2020-06-08	Asia / India / Gujarat / Vadodara	Human		Male	48	Hospitalized	Original			B.1	G
hCoV-19/India/GBRC196/2020	EPI_ISL_469041	2020-06-08	Asia / India / Gujarat / Vadodara	Human		Male	42	Released	Original			B.1.36	GH
hCoV-19/India/GBRC197/2020	EPI_ISL_469042	2020-06-08	Asia / India / Gujarat / Vadodara	Human		Male	63	Released	Original			B.1	G
hCoV-19/India/GBRC198/2020	EPI_ISL_469043	2020-06-08	Asia / India / Gujarat / Nadiad	Human		Male	65	Released	Original			A	S
hCoV-19/India/GBRC199/2020	EPI_ISL_469044	2020-06-08	Asia / India / Gujarat / Nadiad	Human		Male	50	Hospitalized	Original			B.1.36	GH
hCoV-19/India/GBRC200/2020	EPI_ISL_469045	2020-06-08	Asia / India / Gujarat / Kapadvanj	Human		Female	58	Released	Original			B.1.36	GH
hCoV-19/India/GBRC201a/2020	EPI_ISL_469046	2020-06-08	Asia / India / Gujarat / Mahemdavad	Human		Female	54	Released	Original			B.1.36	GH
hCoV-19/India/GBRC201b/2020	EPI_ISL_469047	2020-06-08	Asia / India / Gujarat / Mahemdavad	Human		Female	54	Released	Original			B.1.36	GH
hCoV-19/India/GBRC202/2020	EPI_ISL_469048	2020-06-05	Asia / India / Gujarat / Dhanera	Human		Male	37	Released	Original			B.1	G
hCoV-19/India/CCMB_C20/2020	EPI_ISL_471583	2020-04-29	Asia / India / Tamil Nadu	Human		Female	55	unknown	Original	Naso-pharyngeal swab/Oro-pharyngeal swab		B.1.36	GH
hCoV-19/India/CCMB_C21/2020	EPI_ISL_471584	2020-05-06	Asia / India / Tamil Nadu	Human		Male	50	unknown	Original	Naso-pharyngeal swab/Oro-pharyngeal swab		B	O
hCoV-19/India/CCMB_J812_P2/2020	EPI_ISL_471585	2020-04-08	Asia / India / Telangana	Human		Male	24	unknown	Vero P2	Naso-pharyngeal swab/Oro-pharyngeal swab		B.6	O
hCoV-19/India/CCMB_L040/2020	EPI_ISL_471586	2020-04-18	Asia / India / Telangana	Human		Female	34	unknown	Original	Naso-pharyngeal swab/Oro-pharyngeal swab		B.6	O
hCoV-19/India/CCMB_L040_P3/2020	EPI_ISL_471587	2020-04-18	Asia / India / Telangana	Human		Female	34	unknown	Vero P3	Naso-pharyngeal swab/Oro-pharyngeal swab		B.6	O
hCoV-19/India/CCMB_L1208/2020	EPI_ISL_471588	2020-05-21	Asia / India / Telangana	Human		Male	55	unknown	Original	Naso-pharyngeal swab/Oro-pharyngeal swab		B.1	GH
hCoV-19/India/CCMB_L1276/2020	EPI_ISL_471589	2020-05-21	Asia / India / Telangana	Human		Male	32	unknown	Original	Naso-pharyngeal swab/Oro-pharyngeal swab		B.1	GH
hCoV-19/India/CCMB_L1451/2020	EPI_ISL_471590	2020-05-25	Asia / India / Telangana	Human		Male	33	unknown	Original	Naso-pharyngeal swab/Oro-pharyngeal swab		B.1.36	GH
hCoV-19/India/CCMB_L1452/2020	EPI_ISL_471591	2020-05-25	Asia / India / Telangana	Human		Male	30	unknown	Original	Naso-pharyngeal swab/Oro-pharyngeal swab		B.1.36	GH
hCoV-19/India/CCMB_L1453/2020	EPI_ISL_471592	2020-05-25	Asia / India / Telangana	Human		Male	49	unknown	Original	Naso-pharyngeal swab/Oro-pharyngeal swab		B.1.36	GH
hCoV-19/India/CCMB_L1454/2020	EPI_ISL_471593	2020-05-25	Asia / India / Telangana	Human		Male	29	unknown	Original	Naso-pharyngeal swab/Oro-pharyngeal swab		B.1.36	GH
hCoV-19/India/CCMB_L1455/2020	EPI_ISL_471594	2020-05-25	Asia / India / Telangana	Human		Male	33	unknown	Original	Naso-pharyngeal swab/Oro-pharyngeal swab		B.1.36	GH
hCoV-19/India/CCMB_L1456/2020	EPI_ISL_471595	2020-05-25	Asia / India / Telangana	Human		Male	31	unknown	Original	Naso-pharyngeal swab/Oro-pharyngeal swab		B.1.36	GH
hCoV-19/India/CCMB_L1459/2020	EPI_ISL_471596	2020-05-25	Asia / India / Telangana	Human		Male	44	unknown	Original	Naso-pharyngeal swab/Oro-pharyngeal swab		B.1.36	GH
hCoV-19/India/CCMB_L1460/2020	EPI_ISL_471597	2020-05-25	Asia / India / Telangana	Human		Male	45	unknown	Original	Naso-pharyngeal swab/Oro-pharyngeal swab		B.1.36	GH
hCoV-19/India/CCMB_L1465/2020	EPI_ISL_471598	2020-05-25	Asia / India / Telangana	Human		Male	39	unknown	Original	Naso-pharyngeal swab/Oro-pharyngeal swab		B.1.36	GH
hCoV-19/India/CCMB_L1466/2020	EPI_ISL_471599	2020-05-25	Asia / India / Telangana	Human		Male	33	unknown	Original	Naso-pharyngeal swab/Oro-pharyngeal swab		B.1.36	GH
hCoV-19/India/CCMB_L1469/2020	EPI_ISL_471600	2020-05-25	Asia / India / Telangana	Human		Male	26	unknown	Original	Naso-pharyngeal swab/Oro-pharyngeal swab		B.1.36	GH
hCoV-19/India/CCMB_L1470/2020	EPI_ISL_471601	2020-05-25	Asia / India / Telangana	Human		Male	27	unknown	Original	Naso-pharyngeal swab/Oro-pharyngeal swab		B.1.36	GH
hCoV-19/India/CCMB_L1471/2020	EPI_ISL_471602	2020-05-25	Asia / India / Telangana	Human		Male	28	unknown	Original	Naso-pharyngeal swab/Oro-pharyngeal swab		B.1.36	GH
hCoV-19/India/CCMB_L1475/2020	EPI_ISL_471603	2020-05-25	Asia / India / Telangana	Human		Male	34	unknown	Original	Naso-pharyngeal swab/Oro-pharyngeal swab		B.1.36	GH
hCoV-19/India/CCMB_L1476/2020	EPI_ISL_471604	2020-05-25	Asia / India / Telangana	Human		Male	24	unknown	Original	Naso-pharyngeal swab/Oro-pharyngeal swab		B.1.36	GH
hCoV-19/India/CCMB_L1477/2020	EPI_ISL_471605	2020-05-25	Asia / India / Telangana	Human		Male	22	unknown	Original	Naso-pharyngeal swab/Oro-pharyngeal swab		B.1.36	GH
hCoV-19/India/CCMB_L1478/2020	EPI_ISL_471606	2020-05-25	Asia / India / Telangana	Human		Male	21	unknown	Original	Naso-pharyngeal swab/Oro-pharyngeal swab		B.1.36	GH
hCoV-19/India/CCMB_L1484/2020	EPI_ISL_471607	2020-05-25	Asia / India / Telangana	Human		Male	27	unknown	Original	Naso-pharyngeal swab/Oro-pharyngeal swab		B.1.36	GH
hCoV-19/India/CCMB_L1487/2020	EPI_ISL_471608	2020-05-25	Asia / India / Telangana	Human		Male	22	unknown	Original	Naso-pharyngeal swab/Oro-pharyngeal swab		B.1.36	GH
hCoV-19/India/CCMB_L1492/2020	EPI_ISL_471609	2020-05-25	Asia / India / Telangana	Human		Male	23	unknown	Original	Naso-pharyngeal swab/Oro-pharyngeal swab		B.1.36	GH
hCoV-19/India/CCMB_L1494/2020	EPI_ISL_471610	2020-05-25	Asia / India / Telangana	Human		Male	32	unknown	Original	Naso-pharyngeal swab/Oro-pharyngeal swab		B.1.36	GH
hCoV-19/India/CCMB_L1495/2020	EPI_ISL_471611	2020-05-25	Asia / India / Telangana	Human		Male	34	unknown	Original	Naso-pharyngeal swab/Oro-pharyngeal swab		B.1.36	GH
hCoV-19/India/CCMB_L1496/2020	EPI_ISL_471612	2020-05-25	Asia / India / Telangana	Human		Male	24	unknown	Original	Naso-pharyngeal swab/Oro-pharyngeal swab		B.1.36	GH
hCoV-19/India/CCMB_L1497/2020	EPI_ISL_471613	2020-05-25	Asia / India / Telangana	Human		Male	24	unknown	Original	Naso-pharyngeal swab/Oro-pharyngeal swab		B.1.36	GH
hCoV-19/India/CCMB_L1499/2020	EPI_ISL_471614	2020-05-25	Asia / India / Telangana	Human		Male	26	unknown	Original	Naso-pharyngeal swab/Oro-pharyngeal swab		B.1.36	GH
hCoV-19/India/CCMB_L1500/2020	EPI_ISL_471615	2020-05-25	Asia / India / Telangana	Human		Male	32	unknown	Original	Naso-pharyngeal swab/Oro-pharyngeal swab		B.1.36	GH
hCoV-19/India/CCMB_L1510/2020	EPI_ISL_471616	2020-05-26	Asia / India / Telangana	Human		Male	57	unknown	Original	Naso-pharyngeal swab/Oro-pharyngeal swab		B.1.36	GH
hCoV-19/India/CCMB_L1542/2020	EPI_ISL_471617	2020-05-26	Asia / India / Telangana	Human		Male	33	unknown	Original	Naso-pharyngeal swab/Oro-pharyngeal swab		B.1.1.8	GR
hCoV-19/India/CCMB_L1551/2020	EPI_ISL_471618	2020-05-26	Asia / India / Telangana	Human		Male	30	unknown	Original	Naso-pharyngeal swab/Oro-pharyngeal swab		B.1	G
hCoV-19/India/CCMB_L1554/2020	EPI_ISL_471619	2020-05-26	Asia / India / Telangana	Human		Male	30	unknown	Original	Naso-pharyngeal swab/Oro-pharyngeal swab		B.1.1	GR
hCoV-19/India/CCMB_L1564/2020	EPI_ISL_471620	2020-05-26	Asia / India / Telangana	Human		Male	25	unknown	Original	Naso-pharyngeal swab/Oro-pharyngeal swab		B.1.1	GR
hCoV-19/India/CCMB_L1675/2020	EPI_ISL_471621	2020-05-29	Asia / India / Telangana	Human		Female	37	unknown	Original	Naso-pharyngeal swab/Oro-pharyngeal swab		B.1.1	GR
hCoV-19/India/CCMB_L1684/2020	EPI_ISL_471622	2020-05-29	Asia / India / Telangana	Human		Male	49	unknown	Original	Naso-pharyngeal swab/Oro-pharyngeal swab		B.1.1.8	GR
hCoV-19/India/CCMB_L1693/2020	EPI_ISL_471623	2020-05-29	Asia / India / Telangana	Human		Female	56	unknown	Original	Naso-pharyngeal swab/Oro-pharyngeal swab		B.1	G
hCoV-19/India/CCMB_L1694/2020	EPI_ISL_471624	2020-05-29	Asia / India / Telangana	Human		Female	75	unknown	Original	Naso-pharyngeal swab/Oro-pharyngeal swab		B.1.1	GR
hCoV-19/India/CCMB_L1721/2020	EPI_ISL_471625	2020-05-30	Asia / India / Telangana	Human		Male	45	unknown	Original	Naso-pharyngeal swab/Oro-pharyngeal swab		B.1.1	GR
hCoV-19/India/CCMB_L1724/2020	EPI_ISL_471626	2020-05-30	Asia / India / Telangana	Human		Female	25	unknown	Original	Naso-pharyngeal swab/Oro-pharyngeal swab		B.1.1	GR
hCoV-19/India/CCMB_L1726/2020	EPI_ISL_471627	2020-05-30	Asia / India / Telangana	Human		Male	30	unknown	Original	Naso-pharyngeal swab/Oro-pharyngeal swab		B.1.1	GR
hCoV-19/India/CCMB_L1728/2020	EPI_ISL_471628	2020-05-30	Asia / India / Telangana	Human		Female	22	unknown	Original	Naso-pharyngeal swab/Oro-pharyngeal swab		B.1.1	GR
hCoV-19/India/CCMB_L1738/2020	EPI_ISL_471629	2020-06-01	Asia / India / Telangana	Human		Male	37	unknown	Original	Naso-pharyngeal swab/Oro-pharyngeal swab		B.1.1.8	GR
hCoV-19/India/CCMB_L1743/2020	EPI_ISL_471630	2020-06-01	Asia / India / Telangana	Human		Female	35	unknown	Original	Naso-pharyngeal swab/Oro-pharyngeal swab		B.1.1	GR
hCoV-19/India/CCMB_L1746/2020	EPI_ISL_471631	2020-06-01	Asia / India / Telangana	Human		Male	54	unknown	Original	Naso-pharyngeal swab/Oro-pharyngeal swab		B.1.1.8	GR
hCoV-19/India/CCMB_L1762/2020	EPI_ISL_471632	2020-06-01	Asia / India / Telangana	Human		Female	24	unknown	Original	Naso-pharyngeal swab/Oro-pharyngeal swab		B.1.1	GR
hCoV-19/India/CCMB_L1781/2020	EPI_ISL_471633	2020-06-02	Asia / India / Telangana	Human		Male	3	unknown	Original	Naso-pharyngeal swab/Oro-pharyngeal swab		B.1.1.8	GR
hCoV-19/India/CCMB_L1806/2020	EPI_ISL_471634	2020-06-02	Asia / India / Telangana	Human		Female	34	unknown	Original	Naso-pharyngeal swab/Oro-pharyngeal swab		B.1.1.8	GR
hCoV-19/India/CCMB_L1809/2020	EPI_ISL_471635	2020-06-02	Asia / India / Telangana	Human		Female	65	unknown	Original	Naso-pharyngeal swab/Oro-pharyngeal swab		B.1.1	GR
hCoV-19/India/CCMB_L1810/2020	EPI_ISL_471636	2020-06-02	Asia / India / Telangana	Human		Male	27	unknown	Original	Naso-pharyngeal swab/Oro-pharyngeal swab		B.1.1	GR
hCoV-19/India/CCMB_L1811/2020	EPI_ISL_471637	2020-06-02	Asia / India / Telangana	Human		Male	54	unknown	Original	Naso-pharyngeal swab/Oro-pharyngeal swab		B.1.1.8	GR
hCoV-19/India/CCMB_L1819/2020	EPI_ISL_471638	2020-06-02	Asia / India / Telangana	Human		Female	30	unknown	Original	Naso-pharyngeal swab/Oro-pharyngeal swab		B.1.1	GR
hCoV-19/India/CCMB_L1822/2020	EPI_ISL_471639	2020-06-02	Asia / India / Telangana	Human		Female	70	unknown	Original	Naso-pharyngeal swab/Oro-pharyngeal swab		B.1.1	GR
hCoV-19/India/CCMB_L1824/2020	EPI_ISL_471640	2020-06-02	Asia / India / Telangana	Human		Female	47	unknown	Original	Naso-pharyngeal swab/Oro-pharyngeal swab		B.1.1.8	GR
hCoV-19/India/CCMB_L276_P3/2020	EPI_ISL_471641	2020-04-20	Asia / India / Telangana	Human		Male	12	unknown	Vero P3	Naso-pharyngeal swab/Oro-pharyngeal swab		B.6	O
hCoV-19/India/CCMB_L301_P3/2020	EPI_ISL_471642	2020-04-20	Asia / India / Telangana	Human		Female	2	unknown	Vero P3	Naso-pharyngeal swab/Oro-pharyngeal swab		B.6	O
hCoV-19/India/CCMB_L302/2020	EPI_ISL_471643	2020-04-20	Asia / India / Telangana	Human		Male	22	unknown	Original	Naso-pharyngeal swab/Oro-pharyngeal swab		B.6	O
hCoV-19/India/CCMB_L912/2020	EPI_ISL_471644	2020-05-09	Asia / India / Telangana	Human		Female	42	unknown	Original	Naso-pharyngeal swab/Oro-pharyngeal swab		B.6	L
hCoV-19/India/CCMB_O2_P4M/2020	EPI_ISL_471645	2020-04-15	Asia / India / Telangana	Human		Female	80	unknown	Vero P4	Naso-pharyngeal swab/Oro-pharyngeal swab		B.6	O
hCoV-19/India/CCMB_O2_P4S/2020	EPI_ISL_471646	2020-04-15	Asia / India / Telangana	Human		Female	80	unknown	Vero P4	Naso-pharyngeal swab/Oro-pharyngeal swab		B.6	O
hCoV-19/India/GBRC203a/2020	EPI_ISL_475026	2020-06-07	Asia / India / Gujarat / Palanpur	Human		Female	57	Released	Original			B.1.1	G
hCoV-19/India/GBRC203b/2020	EPI_ISL_475027	2020-06-07	Asia / India / Gujarat / Palanpur	Human		Female	57	Released	Original			B.1.36	G
hCoV-19/India/GBRC204a/2020	EPI_ISL_475028	2020-06-07	Asia / India / Gujarat / Palanpur	Human		Female	54	Released	Original			B.1.36	GH
hCoV-19/India/GBRC204b/2020	EPI_ISL_475029	2020-06-07	Asia / India / Gujarat / Palanpur	Human		Female	54	Released	Original			B.1.36	GH
hCoV-19/India/GBRC205a/2020	EPI_ISL_475030	2020-06-11	Asia / India / Gujarat / Surat	Human		Male	70	Released	Original			B.1.36	GH
hCoV-19/India/GBRC205b/2020	EPI_ISL_475031	2020-06-11	Asia / India / Gujarat / Surat	Human		Male	70	Released	Original			B.1.36	GH
hCoV-19/India/GBRC206/2020	EPI_ISL_475032	2020-06-11	Asia / India / Gujarat / Surat	Human		Male	33	Released	Original			B.1	G
hCoV-19/India/GBRC207a/2020	EPI_ISL_475033	2020-06-11	Asia / India / Gujarat / Surat	Human		Female	55	Released	Original			B.1.36	GH
hCoV-19/India/GBRC207b/2020	EPI_ISL_475034	2020-06-11	Asia / India / Gujarat / Surat	Human		Female	55	Released	Original			B.1.36	GH
hCoV-19/India/GBRC208a/2020	EPI_ISL_475035	2020-06-11	Asia / India / Gujarat / Surat	Human		Male	45	Released	Original			A	S
hCoV-19/India/GBRC208b/2020	EPI_ISL_475036	2020-06-11	Asia / India / Gujarat / Surat	Human		Male	45	Released	Original			B.1.36	O
hCoV-19/India/GBRC209a/2020	EPI_ISL_475037	2020-06-11	Asia / India / Gujarat / Surat	Human		Male	55	Released	Original			B.1	GH
hCoV-19/India/GBRC209b/2020	EPI_ISL_475038	2020-06-11	Asia / India / Gujarat / Surat	Human		Male	55	Released	Original			B.1.36	G
hCoV-19/India/GBRC210a/2020	EPI_ISL_475039	2020-06-11	Asia / India / Gujarat / Surat	Human		Male	57	Released	Original			B.1.36	GH
hCoV-19/India/GBRC210b/2020	EPI_ISL_475040	2020-06-11	Asia / India / Gujarat / Surat	Human		Male	57	Released	Original			B.1	G
hCoV-19/India/GBRC214a/2020	EPI_ISL_475045	2020-06-11	Asia / India / Gujarat / Surat	Human		Male	32	Released	Original			B.1	GH
hCoV-19/India/GBRC214b/2020	EPI_ISL_475046	2020-06-11	Asia / India / Gujarat / Surat	Human		Male	32	Released	Original			B.1.36	G
hCoV-19/India/GBRC194a/2020	EPI_ISL_475047	2020-06-05	Asia / India / Gujarat / Savli	Human		Female	50	Deceased	Original			B.1.36	GH
hCoV-19/India/GBRC194b/2020	EPI_ISL_475048	2020-06-05	Asia / India / Gujarat / Savli	Human		Female	50	Deceased	Original			B.1.36	GH
hCoV-19/India/GBRC215/2020	EPI_ISL_475049	2020-06-05	Asia / India / Gujarat / Bharuch	Human		Male	35	Unknown	Original			B.1	G
hCoV-19/India/GBRC216a/2020	EPI_ISL_475050	2020-06-08	Asia / India / Gujarat / Vadodara	Human		Male	38	Released	Original			B.1.36	GH
hCoV-19/India/GBRC216b/2020	EPI_ISL_475051	2020-06-08	Asia / India / Gujarat / Vadodara	Human		Male	38	Released	Original			B.1.36	GH
hCoV-19/India/GBRC217a/2020	EPI_ISL_475052	2020-06-08	Asia / India / Gujarat / Vadodara	Human		Male	39	Released	Original			B.1.36	GH
hCoV-19/India/GBRC217b/2020	EPI_ISL_475053	2020-06-08	Asia / India / Gujarat / Vadodara	Human		Male	39	Released	Original			B.1.36	GH
hCoV-19/India/GBRC218a/2020	EPI_ISL_475054	2020-06-08	Asia / India / Gujarat / Vadodara	Human		Male	48	Unknown	Original			B.1.36	GH
hCoV-19/India/GBRC218b/2020	EPI_ISL_475055	2020-06-08	Asia / India / Gujarat / Vadodara	Human		Male	48	Unknown	Original			B.1.36	GH
hCoV-19/India/GBRC219a/2020	EPI_ISL_475056	2020-06-08	Asia / India / Gujarat / Kheda	Human		Male	58	Released	Original			B.1.36	GH
hCoV-19/India/GBRC219b/2020	EPI_ISL_475057	2020-06-08	Asia / India / Gujarat / Kheda	Human		Male	58	Released	Original			B.1.36	GH
hCoV-19/India/GBRC220/2020	EPI_ISL_475058	2020-06-05	Asia / India / Gujarat / Mandvi	Human		Female	77	Unknown	Original			B.1.1	GR
hCoV-19/India/GBRC221/2020	EPI_ISL_475059	2020-06-05	Asia / India / Gujarat / Bhuj	Human		Male	59	Hospitalized	Original			B.1	G
hCoV-19/India/DRDE08/2020	EPI_ISL_476022	2020-03-25	Asia / India / Madhya Pradesh	Human		Male	23	Hospitalized	ORIGINAL	Oro-pharyngeal swab		B	L
hCoV-19/India/DRDE115/2020	EPI_ISL_476023	2020-03-31	Asia / India / MP	Human		Male	38	Hospitalized	Original	Oro-pharyngeal swab		B	L
hCoV-19/India/DRDE 530/2020	EPI_ISL_476840	2020-04-09	Asia / India / Madhya Pradesh	Human		Male	53	Hospitalized	Original	Oro-pharyngeal swab		B.1	O
hCoV-19/India/DRDE 4764/2020	EPI_ISL_476842	2020-05-28	Asia / India / Madhya Pradesh	Human		Male	35	Hospitalized	Original	Oro-pharyngeal swab		B.1	G
hCoV-19/India/DRDE4001/2020	EPI_ISL_476844	2020-05-12	Asia / India / Madhya Pradesh	Human		Male	76	Hospitalized	Original	Oro-pharyngeal swab		B.1	G
hCoV-19/India/DRDE 197/2020	EPI_ISL_476846	2020-04-01	Asia / India / Madhya Pradesh	Human		Female	14	Hospitalized	Original	Oro-pharyngeal swab		B.6	L
hCoV-19/India/DRDE 759/2020	EPI_ISL_476848	2020-04-11	Asia / India / Madhya Pradesh	Human		Male	37	Hospitalized	Original	Oro-pharyngeal swab		B.6	O
hCoV-19/India/DRDE 1794/2020	EPI_ISL_476849	2020-04-29	Asia / India / Madhya Pradesh	Human		Female	23	Hospitalized	Original			B.6	O
hCoV-19/India/DRDE 2429/2020	EPI_ISL_476850	2020-05-03	Asia / India / Madhya Pradesh	Human		Male	22	Hospitalized	Original			B.6	O
hCoV-19/India/DRDE 2497/2020	EPI_ISL_476852	2020-05-04	Asia / India / Madhya Pradesh	Human		Male	28	Hospitalized	Original			B.6	O
hCoV-19/India/DRDE_2498/2020	EPI_ISL_476853	2020-05-04	Asia / India / MP	Human		Male	32	Hospitalized	Original			B.6	O
hCoV-19/India/DRDE_3302/2020	EPI_ISL_476854	2020-05-11	Asia / India / MP	Human		Male	12	Hospitalized	Original			B.1	G
hCoV-19/India/GBRC222a/2020	EPI_ISL_476855	2020-06-08	Asia / India / Gujarat / Vadodara	Human		Male	34	Hospitalized	Original			B.1.36	GH
hCoV-19/India/GBRC222b/2020	EPI_ISL_476856	2020-06-08	Asia / India / Gujarat / Vadodara	Human		Male	34	Hospitalized	Original			B.1.36	GH
hCoV-19/India/GBRC223a/2020	EPI_ISL_476857	2020-06-08	Asia / India / Gujarat / Vadodara	Human		Male	44	Hospitalized	Original			B.1.36	GH
hCoV-19/India/GBRC223b/2020	EPI_ISL_476858	2020-06-08	Asia / India / Gujarat / Vadodara	Human		Male	44	Hospitalized	Original			B.1.36	GH
hCoV-19/India/GBRC224a/2020	EPI_ISL_476859	2020-06-08	Asia / India / Gujarat / Vadodara	Human		Male	66	Released	Original			B.1.36	GH
hCoV-19/India/GBRC224b/2020	EPI_ISL_476860	2020-06-08	Asia / India / Gujarat / Vadodara	Human		Male	66	Released	Original			B.1.36	GH
hCoV-19/India/GBRC225a/2020	EPI_ISL_476861	2020-06-08	Asia / India / Gujarat / Savali	Human		Male	32	Released	Original			B.1.36	GH
hCoV-19/India/GBRC225b/2020	EPI_ISL_476862	2020-06-08	Asia / India / Gujarat / Savali	Human		Male	32	Released	Original			B.1.36	GH
hCoV-19/India/GBRC226/2020	EPI_ISL_476863	2020-06-11	Asia / India / Gujarat / Dahegam	Human		Female	40	Released	Original			B.1.36	GH
hCoV-19/India/GBRC227/2020	EPI_ISL_476864	2020-06-11	Asia / India / Gujarat / Ahmedabad	Human		Male	48	Released	Original			B.1.36	GH
hCoV-19/India/GBRC228a/2020	EPI_ISL_476865	2020-06-11	Asia / India / Gujarat / Ahmedabad	Human		Male	53	Released	Original			B.1.36	GH
hCoV-19/India/GBRC228b/2020	EPI_ISL_476866	2020-06-11	Asia / India / Gujarat / Ahmedabad	Human		Male	53	Released	Original			B.1.36	GH
hCoV-19/India/GBRC229a/2020	EPI_ISL_476867	2020-06-12	Asia / India / Gujarat / Palanpur	Human		Female	60	Hospitalized	Original			B.1.36	GH
hCoV-19/India/GBRC229b/2020	EPI_ISL_476868	2020-06-12	Asia / India / Gujarat / Palanpur	Human		Female	60	Hospitalized	Original			B.1.36	GH
hCoV-19/India/GBRC230/2020	EPI_ISL_476869	2020-06-11	Asia / India / Gujarat / Surat	Human		Male	45	Released	Original			B.1	G
hCoV-19/India/GBRC231a/2020	EPI_ISL_476870	2020-06-11	Asia / India / Gujarat / Surat	Human		Male	24	Hospitalized	Original			B.1.36	GH
hCoV-19/India/GBRC231b/2020	EPI_ISL_476871	2020-06-11	Asia / India / Gujarat / Surat	Human		Male	24	Hospitalized	Original			B.1.36	GH
hCoV-19/India/GBRC232a/2020	EPI_ISL_476872	2020-06-11	Asia / India / Gujarat / Surat	Human		Male	61	Released	Original			B.1.36	GH
hCoV-19/India/GBRC232b/2020	EPI_ISL_476873	2020-06-11	Asia / India / Gujarat / Surat	Human		Male	61	Released	Original			B.1.36	GH
hCoV-19/India/GBRC233a/2020	EPI_ISL_476874	2020-06-12	Asia / India / Gujarat / Surat	Human		Male	75	Hospitalized	Original			B.1	G
hCoV-19/India/GBRC233b/2020	EPI_ISL_476875	2020-06-12	Asia / India / Gujarat / Surat	Human		Male	75	Hospitalized	Original			B.1	G
hCoV-19/India/GBRC235a/2020	EPI_ISL_476876	2020-06-12	Asia / India / Gujarat / Surat	Human		Female	59	Released	Original			B.1	GH
hCoV-19/India/GBRC235b/2020	EPI_ISL_476877	2020-06-12	Asia / India / Gujarat / Surat	Human		Female	59	Released	Original			B.1	G
hCoV-19/India/GBRC236/2020	EPI_ISL_476878	2020-06-12	Asia / India / Gujarat / Surat	Human		Male	66	Released	Original			B.1	G
hCoV-19/India/GBRC237a/2020	EPI_ISL_476879	2020-06-12	Asia / India / Gujarat / Bardoli	Human		Male	65	Released	Original			B.1	G
hCoV-19/India/GBRC237b/2020	EPI_ISL_476880	2020-06-12	Asia / India / Gujarat / Bardoli	Human		Male	65	Released	Original			B.1	G
hCoV-19/India/GBRC238a/2020	EPI_ISL_476881	2020-06-12	Asia / India / Gujarat / Choryasi	Human		Male	57	Hospitalised	Original			B.1	G
hCoV-19/India/GBRC238b/2020	EPI_ISL_476882	2020-06-12	Asia / India / Gujarat / Choryasi	Human		Male	57	Hospitalised	Original			B.1	G
hCoV-19/India/DRDE 3510/2020	EPI_ISL_476883	2020-05-13	Asia / India / MP	Human		Male	29	Hospitalized	Original			B.1	G
hCoV-19/India/DRDE 3926/2020	EPI_ISL_476884	2020-05-16	Asia / India / MP	Human		Male	27	Hospitalized	Original			B.1	O
hCoV-19/India/DRDE 4078/2020	EPI_ISL_476885	2020-05-17	Asia / India / MP	Human		Male	9	Hospitalized	Original			B.1	G
hCoV-19/India/DRDE 4083/2020	EPI_ISL_476886	2020-05-17	Asia / India / MP	Human		Female	11	Hospitalized	Original			B.1	G
hCoV-19/India/DRDE_4093/2020	EPI_ISL_476887	2020-05-17	Asia / India / MP	Human		Male	6	Hospitalized	Original			B.1	G
hCoV-19/India/DRDE_3983/2020	EPI_ISL_476888	2020-05-16	Asia / India / MP	Human		Male	20	Hospitalized	Original			B.1	G
hCoV-19/India/DRDE_3987/2020	EPI_ISL_476889	2020-05-16	Asia / India / MP	Human		Female	35	Hospitalized	Original			B.1	G
hCoV-19/India/DRDE_4022/2020	EPI_ISL_476890	2020-05-16	Asia / India / MP	Human		Male	29	Hospitalized	Original	Oro-pharyngeal swab		B.1	O
hCoV-19/India/DRDE_4096/2020	EPI_ISL_476891	2020-05-17	Asia / India / MP	Human		Male	38	Hospitalized	Original			B.1	G
hCoV-19/India/DRDE_4105/2020	EPI_ISL_476892	2020-05-17	Asia / India / MP	Human		Female	35	Hospitalized	Original			B.1	G
hCoV-19/India/DRDE_4111/2020	EPI_ISL_476893	2020-05-17	Asia / India / MP	Human		Male	31	Hospitalized	Original			B.1	G
hCoV-19/India/DRDE_4195/2020	EPI_ISL_476894	2020-05-18	Asia / India / MP	Human		Male	39	Hospitalized	Original			B.1	G
hCoV-19/India/DRDE 4661/2020	EPI_ISL_476895	2020-05-27	Asia / India / MP	Human		Male	24	Hospitalized	Original			B.1	G
hCoV-19/India/DRDE_4624/2020	EPI_ISL_476896	2020-05-25	Asia / India / MP	Human		Male	70	Death	Original			B.1	G
hCoV-19/India/GBRC234/2020	EPI_ISL_477183	2020-06-12	Asia / India / Gujarat / Choryasi	Human		Male	42	Released	Original			B.1	G
hCoV-19/India/InStem_NCBS_0002/2020	EPI_ISL_477205	2020-05-26	Asia / India / Karnataka	Human		unknown	unknown	unknown	Original			B.1.1	GR
hCoV-19/India/InStem_NCBS_0003/2020	EPI_ISL_477206	2020-05-29	Asia / India / Karnataka	Human		unknown	unknown	unknown	Original			B.1.36	GH
hCoV-19/India/InStem_NCBS_0004/2020	EPI_ISL_477207	2020-05-29	Asia / India / Karnataka	Human		unknown	unknown	unknown	Original			B.1.36	GH
hCoV-19/India/InStem_NCBS_0005/2020	EPI_ISL_477208	2020-06-01	Asia / India / Karnataka	Human		unknown	unknown	unknown	Original			B.6	O
hCoV-19/India/InStem_NCBS_0007/2020	EPI_ISL_477210	2020-06-02	Asia / India / Karnataka	Human		unknown	unknown	unknown	Original			B.1.36	GH
hCoV-19/India/InStem_NCBS_0008/2020	EPI_ISL_477211	2020-06-02	Asia / India / Karnataka	Human		unknown	unknown	unknown	Original			B.1.36	GH
hCoV-19/India/InStem_NCBS_0009/2020	EPI_ISL_477212	2020-05-27	Asia / India / Karnataka	Human		unknown	unknown	unknown	Original			B.1.36	GH
hCoV-19/India/InStem_NCBS_0014/2020	EPI_ISL_477217	2020-06-12	Asia / India / Karnataka	Human		unknown	unknown	unknown	Original			B.1.1	GR
hCoV-19/India/InStem_NCBS_0032/2020	EPI_ISL_477233	2020-06-16	Asia / India / Karnataka	Human		unknown	unknown	unknown	Original			B.1.1	GR
hCoV-19/India/InStem_NCBS_0036/2020	EPI_ISL_477237	2020-06-16	Asia / India / Karnataka	Human		unknown	unknown	unknown	Original			B.1.36	GH
hCoV-19/India/InStem_NCBS_0037/2020	EPI_ISL_477238	2020-06-16	Asia / India / Karnataka	Human		unknown	unknown	unknown	Original			B.1.1	GR
hCoV-19/India/InStem_NCBS_0038/2020	EPI_ISL_477239	2020-06-17	Asia / India / Karnataka	Human		unknown	unknown	unknown	Original			B.1.36	GH
hCoV-19/India/InStem_NCBS_0039/2020	EPI_ISL_477240	2020-06-17	Asia / India / Karnataka	Human		unknown	unknown	unknown	Original			B.1.1	GR
hCoV-19/India/InStem_NCBS_0040/2020	EPI_ISL_477241	2020-06-17	Asia / India / Karnataka	Human		unknown	unknown	unknown	Original			B.1.1	GR
hCoV-19/India/InStem_NCBS_0041/2020	EPI_ISL_477242	2020-06-17	Asia / India / Karnataka	Human		unknown	unknown	unknown	Original			B.1.1	GR
hCoV-19/India/InStem_NCBS_0042/2020	EPI_ISL_477243	2020-06-16	Asia / India / Karnataka	Human		unknown	unknown	unknown	Original			B.1.1	GR
hCoV-19/India/InStem_NCBS_0044/2020	EPI_ISL_477244	2020-05-01	Asia / India / Karnataka	Human		unknown	unknown	unknown	Original			B.1	G
hCoV-19/India/InStem_NCBS_0045/2020	EPI_ISL_477245	2020-05-01	Asia / India / Karnataka	Human		unknown	unknown	unknown	Original			B.1	G
hCoV-19/India/InStem_NCBS_0046/2020	EPI_ISL_477246	2020-05-02	Asia / India / Karnataka	Human		unknown	unknown	unknown	Original			B.6	O
hCoV-19/India/NIV-15115/2020	EPI_ISL_479500	2020-04-25	Asia / India / Maharashtra	Human		Female	50	Not known	Original			B.1.1	GR
hCoV-19/India/NIV-15351/2020	EPI_ISL_479501	2020-04-26	Asia / India / Maharashtra	Human		Male	48	Symptomatic	Original			B.1.1	GR
hCoV-19/India/NIV-15768/2020	EPI_ISL_479502	2020-04-27	Asia / India / Maharashtra	Human		Female	53	Symptomatic	Original			B.1.1	GR
hCoV-19/India/NIV-15879/2020	EPI_ISL_479503	2020-04-27	Asia / India / Maharashtra	Human		Female	50	Not known	Original			B.1.1	GR
hCoV-19/India/NIV-15941/2020	EPI_ISL_479504	2020-04-27	Asia / India / Maharashtra	Human		Female	35	Not known	Original			B.1.1	GR
hCoV-19/India/NIV-16503/2020	EPI_ISL_479505	2020-04-28	Asia / India / Maharashtra	Human		Female	61	Symptomatic	Original			B.1.1	GR
hCoV-19/India/NIV-16936/2020	EPI_ISL_479506	2020-04-28	Asia / India / Maharashtra	Human		Male	10	Not known	Original			B.1.1	GR
hCoV-19/India/NIV-17002/2020	EPI_ISL_479507	2020-04-29	Asia / India / Maharashtra	Human		Female	58	Symptomatic	Original			B.1.1	GR
hCoV-19/India/NIV-17547/2020	EPI_ISL_479508	2020-04-29	Asia / India / Maharashtra	Human		Female	40	Not known	Original			B.1.1	GR
hCoV-19/India/NIV-17570/2020	EPI_ISL_479509	2020-04-30	Asia / India / Maharashtra	Human		Male	65	Symptomatic	Original			B.1.1	GR
hCoV-19/India/NIV-18650/2020	EPI_ISL_479510	2020-04-30	Asia / India / Maharashtra	Human		Female	50	Symptomatic	Original			B.1.1	GR
hCoV-19/India/NIV-18728/2020	EPI_ISL_479511	2020-05-01	Asia / India / Maharashtra	Human		Female	16	Not known	Original			B.1.1	GR
hCoV-19/India/NIV-19746/2020	EPI_ISL_479512	2020-05-03	Asia / India / Maharashtra	Human		Female	58	Symptomatic	Original			B.1.1	GR
hCoV-19/India/NIV-20134/2020	EPI_ISL_479513	2020-05-04	Asia / India / Maharashtra	Human		Male	55	Symptomatic	Original			B.1.1	GR
hCoV-19/India/NIV-20608/2020	EPI_ISL_479514	2020-05-04	Asia / India / Maharashtra	Human		Male	67	Symptomatic	Original			B.1.1	GR
hCoV-19/India/NIV-20878/2020	EPI_ISL_479515	2020-05-05	Asia / India / Maharashtra	Human		Female	48	Not known	Original			B.1.1	GR
hCoV-19/India/NIV-21041/2020	EPI_ISL_479516	2020-05-05	Asia / India / Maharashtra	Human		Male	40	Symptomatic	Original			B.1	G
hCoV-19/India/NIV-21455/2020	EPI_ISL_479517	2020-05-05	Asia / India / Maharashtra	Human		Male	64	Symptomatic	Original			B.1.1	GR
hCoV-19/India/NIV-22048/2020	EPI_ISL_479518	2020-05-06	Asia / India / Maharashtra	Human		Male	45	Not known	Original			B.1.1	GR
hCoV-19/India/NIV-22552/2020	EPI_ISL_479519	2020-05-07	Asia / India / Maharashtra	Human		Male	67	Symptomatic	Original			B.1.1	GR
hCoV-19/India/NIV-22876/2020	EPI_ISL_479520	2020-05-07	Asia / India / Maharashtra	Human		Female	65	Asymptomatic	Original			B.6	O
hCoV-19/India/NIV-23098/2020	EPI_ISL_479521	2020-05-07	Asia / India / Maharashtra	Human		Female	70	Symptomatic	Original			B.1.1	GR
hCoV-19/India/NIV-23721/2020	EPI_ISL_479522	2020-05-08	Asia / India / Maharashtra	Human		Male	75	Symptomatic	Original			B.1.1	GR
hCoV-19/India/NIV-24174/2020	EPI_ISL_479523	2020-05-08	Asia / India / Maharashtra	Human		Male	43	Symptomatic	Original			B.1.1	GR
hCoV-19/India/NIV-25950/2020	EPI_ISL_479524	2020-05-10	Asia / India / Maharashtra	Human		Male	75	Not known	Original			B.1.1	GR
hCoV-19/India/NIV-27109/2020	EPI_ISL_479526	2020-05-11	Asia / India / Maharashtra	Human		Male	66	Symptomatic	Original			B.1.1	GR
hCoV-19/India/NIV-28147/2020	EPI_ISL_479527	2020-05-12	Asia / India / Maharashtra	Human		Male	58	Symptomatic	Original			B.1	G
hCoV-19/India/NIV-28416/2020	EPI_ISL_479528	2020-05-12	Asia / India / Maharashtra	Human		Male	38	Symptomatic	Original			B.1.1	GR
hCoV-19/India/NIV-28815/2020	EPI_ISL_479529	2020-05-13	Asia / India / Maharashtra	Human		Female	85	Symptomatic	Original			B.1.1	GR
hCoV-19/India/NIV-28900/2020	EPI_ISL_479530	2020-05-13	Asia / India / Maharashtra	Human		Male	80	Symptomatic	Original			B.1.1	GR
hCoV-19/India/NIV-29053/2020	EPI_ISL_479531	2020-05-13	Asia / India / Maharashtra	Human		Female	72	Symptomatic	Original			B.1.1	GR
hCoV-19/India/NIV-29909/2020	EPI_ISL_479532	2020-05-14	Asia / India / Maharashtra	Human		Male	65	Symptomatic	Original			B.1.1	GR
hCoV-19/India/NIV-31191/2020	EPI_ISL_479533	2020-05-15	Asia / India / Maharashtra	Human		Male	79	Symptomatic	Original			B.1.1	GR
hCoV-19/India/NIV-35868/2020	EPI_ISL_479534	2020-05-19	Asia / India / Maharashtra	Human		Female	61	Symptomatic	Original			B.1.1	GR
hCoV-19/India/NIV-36405/2020	EPI_ISL_479535	2020-05-18	Asia / India / Maharashtra	Human		Male	40	Symptomatic	Original			B.1.1	GR
hCoV-19/India/NIV-36444/2020	EPI_ISL_479536	2020-05-19	Asia / India / Maharashtra	Human		Female	60	Symptomatic	Original			B.1.1	GR
hCoV-19/India/NIV-36461/2020	EPI_ISL_479537	2020-05-20	Asia / India / Maharashtra	Human		Female	70	Symptomatic	Original			B.1.1	GR
hCoV-19/India/NIV-37486/2020	EPI_ISL_479538	2020-05-20	Asia / India / Maharashtra	Human		Male	61	Symptomatic	Original			B.1.1	GR
hCoV-19/India/NIV-37502/2020	EPI_ISL_479539	2020-05-21	Asia / India / Maharashtra	Human		Male	58	Symptomatic	Original			B.1	G
hCoV-19/India/NIV-37681/2020	EPI_ISL_479540	2020-05-21	Asia / India / Maharashtra	Human		Male	65	Asymptomatic	Original			B.1.1	GR
hCoV-19/India/NIV-37985/2020	EPI_ISL_479541	2020-05-21	Asia / India / Maharashtra	Human		Male	27	Symptomatic	Original			B.1.1	GR
hCoV-19/India/NIV-38793/2020	EPI_ISL_479542	2020-05-22	Asia / India / Maharashtra	Human		Female	45	Not known	Original			B.1.1	GR
hCoV-19/India/NIV-40837/2020	EPI_ISL_479543	2020-05-23	Asia / India / Maharashtra	Human		Female	58	Symptomatic	Original			B.1.1	GR
hCoV-19/India/NIV-42694/2020	EPI_ISL_479544	2020-05-24	Asia / India / Maharashtra	Human		Female	38	Asymptomatic	Original			B.1.1	GR
hCoV-19/India/NIV-46430/2020	EPI_ISL_479545	2020-05-26	Asia / India / Maharashtra	Human		Male	10	Not known	Original			B.6	O
hCoV-19/India/NIV-44241/2020	EPI_ISL_479546	2020-05-25	Asia / India / Maharashtra	Human		Male	77	Symptomatic	Original			B	G
hCoV-19/India/NIV-45071/2020	EPI_ISL_479547	2020-05-26	Asia / India / Maharashtra	Human		Female	43	Asymptomatic	Original			B.1.1	GR
hCoV-19/India/NIV-45936/2020	EPI_ISL_479548	2020-05-28	Asia / India / Maharashtra	Human		Male	30	Symptomatic	Original			B.1.1	GR
hCoV-19/India/NIV-46317/2020	EPI_ISL_479550	2020-06-01	Asia / India / Maharashtra	Human		Female	67	Symptomatic	Original			B.1.1	GR
hCoV-19/India/NIV-46348/2020	EPI_ISL_479551	2020-05-28	Asia / India / Maharashtra	Human		Male	11	Symptomatic	Original			B.1.1	GR
hCoV-19/India/NIV-47109/2020	EPI_ISL_479552	2020-05-28	Asia / India / Maharashtra	Human		Female	22	Asymptomatic	Original			B.1.1	GR
hCoV-19/India/NIV-47470/2020	EPI_ISL_479553	2020-05-31	Asia / India / Maharashtra	Human		Male	72	Symptomatic	Original			B.1.1	GR
hCoV-19/India/NIV-64463/2020	EPI_ISL_479554	2020-06-15	Asia / India / Maharashtra	Human		Female	26	Not known	Original			B.1.1	GR
hCoV-19/India/NIV-64478/2020	EPI_ISL_479555	2020-06-15	Asia / India / Maharashtra	Human		Female	15	Not known	Original			B.1.1	GR
hCoV-19/India/NIV-64850/2020	EPI_ISL_479556	2020-06-16	Asia / India / Maharashtra	Human		Female	32	Not known	Original			B.1.1	GR
hCoV-19/India/NIV-64877/2020	EPI_ISL_479557	2020-06-16	Asia / India / Maharashtra	Human		Male	14	Not known	Original			B.1.1	GR
hCoV-19/India/NIV-64904/2020	EPI_ISL_479558	2020-06-16	Asia / India / Maharashtra	Human		Female	40	Not known	Original			B.1.1	GR
hCoV-19/India/NIV-64905/2020	EPI_ISL_479559	2020-06-16	Asia / India / Maharashtra	Human		Female	4	Not known	Original			B.1.1	GR
hCoV-19/India/NIV-64908/2020	EPI_ISL_479560	2020-06-16	Asia / India / Maharashtra	Human		Female	52	Not known	Original			B.1.1	GR
hCoV-19/India/NIV-65282/2020	EPI_ISL_479562	2020-06-16	Asia / India / Maharashtra	Human		Male	25	Not known	Original			B.1.1	GR
hCoV-19/India/NIV-65417/2020	EPI_ISL_479563	2020-06-16	Asia / India / Maharashtra	Human		Male	24	Not known	Original			B.1.1	GR
hCoV-19/India/NIV-65433/2020	EPI_ISL_479564	2020-06-16	Asia / India / Maharashtra	Human		Female	70	Not known	Original			B.1.1	GR
hCoV-19/India/NIV-65813/2020	EPI_ISL_479565	2020-06-16	Asia / India / Maharashtra	Human		Male	28	Not known	Original			B.1.1	GR
hCoV-19/India/NIV-65829/2020	EPI_ISL_479566	2020-06-16	Asia / India / Maharashtra	Human		Male	13	Not known	Original			B.1.1	GR
hCoV-19/India/NIV-65835/2020	EPI_ISL_479567	2020-06-16	Asia / India / Maharashtra	Human		Male	60	Not known	Original			B.1.1	GR
hCoV-19/India/NIV-65847/2020	EPI_ISL_479568	2020-06-16	Asia / India / Maharashtra	Human		Female	45	Not known	Original			B.1.1	GR
hCoV-19/India/NIV-65877/2020	EPI_ISL_479570	2020-06-16	Asia / India / Maharashtra	Human		Male	29	Not known	Original			B.1.1	GR
hCoV-19/India/NIV-65880/2020	EPI_ISL_479571	2020-06-16	Asia / India / Maharashtra	Human		Male	28	Not known	Original			B.1.1	GR
hCoV-19/India/NIV-SARI-4375/2020	EPI_ISL_479572	2020-04-04	Asia / India / Maharashtra	Human		Male	62	Symptomatic	Original			B	O
hCoV-19/India/NIV-25949/2020	EPI_ISL_479657	2020-05-09	Asia / India / Maharashtra	Human		Male	75	Symptomatic	Original			B.1	G
hCoV-19/India/InStem_NCBS_0073/2020	EPI_ISL_479744	2020-06-17	Asia / India / Karnataka	Human		unknown	unknown	unknown	Original			B.1.1	GR
hCoV-19/India/InStem_NCBS_0063/2020	EPI_ISL_480296	2020-05-21	Asia / India / Karnataka	Human		unknown	unknown	unknown	Original			B.6	O
hCoV-19/India/ILSCV25367/2020	EPI_ISL_481110	2020-05-19	Asia / India / Odisha	Human		Male	23	unknown	Original			B.1.1	GR
hCoV-19/India/ILSCV25378/2020	EPI_ISL_481111	2020-05-19	Asia / India / Odisha	Human		Male	44	unknown	Original			A	S
hCoV-19/India/ILSCV25518/2020	EPI_ISL_481112	2020-05-19	Asia / India / Odisha	Human		Male	22	unknown	Original			B.1.1	GR
hCoV-19/India/ILSCV25524/2020	EPI_ISL_481113	2020-05-19	Asia / India / Odisha	Human		Male	32	unknown	Original			B.1.1	GR
hCoV-19/India/ILSCV25591/2020	EPI_ISL_481114	2020-05-19	Asia / India / Odisha	Human		Male	23	unknown	Original			B.1.1	GR
hCoV-19/India/ILSCV25594/2020	EPI_ISL_481115	2020-05-19	Asia / India / Odisha	Human		Male	24	unknown	Original			B.1.1	GR
hCoV-19/India/ILSCV26793/2020	EPI_ISL_481116	2020-05-21	Asia / India / Odisha	Human		Male	36	unknown	Original			B	L
hCoV-19/India/ILSCV26795/2020	EPI_ISL_481117	2020-05-21	Asia / India / Odisha	Human		Male	40	unknown	Original			B.1	G
hCoV-19/India/ILSCV27381/2020	EPI_ISL_481118	2020-05-21	Asia / India / Odisha	Human		Female	35	unknown	Original			B.1	G
hCoV-19/India/ILSCV27406/2020	EPI_ISL_481119	2020-05-21	Asia / India / Odisha	Human		Male	24	unknown	Original			B.1.1	GR
hCoV-19/India/ILSCV27409/2020	EPI_ISL_481120	2020-05-21	Asia / India / Odisha	Human		Male	45	unknown	Original			B.1.1	GR
hCoV-19/India/ILSCV27713/2020	EPI_ISL_481121	2020-05-21	Asia / India / Odisha	Human		Male	50	unknown	Original			B.1	G
hCoV-19/India/ILSCV27725/2020	EPI_ISL_481122	2020-05-21	Asia / India / Odisha	Human		Female	33	unknown	Original			B	O
hCoV-19/India/ILSCV27726/2020	EPI_ISL_481123	2020-05-21	Asia / India / Odisha	Human		Male	31	unknown	Original			B	O
hCoV-19/India/ILSCV27789/2020	EPI_ISL_481124	2020-05-21	Asia / India / Odisha	Human		Male	55	unknown	Original			B.1	G
hCoV-19/India/ILSCV28062/2020	EPI_ISL_481125	2020-05-21	Asia / India / Odisha	Human		Male	33	unknown	Original			A	S
hCoV-19/India/ILSCV28594/2020	EPI_ISL_481126	2020-05-22	Asia / India / Odisha	Human		Male	19	unknown	Original			B.1.1	GR
hCoV-19/India/ILSCV29181/2020	EPI_ISL_481127	2020-05-22	Asia / India / Odisha	Human		Male	25	unknown	Original			B.6	O
hCoV-19/India/ILSCV29215/2020	EPI_ISL_481128	2020-05-23	Asia / India / Odisha	Human		Male	42	unknown	Original			B.1	G
hCoV-19/India/ILSCV29457/2020	EPI_ISL_481129	2020-05-23	Asia / India / Odisha	Human		Male	35	unknown	Original			B.1.1	GR
hCoV-19/India/ILSCV29666/2020	EPI_ISL_481130	2020-05-23	Asia / India / Odisha	Human		Male	40	unknown	Original			B.1	G
hCoV-19/India/ILSCV30167/2020	EPI_ISL_481142	2020-05-23	Asia / India / Odisha	Human		Male	20	unknown	Original			B.1.1	GR
hCoV-19/India/ILSCV30220/2020	EPI_ISL_481143	2020-05-23	Asia / India / Odisha	Human		Male	40	unknown	Original			B.1	G
hCoV-19/India/ILSCV30221/2020	EPI_ISL_481144	2020-05-23	Asia / India / Odisha	Human		Male	48	unknown	Original			B.1	G
hCoV-19/India/ILSCV30442/2020	EPI_ISL_481146	2020-05-24	Asia / India / Odisha	Human		Male	31	unknown	Original			B.1.1	GR
hCoV-19/India/ILSCV31185/2020	EPI_ISL_481147	2020-05-24	Asia / India / Odisha	Human		Male	33	unknown	Original			B.1.1	GR
hCoV-19/India/ILSCV31447/2020	EPI_ISL_481148	2020-05-26	Asia / India / Odisha	Human		Male	22	unknown	Original			B.1.36	O
hCoV-19/India/ILSCV31650/2020	EPI_ISL_481149	2020-05-26	Asia / India / Odisha	Human		Female	21	unknown	Original			B.1.1	GR
hCoV-19/India/ILSCV31684/2020	EPI_ISL_481150	2020-05-26	Asia / India / Odisha	Human		Male	34	unknown	Original			A	S
hCoV-19/India/ILSCV31693/2020	EPI_ISL_481151	2020-05-26	Asia / India / Odisha	Human		Male	32	unknown	Original			A	S
hCoV-19/India/ILSCV31694/2020	EPI_ISL_481152	2020-05-26	Asia / India / Odisha	Human		Male	42	unknown	Original			A	S
hCoV-19/India/ILSCV31984/2020	EPI_ISL_481153	2020-05-29	Asia / India / Odisha	Human		Male	49	unknown	Original			B.1	G
hCoV-19/India/ILSCV32007/2020	EPI_ISL_481154	2020-05-29	Asia / India / Odisha	Human		Male	22	unknown	Original			B.1.36	GH
hCoV-19/India/ILSCV32142/2020	EPI_ISL_481155	2020-05-30	Asia / India / Odisha	Human		Male	36	unknown	Original			B.1	G
hCoV-19/India/ILSCV32465/2020	EPI_ISL_481156	2020-05-30	Asia / India / Odisha	Human		Male	24	unknown	Original			B	L
hCoV-19/India/ILSCV32485/2020	EPI_ISL_481157	2020-06-02	Asia / India / Odisha	Human		Male	25	unknown	Original			B.1	G
hCoV-19/India/ILSCV32486/2020	EPI_ISL_481158	2020-06-02	Asia / India / Odisha	Human		Male	35	unknown	Original			B.1	G
hCoV-19/India/ILSCV32593/2020	EPI_ISL_481159	2020-06-03	Asia / India / Odisha	Human		Male	16	unknown	Original			B.1.1	O
hCoV-19/India/ILSCV32652/2020	EPI_ISL_481160	2020-06-03	Asia / India / Odisha	Human		Male	27	unknown	Original			B.1	G
hCoV-19/India/ILSCV32656/2020	EPI_ISL_481161	2020-06-03	Asia / India / Odisha	Human		Male	25	unknown	Original			B.1.1	O
hCoV-19/India/ILSCV32814/2020	EPI_ISL_481163	2020-06-04	Asia / India / Odisha	Human		Male	25	unknown	Original			B.1.1	GR
hCoV-19/India/ILSCV32815/2020	EPI_ISL_481164	2020-06-04	Asia / India / Odisha	Human		Male	53	unknown	Original			B.1.1	GR
hCoV-19/India/ILSCV32816/2020	EPI_ISL_481165	2020-06-04	Asia / India / Odisha	Human		Male	31	unknown	Original			B.1.1	GR
hCoV-19/India/ILSCV32817/2020	EPI_ISL_481166	2020-06-04	Asia / India / Odisha	Human		Male	27	unknown	Original			B.1.1	GR
hCoV-19/India/ILSCV32866/2020	EPI_ISL_481167	2020-06-04	Asia / India / Odisha	Human		Male	30	unknown	Original			B.1	G
hCoV-19/India/ILSCV32870/2020	EPI_ISL_481168	2020-06-04	Asia / India / Odisha	Human		Male	31	unknown	Original			B.1.1	GR
hCoV-19/India/ILSCV32872/2020	EPI_ISL_481169	2020-06-04	Asia / India / Odisha	Human		Male	30	unknown	Original			B.1.1	GR
hCoV-19/India/ILSCV32879/2020	EPI_ISL_481170	2020-06-05	Asia / India / Odisha	Human		Male	26	unknown	Original			B.1	G
hCoV-19/India/ILSCV32889/2020	EPI_ISL_481171	2020-06-05	Asia / India / Odisha	Human		Male	25	unknown	Original			B.1.1	GR
hCoV-19/India/ILSCV32892/2020	EPI_ISL_481172	2020-06-05	Asia / India / Odisha	Human		Male	20	unknown	Original			B.1.1	GR
hCoV-19/India/ILSCV32893/2020	EPI_ISL_481173	2020-06-05	Asia / India / Odisha	Human		Male	32	unknown	Original			B.1.1	GR
hCoV-19/India/ILSCV32895/2020	EPI_ISL_481174	2020-06-05	Asia / India / Odisha	Human		Male	19	unknown	Original			B.1.1	GR
hCoV-19/India/ILSCV32896/2020	EPI_ISL_481175	2020-06-05	Asia / India / Odisha	Human		Male	24	unknown	Original			B.1.1	GR
hCoV-19/India/ILSCV32898/2020	EPI_ISL_481176	2020-06-05	Asia / India / Odisha	Human		Male	21	unknown	Original			B.1.1	GR
hCoV-19/India/ILSCV32899/2020	EPI_ISL_481177	2020-06-05	Asia / India / Odisha	Human		Male	19	unknown	Original			B.1.1	GR
hCoV-19/India/ILSCV33971/2020	EPI_ISL_481178	2020-06-08	Asia / India / Odisha	Human		Male	30	unknown	Original			B.1.1	GR
hCoV-19/India/ILSCV33972/2020	EPI_ISL_481179	2020-06-08	Asia / India / Odisha	Human		Male	18	unknown	Original			B.1.1	GR
hCoV-19/India/ILSCV33982/2020	EPI_ISL_481180	2020-06-08	Asia / India / Odisha	Human		Male	37	unknown	Original			B.1.1	GR
hCoV-19/India/ILSCV33983/2020	EPI_ISL_481181	2020-06-08	Asia / India / Odisha	Human		Male	20	unknown	Original			B.1.26	GH
hCoV-19/India/ILSCV34478/2020	EPI_ISL_481182	2020-06-09	Asia / India / Odisha	Human		Male	21	unknown	Original			B.1.1	GR
hCoV-19/India/ILSCV34479/2020	EPI_ISL_481183	2020-06-09	Asia / India / Odisha	Human		Male	38	unknown	Original			B.1.26	GH
hCoV-19/India/ILSCV34480/2020	EPI_ISL_481184	2020-06-09	Asia / India / Odisha	Human		Male	18	unknown	Original			B.1.1	GR
hCoV-19/India/ILSCV34933/2020	EPI_ISL_481185	2020-06-10	Asia / India / Odisha	Human		Male	30	unknown	Original			B.1	G
hCoV-19/India/ILSCV34939/2020	EPI_ISL_481186	2020-06-10	Asia / India / Odisha	Human		Male	23	unknown	Original			B.1.1	GR
hCoV-19/India/ILSCV35141/2020	EPI_ISL_481187	2020-06-10	Asia / India / Odisha	Human		Male	28	unknown	Original			B.1.1	GR
hCoV-19/India/ILSCV35317/2020	EPI_ISL_481189	2020-06-10	Asia / India / Odisha	Human		Male	25	unknown	Original			B.1.1	GR
hCoV-19/India/ILSCV35333/2020	EPI_ISL_481190	2020-06-10	Asia / India / Odisha	Human		Male	38	unknown	Original			B.1.1	GR
hCoV-19/India/ILSCV35350/2020	EPI_ISL_481191	2020-06-10	Asia / India / Odisha	Human		Male	20	unknown	Original			B.1.1	GR
hCoV-19/India/ILSCV35351/2020	EPI_ISL_481192	2020-06-10	Asia / India / Odisha	Human		Male	22	unknown	Original			B.1.1	GR
hCoV-19/India/ILSCV35353/2020	EPI_ISL_481193	2020-06-10	Asia / India / Odisha	Human		Male	24	unknown	Original			B.1.1	GR
hCoV-19/India/ILSCV35366/2020	EPI_ISL_481194	2020-06-10	Asia / India / Odisha	Human		Male	25	unknown	Original			B.1.1	GR
hCoV-19/India/ILSCV35376/2020	EPI_ISL_481195	2020-06-10	Asia / India / Odisha	Human		Male	27	unknown	Original			B.1.1	GR
hCoV-19/India/ILSCV35456/2020	EPI_ISL_481196	2020-06-10	Asia / India / Odisha	Human		Male	19	unknown	Original			B.1	G
hCoV-19/India/ILSCV35457/2020	EPI_ISL_481197	2020-06-10	Asia / India / Odisha	Human		Male	23	unknown	Original			B.1	G
hCoV-19/India/ILSCV35461/2020	EPI_ISL_481198	2020-06-10	Asia / India / Odisha	Human		Male	35	unknown	Original			B.1	G
hCoV-19/India/ILSCV35475/2020	EPI_ISL_481199	2020-06-10	Asia / India / Odisha	Human		Female	21	unknown	Original			B.1	G
hCoV-19/India/ILSCV35476/2020	EPI_ISL_481200	2020-06-10	Asia / India / Odisha	Human		Female	19	unknown	Original			B.1	G
hCoV-19/India/ILSCV35482/2020	EPI_ISL_481201	2020-06-11	Asia / India / Odisha	Human		Female	19	unknown	Original			B.1	G
hCoV-19/India/ILSCV35574/2020	EPI_ISL_481202	2020-06-11	Asia / India / Odisha	Human		Male	26	unknown	Original			B.1.1	GR
hCoV-19/India/ILSCV35614/2020	EPI_ISL_481203	2020-06-12	Asia / India / Odisha	Human		Male	29	unknown	Original			B.1.26	GH
hCoV-19/India/ILSCV35615/2020	EPI_ISL_481204	2020-06-12	Asia / India / Odisha	Human		Male	33	unknown	Original			B.1.26	GH
hCoV-19/India/ILSCV35750/2020	EPI_ISL_481205	2020-06-12	Asia / India / Odisha	Human		Male	26	unknown	Original			B.1.1	GR
hCoV-19/India/NCDC1580_CSIR-IGIB/2020	EPI_ISL_482498	2020-05-16	Asia / India / Delhi	Human		Female	13	unknown	Original			B.1.36	O
hCoV-19/India/NCDC1722_CSIR-IGIB/2020	EPI_ISL_482501	2020-05-17	Asia / India / Delhi	Human		Female	24	unknown	Original			B.6	O
hCoV-19/India/NCDC1733_CSIR-IGIB/2020	EPI_ISL_482503	2020-05-18	Asia / India / Delhi	Human		Male	32	unknown	Original			B.6	O
hCoV-19/India/NCDC1873_CSIR-IGIB/2020	EPI_ISL_482509	2020-05-18	Asia / India / Delhi	Human		Male	33	unknown	Original			B.6	O
hCoV-19/India/NCDC1892_CSIR-IGIB/2020	EPI_ISL_482511	2020-05-18	Asia / India / Delhi	Human		Male	61	unknown	Original			B.6	O
hCoV-19/India/NCDC1895_CSIR-IGIB/2020	EPI_ISL_482512	2020-05-18	Asia / India / Delhi	Human		Female	35	unknown	Original			B.1.36	G
hCoV-19/India/NCDC1934_CSIR-IGIB/2020	EPI_ISL_482513	2020-05-18	Asia / India / Delhi	Human		Male	25	unknown	Original			B.6	O
hCoV-19/India/NCDC1957_CSIR-IGIB/2020	EPI_ISL_482515	2020-05-18	Asia / India / Delhi	Human		Male	64	unknown	Original			B.6	O
hCoV-19/India/NCDC2037_CSIR-IGIB/2020	EPI_ISL_482531	2020-05-18	Asia / India / Delhi	Human		Female	30	unknown	Original			B.6	O
hCoV-19/India/NCDC2058_CSIR-IGIB/2020	EPI_ISL_482537	2020-05-19	Asia / India / Delhi	Human		Male	41	unknown	Original			B.6	O
hCoV-19/India/NCDC2188_CSIR-IGIB/2020	EPI_ISL_482545	2020-05-18	Asia / India / Delhi	Human		Male	41	unknown	Original			B.6	O
hCoV-19/India/NCDC2189_CSIR-IGIB/2020	EPI_ISL_482546	2020-05-18	Asia / India / Delhi	Human		Female	47	unknown	Original			B.1	O
hCoV-19/India/NCDC2192_CSIR-IGIB/2020	EPI_ISL_482547	2020-05-18	Asia / India / Delhi	Human		Male	12	unknown	Original			B.1.36	O
hCoV-19/India/NCDC2214_CSIR-IGIB/2020	EPI_ISL_482552	2020-05-18	Asia / India / Delhi	Human		Male	40	unknown	Original			B.6	O
hCoV-19/India/NCDC2283_CSIR-IGIB/2020	EPI_ISL_482555	2020-05-19	Asia / India / Delhi	Human		Female	25	unknown	Original			B.1.36	G
hCoV-19/India/NCDC2293_CSIR-IGIB/2020	EPI_ISL_482556	2020-05-19	Asia / India / Delhi	Human		Female	24	unknown	Original			B.6	O
hCoV-19/India/NCDC2334_CSIR-IGIB/2020	EPI_ISL_482560	2020-05-19	Asia / India / Delhi	Human		Male	25	unknown	Original			B.6	O
hCoV-19/India/NCDC3652_CSIR-IGIB/2020	EPI_ISL_482563	2020-05-19	Asia / India / Delhi	Human		Male	48	unknown	Original			B.1.36	G
hCoV-19/India/NCDC3820_CSIR-IGIB/2020	EPI_ISL_482574	2020-05-20	Asia / India / Delhi	Human		Male	31	unknown	Original			B.1.36	G
hCoV-19/india/NCDC3832_CSIR-IGIB/2020	EPI_ISL_482587	2020-05-20	Asia / India / Delhi	Human		Male	57	unknown	Original			B.1.36	G
hCoV-19/india/NCDC4402_CSIR-IGIB/2020	EPI_ISL_482590	2020-05-21	Asia / India / Delhi	Human		Male	57	unknown	Original			B.1.36	G
hCoV-19/india/NCDC4462_CSIR-IGIB/2020	EPI_ISL_482591	2020-05-23	Asia / India / Delhi	Human		Female	50	unknown	Original			B.1.36	O
hCoV-19/India/GBRC2/2020	EPI_ISL_435049	2020-04-13	Asia / India / Gujarat / Ahmedabad	Human		Male	45	Released, Live	Original	Oro-pharyngeal swab		B.1	G
hCoV-19/India/GMC-KP1125/2020	EPI_ISL_437626	2020-03-24	Asia / India / Telangana / Hyderabad	Human		Male	70	Hospitalized/Released	Original (Clinical Sample)	Oro-pharyngeal Swab		B.1	GH
hCoV-19/India/CCMB_J045/2020	EPI_ISL_447847	2020-03-31	Asia / India / Telangana	Human	-	Male	36	Unknown	Original	Naso-pharyngeal swab/Oro-pharyngeal swab	-	B.6	O
hCoV-19/India/CCMB_J165/2020	EPI_ISL_447848	2020-04-01	Asia / India / Telangana	Human	-	Male	35	Unknown	Original	Naso-pharyngeal swab/Oro-pharyngeal swab	-	B.6	O
hCoV-19/India/CCMB_J107/2020	EPI_ISL_447849	2020-04-01	Asia / India / Telangana	Human	-	Male	27	Unknown	Original	Naso-pharyngeal swab/Oro-pharyngeal swab	-	B.6	O
hCoV-19/India/CCMB_J132/2020	EPI_ISL_447850	2020-04-01	Asia / India / Telangana	Human	-	Female	29	Unknown	Original	Naso-pharyngeal swab/Oro-pharyngeal swab	-	B.6	O
hCoV-19/India/CCMB_J223/2020	EPI_ISL_447851	2020-04-01	Asia / India / Telangana	Human	-	Male	37	Unknown	Original	Naso-pharyngeal swab/Oro-pharyngeal swab	-	B	O
hCoV-19/India/CCMB_J235/2020	EPI_ISL_447852	2020-04-01	Asia / India / Telangana	Human	-	Male	43	Unknown	Original	Naso-pharyngeal swab/Oro-pharyngeal swab	-	B.6	O
hCoV-19/India/CCMB_J247/2020	EPI_ISL_447853	2020-04-01	Asia / India / Telangana	Human	-	Male	24	Unknown	Original	Naso-pharyngeal swab/Oro-pharyngeal swab	-	B	O
hCoV-19/India/CCMB_J350/2020	EPI_ISL_447854	2020-04-02	Asia / India / Telangana	Human	-	Male	21	Discharged after recovery	Original	Naso-pharyngeal swab/Oro-pharyngeal swab	-	B.6	O
hCoV-19/India/CCMB_J318/2020	EPI_ISL_447855	2020-04-02	Asia / India / Telangana	Human	-	Female	26	Discharged after recovery	Original	Naso-pharyngeal swab/Oro-pharyngeal swab	-	B.6	O
hCoV-19/India/CCMB_J374/2020	EPI_ISL_447856	2020-04-02	Asia / India / Telangana	Human	-	Female	45	Unknown	Original	Naso-pharyngeal swab/Oro-pharyngeal swab	-	B.6	O
hCoV-19/India/CCMB_J390/2020	EPI_ISL_447857	2020-04-02	Asia / India / Telangana	Human	-	Male	45	Unknown	Original	Naso-pharyngeal swab/Oro-pharyngeal swab	-	B.6	O
hCoV-19/India/CCMB_J812/2020	EPI_ISL_447858	2020-04-06	Asia / India / Telangana	Human	-	Male	24	Unknown	Original	Naso-pharyngeal swab/Oro-pharyngeal swab	-	B.6	O
hCoV-19/India/CCMB_K771/2020	EPI_ISL_447859	2020-04-15	Asia / India / Telangana	Human	-	Male	36	Unknown	Original	Naso-pharyngeal swab/Oro-pharyngeal swab	-	B.6	O
hCoV-19/India/CCMB_K849/2020	EPI_ISL_447860	2020-04-16	Asia / India / Telangana	Human		Male	49	unknown	Original	Naso-pharyngeal swab/Oro-pharyngeal swab		B.6	O
hCoV-19/India/CCMB_L149/2020	EPI_ISL_447861	2020-04-16	Asia / India / Telangana	Human		Male	19	unknown	Original	Naso-pharyngeal swab/Oro-pharyngeal swab		B.6	O
hCoV-19/India/CCMB_J047/2020	EPI_ISL_447862	2020-03-31	Asia / India / Telangana	Human	-	Male	27	Unknown	Original	Naso-pharyngeal swab/Oro-pharyngeal swab	-	B.6	O
hCoV-19/India/CCMB_K599/2020	EPI_ISL_447863	2020-04-14	Asia / India / Telangana	Human	-	Female	32	Unknown	Original	Naso-pharyngeal swab/Oro-pharyngeal swab	-	B.6	O
hCoV-19/India/CCMB_L044/2020	EPI_ISL_447864	2020-04-16	Asia / India / Telangana	Human	-	Female	45	Unknown	Original	Naso-pharyngeal swab/Oro-pharyngeal swab	-	B.6	O
hCoV-19/India/CCMB_K499/2020	EPI_ISL_447865	2020-04-14	Asia / India / Telangana	Human		Male	19	unknown	Original	Naso-pharyngeal swab/Oro-pharyngeal swab		B.6	O
hCoV-19/India/CCMB_K500/2020	EPI_ISL_447866	2020-04-14	Asia / India / Telangana	Human		Male	12	unknown	Original	Naso-pharyngeal swab/Oro-pharyngeal swab		B.6	O
hCoV-19/India/GBRC80/2020	EPI_ISL_455015	2020-04-28	Asia / India / Gujarat / Rajkot	Human		Male	55	Released, Live	Original			A	S
hCoV-19/India/GBRC119/2020	EPI_ISL_455016	2020-04-27	Asia / India / Gujarat / Rajkot	Human		Male	10	Released, Live	Original			A	S
hCoV-19/India/GBRC120/2020	EPI_ISL_455017	2020-05-02	Asia / India / Gujarat / Vadodara	Human		Male	33	Released, Live	Original			B.1.36	GH
hCoV-19/India/GBRC121/2020	EPI_ISL_455018	2020-05-02	Asia / India / Gujarat / Vadodara	Human		Male	44	Released, Live	Original			B.1	G
hCoV-19/India/GBRC122/2020	EPI_ISL_455019	2020-05-02	Asia / India / Gujarat / Vadodara	Human		Male	18	Released, Live	Original			B.1	G
hCoV-19/India/GBRC123/2020	EPI_ISL_455020	2020-05-02	Asia / India / Gujarat / Vadodara	Human		Male	20	Released, Live	Original			B.1	G
hCoV-19/India/GBRC124/2020	EPI_ISL_455021	2020-05-02	Asia / India / Gujarat / Vadodara	Human		Male	50	Released, Live	Original			B.1.36	GH
hCoV-19/India/GBRC125/2020	EPI_ISL_455022	2020-05-02	Asia / India / Gujarat / Vadodara	Human		Male	49	Released, Live	Original			B.1	G
hCoV-19/India/GBRC126/2020	EPI_ISL_455023	2020-05-02	Asia / India / Gujarat / Vadodara	Human		Male	53	Released, Live	Original			B.1.36	GH
hCoV-19/India/GBRC127/2020	EPI_ISL_455024	2020-05-02	Asia / India / Gujarat / Vadodara	Human		Male	38	Released, Live	Original			B.1	G
hCoV-19/India/GBRC128/2020	EPI_ISL_455025	2020-05-02	Asia / India / Gujarat / Vadodara	Human		Female	22	Released, Live	Original			B.1	G
hCoV-19/India/GBRC129/2020	EPI_ISL_455026	2020-05-02	Asia / India / Gujarat / Vadodara	Human		Female	60	Released, Live	Original			B.1	G
hCoV-19/India/GBRC130/2020	EPI_ISL_455027	2020-05-02	Asia / India / Gujarat / Vadodara	Human		Male	51	Released, Live	Original			B.1.36	GH
hCoV-19/India/RMRC49/2020	EPI_ISL_455478	2020-04-09	Asia / India / Odisha	Human		Female	35	unknown	Original	Oropharyngeal swab		B.1.36	GH
hCoV-19/India/GBRC169a/2020	EPI_ISL_467029	2020-06-05	Asia / India / Gujarat / Gandhinagar	Human		Male	72	Released	Original			B.1	G
hCoV-19/India/GBRC169b/2020	EPI_ISL_467030	2020-06-05	Asia / India / Gujarat / Gandhinagar	Human		Male	72	Released	Original			B.1	G
hCoV-19/India/GBRC170a/2020	EPI_ISL_467031	2020-06-05	Asia / India / Gujarat / Kadi	Human		Male	70	Hospitalized	Original			B.1	G
hCoV-19/India/GBRC170b/2020	EPI_ISL_467032	2020-06-05	Asia / India / Gujarat / Kadi	Human		Male	70	Hospitalized	Original			B.1	G
hCoV-19/India/GBRC171/2020	EPI_ISL_467033	2020-06-05	Asia / India / Gujarat / Gandhinagar	Human		Male	45	Hospitalized	Original			B.1.36	GH
hCoV-19/India/GBRC172/2020	EPI_ISL_467034	2020-06-05	Asia / India / Gujarat / Kalol	Human		Male	62	Hospitalized	Original			B.1.36	GH
hCoV-19/India/GBRC173a/2020	EPI_ISL_467035	2020-06-05	Asia / India / Gujarat / Kalol	Human		Female	55	Released	Original			B.1	G
hCoV-19/India/GBRC173b/2020	EPI_ISL_467036	2020-06-05	Asia / India / Gujarat / Kalol	Human		Female	55	Released	Original			B.1	G
hCoV-19/India/GBRC174a/2020	EPI_ISL_467037	2020-06-05	Asia / India / Gujarat / Gandhinagar	Human		Male	42	Released	Original			B.1	G
hCoV-19/India/GBRC174b/2020	EPI_ISL_467038	2020-06-05	Asia / India / Gujarat / Gandhinagar	Human		Male	42	Released	Original			B.1	G
hCoV-19/India/GBRC175/2020	EPI_ISL_467039	2020-06-05	Asia / India / Gujarat / Vadodara	Human		Female	44	Hospitalized	Original			B.1	G
hCoV-19/India/GBRC176/2020	EPI_ISL_467040	2020-06-05	Asia / India / Gujarat / Vadodara	Human		Male	77	Hospitalized	Original			B.1	G
hCoV-19/India/GBRC177a/2020	EPI_ISL_467041	2020-06-03	Asia / India / Gujarat / Ahmedabad	Human		Female	57	Deceased	Original			B.1.36	GH
hCoV-19/India/GBRC177b/2020	EPI_ISL_467042	2020-06-03	Asia / India / Gujarat / Ahmedabad	Human		Female	57	Deceased	Original			B.1	G
hCoV-19/India/GBRC178a/2020	EPI_ISL_467043	2020-06-03	Asia / India / Gujarat / Ahmedabad	Human		Female	62	Deceased	Original			B.1	G
hCoV-19/India/GBRC178b/2020	EPI_ISL_467044	2020-06-03	Asia / India / Gujarat / Ahmedabad	Human		Female	62	Deceased	Original			B.1	G
hCoV-19/India/GBRC179a/2020	EPI_ISL_467045	2020-06-03	Asia / India / Gujarat / Ahmedabad	Human		Male	70	Deceased	Original			B.1.36	GH
hCoV-19/India/GBRC179b/2020	EPI_ISL_467046	2020-06-03	Asia / India / Gujarat / Ahmedabad	Human		Male	70	Deceased	Original			B.1	G
hCoV-19/India/GBRC180a/2020	EPI_ISL_467047	2020-06-03	Asia / India / Gujarat / Ahmedabad	Human		Female	60	Deceased	Original			B.1	G
hCoV-19/India/GBRC180b/2020	EPI_ISL_467048	2020-06-03	Asia / India / Gujarat / Ahmedabad	Human		Female	60	Deceased	Original			B.1	G
hCoV-19/India/GBRC181a/2020	EPI_ISL_467049	2020-06-03	Asia / India / Gujarat / Ahmedabad	Human		Male	61	Hospitalized	Original			B.1.36	GH
hCoV-19/India/GBRC187b/2020	EPI_ISL_469030	2020-06-05	Asia / India / Gujarat / Vadodara	Human		Female	60	Hospitalized	Original			B.1	GH
hCoV-19/India/GBRC188/2020	EPI_ISL_469031	2020-06-05	Asia / India / Gujarat / Vadodara	Human		Male	58	Deceased	Original			B.1	G
hCoV-19/India/GBRC190/2020	EPI_ISL_469033	2020-06-05	Asia / India / Gujarat / Vadodara	Human		Male	70	Hospitalized	Original			B.1.36	GH
hCoV-19/India/InStem_NCBS_0049/2020	EPI_ISL_477249	2020-05-07	Asia / India / Karnataka	Human		unknown	unknown	unknown	Original			B.1	G
hCoV-19/India/InStem_NCBS_0050/2020	EPI_ISL_477250	2020-05-07	Asia / India / Karnataka	Human		unknown	unknown	unknown	Original			B.1	G
hCoV-19/India/InStem_NCBS_0052/2020	EPI_ISL_477252	2020	Asia / India / Karnataka	Human		unknown	unknown	unknown	Original			B.1.36	GH
hCoV-19/India/InStem_NCBS_0054/2020	EPI_ISL_477254	2020	Asia / India / Karnataka	Human		unknown	unknown	unknown	Original			B.1.36	GH
hCoV-19/India/InStem_NCBS_0055/2020	EPI_ISL_477255	2020-05-16	Asia / India / Karnataka	Human		unknown	unknown	unknown	Original			B.1.36	GH
hCoV-19/India/InStem_NCBS_0056/2020	EPI_ISL_477256	2020-05-16	Asia / India / Karnataka	Human		unknown	unknown	unknown	Original			B.1.36	GH
hCoV-19/India/InStem_NCBS_0058/2020	EPI_ISL_477258	2020-05-16	Asia / India / Karnataka	Human		unknown	unknown	unknown	Original			B.1.36	GH
hCoV-19/India/InStem_NCBS_0061/2020	EPI_ISL_477261	2020-05-18	Asia / India / Karnataka	Human		unknown	unknown	unknown	Original			B.1.36	GH
hCoV-19/India/NIV-10176/2020	EPI_ISL_479493	2020-04-15	Asia / India / Maharashtra	Human		Female	42	Asymptomatic	Original			B.1.1	GR
hCoV-19/India/NIV-11670/2020	EPI_ISL_479494	2020-04-19	Asia / India / Maharashtra	Human		Male	50	Not known	Original			B.1.1	GR
hCoV-19/India/NIV-11857/2020	EPI_ISL_479495	2020-04-19	Asia / India / Maharashtra	Human		Female	58	Symptomatic	Original			B.1	G
hCoV-19/India/NIV-12430/2020	EPI_ISL_479496	2020-04-21	Asia / India / Maharashtra	Human		Female	24	Not known	Original			B.6	O
hCoV-19/India/NIV-12628/2020	EPI_ISL_479497	2020-04-21	Asia / India / Maharashtra	Human		Male	40	Not known	Original			B.1.1	GR
hCoV-19/India/NIV-13307/2020	EPI_ISL_479498	2020-04-23	Asia / India / Maharashtra	Human		Female	50	Symptomatic	Original			B.1.1	GR
hCoV-19/India/NIV-14614/2020	EPI_ISL_479499	2020-04-25	Asia / India / Maharashtra	Human		Male	51	Symptomatic	Original			B.1.1	GR
hCoV-19/India/ILSCV29958/2020	EPI_ISL_481131	2020-05-23	Asia / India / Odisha	Human		Male	40	unknown	Original			A	S
hCoV-19/India/ILSCV29959/2020	EPI_ISL_481132	2020-05-23	Asia / India / Odisha	Human		Male	38	unknown	Original			B.1.36	GH
hCoV-19/India/ILSCV29960/2020	EPI_ISL_481133	2020-05-23	Asia / India / Odisha	Human		Male	31	unknown	Original			B.1.36	GH
hCoV-19/India/ILSCV29961/2020	EPI_ISL_481134	2020-05-23	Asia / India / Odisha	Human		Male	39	unknown	Original			B.1.36	GH
hCoV-19/India/ILSCV29962/2020	EPI_ISL_481135	2020-05-23	Asia / India / Odisha	Human		Male	27	unknown	Original			B.1.36	GH
hCoV-19/India/ILSCV29971/2020	EPI_ISL_481136	2020-05-23	Asia / India / Odisha	Human		Male	36	unknown	Original			A	S
hCoV-19/India/ILSCV29997/2020	EPI_ISL_481137	2020-05-23	Asia / India / Odisha	Human		Male	24	unknown	Original			B.1.1	GR
hCoV-19/India/ILSCV30115/2020	EPI_ISL_481138	2020-05-23	Asia / India / Odisha	Human		Male	28	unknown	Original			B.1.1	GR
hCoV-19/India/ILSCV30140/2020	EPI_ISL_481139	2020-05-23	Asia / India / Odisha	Human		Male	20	unknown	Original			B.1	G
hCoV-19/India/ILSCV30141/2020	EPI_ISL_481140	2020-05-23	Asia / India / Odisha	Human		Male	42	unknown	Original			B.1	G
hCoV-19/India/ILSCV30163/2020	EPI_ISL_481141	2020-05-23	Asia / India / Odisha	Human		Male	40	unknown	Original			B.1	G
hCoV-19/india/NCDC5723_CSIR-IGIB/2020	EPI_ISL_482611	2020-05-23	Asia / India / Delhi	Human		Female	22	unknown	Original			B.1	O
hCoV-19/india/NCDC5725_CSIR-IGIB/2020	EPI_ISL_482612	2020-05-23	Asia / India / Delhi	Human		Female	41	unknown	Original			B.1.36	G
hCoV-19/india/NCDC5726_CSIR-IGIB/2020	EPI_ISL_482613	2020-05-23	Asia / India / Delhi	Human		Male	46	unknown	Original			B.6	O
hCoV-19/india/NCDC5743_CSIR-IGIB/2020	EPI_ISL_482614	2020-05-25	Asia / India / Delhi	Human		Male	32	unknown	Original			B.6	O
hCoV-19/india/NCDC6082_CSIR-IGIB/2020	EPI_ISL_482616	2020-05-25	Asia / India / Delhi	Human		Male	19	unknown	Original			B.1.36	G
hCoV-19/india/NCDC7032_CSIR-IGIB/2020	EPI_ISL_482620	2020-05-26	Asia / India / Delhi	Human		Male	55	unknown	Original			B.6	O
hCoV-19/india/NCDC7090_CSIR-IGIB/2020	EPI_ISL_482628	2020-05-27	Asia / India / Delhi	Human		Male	28	unknown	Original			B.1.36	G
hCoV-19/india/NCDC7101_CSIR-IGIB/2020	EPI_ISL_482629	2020-05-27	Asia / India / Delhi	Human		Male	21	unknown	Original			B.1.36	O
hCoV-19/india/NCDC7102_CSIR-IGIB/2020	EPI_ISL_482630	2020-05-27	Asia / India / Delhi	Human		Male	25	unknown	Original			B.1.36	G
hCoV-19/india/NCDC7104_CSIR-IGIB/2020	EPI_ISL_482631	2020-05-27	Asia / India / Delhi	Human		Male	35	unknown	Original			B.1.36	G
hCoV-19/india/NCDC7512_CSIR-IGIB/2020	EPI_ISL_482634	2020-05-28	Asia / India / Delhi	Human		Female	43	unknown	Original			B.1	O
hCoV-19/india/NCDC7515_CSIR-IGIB/2020	EPI_ISL_482635	2020-05-28	Asia / India / Delhi	Human		Male	39	unknown	Original			B.1.36	O
hCoV-19/india/NCDC7527_CSIR-IGIB/2020	EPI_ISL_482637	2020-05-28	Asia / India / Delhi	Human		Female	48	unknown	Original			B.1	O
hCoV-19/india/NCDC7549_CSIR-IGIB/2020	EPI_ISL_482640	2020-05-27	Asia / India / Delhi	Human		Male	38	unknown	Original			B.1.36	G
hCoV-19/india/NCDC7554_CSIR-IGIB/2020	EPI_ISL_482641	2020-05-27	Asia / India / Delhi	Human		Male	37	unknown	Original			B.1.36	O
hCoV-19/india/NCDC7556_CSIR-IGIB/2020	EPI_ISL_482642	2020-05-27	Asia / India / Delhi	Human		Male	29	unknown	Original			B	O
hCoV-19/india/NCDC7557_CSIR-IGIB/2020	EPI_ISL_482643	2020-05-27	Asia / India / Delhi	Human		Male	28	unknown	Original			B	O
hCoV-19/india/NCDC7624_CSIR-IGIB/2020	EPI_ISL_482650	2020-05-28	Asia / India / Delhi	Human		Female	65	unknown	Original			B.1.1	GR
hCoV-19/india/NCDC7629_CSIR-IGIB/2020	EPI_ISL_482651	2020-05-28	Asia / India / Delhi	Human		Female	42	unknown	Original			B	O
hCoV-19/india/NCDC7649_CSIR-IGIB/2020	EPI_ISL_482655	2020-05-28	Asia / India / Delhi	Human		Male	28	unknown	Original			B	O
hCoV-19/india/NCDC7661_CSIR-IGIB/2020	EPI_ISL_482656	2020-05-28	Asia / India / Delhi	Human		Female	40	unknown	Original			B.1	O
hCoV-19/india/NCDC7686_CSIR-IGIB/2020	EPI_ISL_482660	2020-05-28	Asia / India / Delhi	Human		Female	34	unknown	Original			B.6	O
hCoV-19/india/NCDC7715_CSIR-IGIB/2020	EPI_ISL_482661	2020-05-28	Asia / India / Delhi	Human		Female	4	unknown	Original			B.1	O
hCoV-19/india/NCDC7717_CSIR-IGIB/2020	EPI_ISL_482663	2020-05-28	Asia / India / Delhi	Human		Female	50	unknown	Original			B.6	O
hCoV-19/india/NCDC7721_CSIR-IGIB/2020	EPI_ISL_482664	2020-05-28	Asia / India / Delhi	Human		Male	31	unknown	Original			B.1	O
hCoV-19/india/NCDC7728_CSIR-IGIB/2020	EPI_ISL_482665	2020-05-28	Asia / India / Delhi	Human		Male	29	unknown	Original			B.1	O
hCoV-19/india/NCDC7757_CSIR-IGIB/2020	EPI_ISL_482669	2020-05-28	Asia / India / Delhi	Human		Male	41	unknown	Original			B.1.36	O

## Sheet: Belgium
Virus name	Accession ID	Collection date	Location	Host	Additional location information	Gender	Patient age	Patient status	Passage	Specimen	Additional host information	Lineage	Clade
hCoV-19/Belgium/GHB-03021/2020	EPI_ISL_407976	2020-02-03	Europe / Belgium / Leuven	Human		Male	54	Asymptomatic	Original	Oro-pharyngael swab	Patient probably infected in Wuhan. Found positive the day of return to Belgium	A	S
hCoV-19/Belgium/VLM-03011/2020	EPI_ISL_415153	2020-03-03	Europe / Belgium / Huldenberg	Human		Female	48	Released	Original	Oro-Pharyngeal swab		B.1	G
hCoV-19/Belgium/BM-03012/2020	EPI_ISL_415154	2020-03-01	Europe / Belgium / Kraainem	Human		Male	47	Released	Original	Oro-pharyngael swab	Holiday in Italy	B.1	G
hCoV-19/Belgium/VAG-03013/2020	EPI_ISL_415155	2020-03-01	Europe / Belgium / Huldenberg	Human		Female	14	Released	Original	Oro-pharyngeal swab		B.1	G
hCoV-19/Belgium/SH-03014/2020	EPI_ISL_415156	2020-03-01	Europe / Belgium / Huldenberg	Human		Male	56	Released	Original	Oro-pharyngeal swab		B.1	G
hCoV-19/Belgium/BC-03016/2020	EPI_ISL_415157	2020-03-01	Europe / Belgium / Sint-Niklaas	Human		Male	46	Released	Original	Oro-pharyngeal swab		B.1.1	GR
hCoV-19/Belgium/QKJ-03015/2020	EPI_ISL_415158	2020-03-01	Europe / Belgium / Brussels	Human		Male	49	Released	Original	Oro-pharyngeal swab		B.1.1	GR
hCoV-19/Belgium/BA-02291/2020	EPI_ISL_415159	2020-02-29	Europe / Belgium / Leuven	Human		Female	48	Released	Original	Oro-pharyngeal swab		B.1	GH
hCoV-19/Belgium/MTR-03021/2020	EPI_ISL_416467	2020-03-02	Europe / Belgium / Holsbeek	Human		Male	16	unknown	Original	Oro-Pharyngeal swab		B.1.1	GR
hCoV-19/Belgium/GMH-03022/2020	EPI_ISL_416468	2020-03-02	Europe / Belgium / Holsbeek	Human		Female	48	unknown	Original	Oro-pharyngeal swab		B.1.1	GR
hCoV-19/Belgium/SN-03031/2020	EPI_ISL_416469	2020-03-03	Europe / Belgium / Kessel-Lo	Human		Male	45	Hospitalized	Original	Oro-pharyngeal swab		B.1	G
hCoV-19/Belgium/DB-03023/2020	EPI_ISL_416470	2020-03-02	Europe / Belgium / Couthuin	Human		Female	12	Released	Original	Oro-pharyngeal		B.1	G
hCoV-19/Belgium/DBD-03024/2020	EPI_ISL_416471	2020-03-02	Europe / Belgium / Kessel-Lo	Human		Female	41	Released	Original	Oro-pharyngeal swab		B.1.1	GR
hCoV-19/Belgium/UMF-03025/2020	EPI_ISL_416472	2020-03-02	Europe / Belgium / Kessel-Lo	Human		Male	45	Released	Original	Oro-pharyngeal swab		B.1.1	GR
hCoV-19/Belgium/DBA-03032/2020	EPI_ISL_416475	2020-03-03	Europe / Belgium / Leuven	Human		Female	50	Released	Original	Oro-pharyngeal swab		B.1.1	GR
hCoV-19/Belgium/MTR-03026/2020	EPI_ISL_416476	2020-03-02	Europe / Belgium / Holsbeek	Human		Female	16	unknown	Original	Oro-pharyngeal swab		B.1.1	GR
hCoV-19/Belgium/ULG-2971/2020	EPI_ISL_416997	2020-03-05	Europe / Belgium / Liège	Human		Male	37		Original	Nasopharynx swab		B.1.1	GR
hCoV-19/Belgium/ULG-3000/2020	EPI_ISL_417004	2020-03-05	Europe / Belgium / Liège	Human		Female	39		Original	Nasopharynx swab		B.1.1	GR
hCoV-19/Belgium/ULG-3162/2020	EPI_ISL_417005	2020-03-05	Europe / Belgium / Liège	Human		Male	56		Original			B.1.12	GH
hCoV-19/Belgium/ULG-3163/2020	EPI_ISL_417006	2020-03-05	Europe / Belgium / Liège	Human		Male	36		Original	Nasopharynx swab		B.1.12	GH
hCoV-19/Belgium/ULG-3662/2020	EPI_ISL_417008	2020-03-07	Europe / Belgium / Liège	Human		Female	31		Original			B.2	V
hCoV-19/Belgium/ULG-3665/2020	EPI_ISL_417009	2020-03-07	Europe / Belgium / Liège	Human		Female	63		Original			B.2	V
hCoV-19/Belgium/ULG-3843/2020	EPI_ISL_417012	2020-03-08	Europe / Belgium / Liège	Human		Female	53		Original	Nasopharynx swab		B.1.1	GR
hCoV-19/Belgium/ULG-4163/2020	EPI_ISL_417013	2020-03-09	Europe / Belgium / Liège	Human		Female	29		Original	Nasopharynx swab		B.1	G
hCoV-19/Belgium/ULG-6216/2020	EPI_ISL_417014	2020-03-13	Europe / Belgium / Liège	Human		Male	42		Original			B.1.1	GR
hCoV-19/Belgium/ULG-6457/2020	EPI_ISL_417015	2020-03-13	Europe / Belgium / Liège	Human		Female	27	hospitalized or to be hospitalized	Original	Nasopharynx swab		B.1.1	GR
hCoV-19/Belgium/ULG-6503/2020	EPI_ISL_417016	2020-03-13	Europe / Belgium / Liège	Human		Male	85	hospitalized or to be hospitalized	Original	Nasopharynx swab		B.1	G
hCoV-19/Belgium/ULG-6638/2020	EPI_ISL_417017	2020-03-14	Europe / Belgium / Liège	Human		Male	32		Original	Nasopharynx swab		B.2.2	V
hCoV-19/Belgium/ULG-6670/2020	EPI_ISL_417018	2020-03-14	Europe / Belgium / Liège	Human		Male	53	hospitalized or to be hospitalized	Original	Nasopharynx swab		B.1	GH
hCoV-19/Belgium/ULG-6754/2020	EPI_ISL_417019	2020-03-14	Europe / Belgium / Liege	Human		Male	71	Hospitalized or to be hospitalized	Original	Nasopharynx swab		B.1	G
hCoV-19/Belgium/ULG-6939/2020	EPI_ISL_417020	2020-03-15	Europe / Belgium / Liège	Human		Male	61		Original	Nasopharynx swab		B.1	GH
hCoV-19/Belgium/ULG-6942/2020	EPI_ISL_417021	2020-03-15	Europe / Belgium / Liège	Human		Male	28		Original	Nasopharynx swab		B.1.1	GR
hCoV-19/Belgium/ULG-6948/2020	EPI_ISL_417022	2020-03-15	Europe / Belgium / Liège	Human		Male	28		Original	Nasopharynx swab		B.1.1	GR
hCoV-19/Belgium/ULG-6950/2020	EPI_ISL_417023	2020-03-15	Europe / Belgium / Liège	Human		Male	25		Original	Nasopharynx swab		B.1.1	GR
hCoV-19/Belgium/ULG-7019/2020	EPI_ISL_417025	2020-03-15	Europe / Belgium / Liège	Human		Female	29		Original	Nasopharynx swab		B.2.2	O
hCoV-19/Belgium/DHWM-03041/2020	EPI_ISL_417422	2020-03-04	Europe / Belgium / Dilbeek	Human		Male	55		Original	Oro-pharyngeal swab		B.1.1	GR
hCoV-19/Belgium/KA-03042/2020	EPI_ISL_417424	2020-03-04	Europe / Belgium / Kasterlee	Human		Female	51		Original	Oro-pharyngeal swab		B.1	G
hCoV-19/Belgium/VBK-03061/2020	EPI_ISL_417425	2020-03-06	Europe / Belgium / Schoten	Human		Male	20		Original	Oro-pharyngeal swab		B.1.1	GR
hCoV-19/Belgium/SQ-03043/2020	EPI_ISL_417426	2020-03-04	Europe / Belgium / Leuven	Human		Male	11		Original	Oro-pharyngeal swab		B.1.1	GR
hCoV-19/Belgium/VI-03027/2020	EPI_ISL_417427	2020-03-02	Europe / Belgium / Sint-Pieters-Woluwe	Human		Female	43		Original	Oro-pharyngeal swab		B.1.1	GR
hCoV-19/Belgium/FR-03029/2020	EPI_ISL_417428	2020-03-02	Europe / Belgium / Rixensart	Human		Male	19		Original	Oro-pharyngeal swab		B.1.1	GR
hCoV-19/Belgium/MMJ-03034/2020	EPI_ISL_417429	2020-03-03	Europe / Belgium / Holsbeek	Human		Male	51		Original	Oro-pharyngeal swab		B.1.1	GR
hCoV-19/Belgium/RT-03035/2020	EPI_ISL_417430	2020-03-03	Europe / Belgium / Vorst	Human		Male	34		Original			B.1	G
hCoV-19/Belgium/JL-03044/2020	EPI_ISL_418270	2020-03-04	Europe / Belgium / Antwerp	Human		Female	31		Original	Oro-pharyngeal swab		B.1.1	GR
hCoV-19/Belgium/ULG-6972/2020	EPI_ISL_418624	2020-03-15	Europe / Belgium / Liège	Human		Male	77	hospitalized or to be hospitalized	Original	Nasopharynx swab		B.1	G
hCoV-19/Belgium/ULG-6688/2020	EPI_ISL_418625	2020-03-14	Europe / Belgium / Liège	Human		Female	25		Original	Nasopharynx swab		B.3	L
hCoV-19/Belgium/ULG-7242/2020	EPI_ISL_418626	2020-03-16	Europe / Belgium / Liège	Human		Female	24		Original	Nasopharynx swab		B.1.1	GR
hCoV-19/Belgium/ULG-6743/2020	EPI_ISL_418627	2020-03-14	Europe / Belgium / Liège	Human		Female	58		Original	Nasopharynx swab		B.3	L
hCoV-19/Belgium/ULG-7134/2020	EPI_ISL_418628	2020-03-16	Europe / Belgium / Liège	Human		Female	28		Original	Nasopharynx swab		B.1	G
hCoV-19/Belgium/ULG-7773/2020	EPI_ISL_418629	2020-03-17	Europe / Belgium / Liège	Human		Female	76		Original	Nasopharynx swab		B.1	G
hCoV-19/Belgium/ULG-7729/2020	EPI_ISL_418630	2020-03-17	Europe / Belgium / Liège	Human		Male	95		Original	Nasopharynx swab		B.1.6	G
hCoV-19/Belgium/ULG-6649/2020	EPI_ISL_418631	2020-03-14	Europe / Belgium / Liège	Human		Female	31		Original	Nasopharynx swab		B.1	GH
hCoV-19/Belgium/ULG-7500/2020	EPI_ISL_418632	2020-03-16	Europe / Belgium / Liège	Human		Female	72		Original	Nasopharynx swab		B.1	G
hCoV-19/Belgium/ULG-7626/2020	EPI_ISL_418633	2020-03-17	Europe / Belgium / Liège	Human		Male	76	hospitalized or to be hospitalized	Original	Nasopharynx swab		B.3	L
hCoV-19/Belgium/ULG-8595/2020	EPI_ISL_418634	2020-03-19	Europe / Belgium / Liège	Human		Male	59		Original	Nasopharynx swab		B.1	G
hCoV-19/Belgium/ULG-8532/2020	EPI_ISL_418635	2020-03-19	Europe / Belgium / Liège	Human		Female	32		Original	Nasopharynx swab		B.1	G
hCoV-19/Belgium/ULG-8541/2020	EPI_ISL_418636	2020-03-19	Europe / Belgium / Liège	Human		Female	29		Original	Nasopharynx swab		B.1	GH
hCoV-19/Belgium/ULG-8578/2020	EPI_ISL_418638	2020-03-19	Europe / Belgium / Liège	Human		Female	40		Original	Nasopharynx swab		B.1.12	GH
hCoV-19/Belgium/ULG-8617/2020	EPI_ISL_418639	2020-03-19	Europe / Belgium / Liège	Human		Male	27		Original	Nasopharynx swab		B.1	GH
hCoV-19/Belgium/ULG-8634/2020	EPI_ISL_418640	2020-03-19	Europe / Belgium / Liège	Human		Male	33		Original	Nasopharynx swab		B.1	G
hCoV-19/Belgium/ULG-9558/2020	EPI_ISL_418645	2020-03-21	Europe / Belgium / Liège	Human		Male	51	hospitalized or to be hospitalized	Original	Nasopharynx swab		B.1	G
hCoV-19/Belgium/ULG-9572/2020	EPI_ISL_418646	2020-03-21	Europe / Belgium / Liège	Human		Male	23	hospitalized or to be hospitalized	Original	Nasopharynx swab		B.1	GH
hCoV-19/Belgium/ULG-9617/2020	EPI_ISL_418647	2020-03-22	Europe / Belgium / Liège	Human		Female	93	hospitalized or to be hospitalized	Original	Nasopharynx swab		B.1	G
hCoV-19/Belgium/ULG-9618/2020	EPI_ISL_418648	2020-03-22	Europe / Belgium / Liège	Human		Female	70	hospitalized or to be hospitalized	Original	Nasopharynx swab		B.1	G
hCoV-19/Belgium/ULG-9619/2020	EPI_ISL_418649	2020-03-22	Europe / Belgium / Liège	Human		Female	81	hospitalized or to be hospitalized	Original	Nasopharynx swab		B.1	G
hCoV-19/Belgium/ULG-9620/2020	EPI_ISL_418650	2020-03-22	Europe / Belgium / Liège	Human		Male	51	hospitalized or to be hospitalized	Original	Nasopharynx swab		B.1	GH
hCoV-19/Belgium/ULG-9634/2020	EPI_ISL_418651	2020-03-22	Europe / Belgium / Liège	Human		Female	57	hospitalized or to be hospitalized	Original	Nasopharynx swab		B.1.1	GR
hCoV-19/Belgium/ULG-9641/2020	EPI_ISL_418652	2020-03-22	Europe / Belgium / Liège	Human		Female	63	hospitalized or to be hospitalized	Original	Nasopharynx swab		B.1.12	GH
hCoV-19/Belgium/ULG-9647/2020	EPI_ISL_418653	2020-03-22	Europe / Belgium / Liège	Human		Female	92		Original	Nasopharynx swab		B.1	G
hCoV-19/Belgium/ULG-9694/2020	EPI_ISL_418654	2020-03-22	Europe / Belgium / Liège	Human		Female	48		Original	Nasopharynx swab		B.1	GH
hCoV-19/Belgium/ULG-9714/2020	EPI_ISL_418655	2020-03-22	Europe / Belgium / Liège	Human		Female	50		Original	Nasopharynx swab		B.1.1	GR
hCoV-19/Belgium/ULG-9715/2020	EPI_ISL_418656	2020-03-22	Europe / Belgium / Liège	Human		Male	54		Original	Nasopharynx swab		B.1.6	G
hCoV-19/Belgium/ULG-9716/2020	EPI_ISL_418657	2020-03-22	Europe / Belgium / Liège	Human		Male	38		Original	Nasopharynx swab		B.1	G
hCoV-19/Belgium/ULG-9719/2020	EPI_ISL_418658	2020-03-22	Europe / Belgium / Liège	Human		Female	34	hospitalized or to be hospitalized	Original	Nasopharynx swab		B.1	G
hCoV-19/Belgium/ULG-9725/2020	EPI_ISL_418659	2020-03-22	Europe / Belgium / Liège	Human		Male	46	hospitalized or to be hospitalized	Original	Nasopharynx swab		B.1	G
hCoV-19/Belgium/ULG-9732/2020	EPI_ISL_418660	2020-03-22	Europe / Belgium / Liège	Human		Male	51	hospitalized or to be hospitalized	Original	Bronchoalveolar lavage		B.1	GH
hCoV-19/Belgium/ULG-9735/2020	EPI_ISL_418661	2020-03-22	Europe / Belgium / Liège	Human		Female	38		Original	Nasopharynx swab		B.1.1	GR
hCoV-19/Belgium/ULG-9739/2020	EPI_ISL_418663	2020-03-22	Europe / Belgium / Liège	Human		Female	31		Original	Nasopharynx swab		B.1	G
hCoV-19/Belgium/ULG-9741/2020	EPI_ISL_418664	2020-03-22	Europe / Belgium / Liège	Human		Female	83	hospitalized or to be hospitalized	Original	Nasopharynx swab		B.1.1	GR
hCoV-19/Belgium/GL-030546/2020	EPI_ISL_418792	2020-03-05	Europe / Belgium / Houthalen-Helchteren	Human		Female	12	unknown	Original	Oro-pharyngeal swab		B.1	G
hCoV-19/Belgium/SS-031047/2020	EPI_ISL_418793	2020-03-10	Europe / Belgium / Zonhoven	Human		Male	41	unknown	Original	Oro-pharyngeal swab		B.1	G
hCoV-19/Belgium/VHRA-030644/2020	EPI_ISL_418794	2020-03-06	Europe / Belgium / Nevele	Human		Male	59	unknown	Original	Oro-pharyngeal swab		B.1	G
hCoV-19/Belgium/NKR-030645/2020	EPI_ISL_418795	2020-03-06	Europe / Belgium / Ganshoren	Human		Female	34	unknown	Original	Oro-pharyngeal swab		B.1	G
hCoV-19/Belgium/VDLH-030548/2020	EPI_ISL_418796	2020-03-05	Europe / Belgium / Kalmthout	Human		Male	24	unknown	Original	Oro-pharyngeal swab		B.1	G
hCoV-19/Belgium/VDLH-030548/2020	EPI_ISL_418797	2020-03-05	Europe / Belgium / Kalmthout	Human		Male	24		Original	Oro-pharyngeal swab		B.1	G
hCoV-19/Belgium/GS-030549/2020	EPI_ISL_418798	2020-03-05	Europe / Belgium / Chaineux	Human		Female	36	unknown	Original	Oro-pharyngeal swab		B.1.12	GH
hCoV-19/Belgium/CS-031052/2020	EPI_ISL_418800	2020-03-10	Europe / Belgium / Gierle	Human		Female	41	Hospitalized	Original	Oro-pharyngeal swab		B.3	L
hCoV-19/Belgium/VPE-030650/2020	EPI_ISL_418805	2020-03-06	Europe / Belgium / Deinze	Human		Male	28	unknown	Original	Oro-pharyngeal swab		B	O
hCoV-19/Belgium/BG-030551/2020	EPI_ISL_418806	2020-03-05	Europe / Belgium / Beersel	Human		Female	42	unknown	Original			B.1	G
hCoV-19/Belgium/VS-030542/2020	EPI_ISL_418863	2020-03-05	Europe / Belgium / Komen	Human		Female	44	unknown	Original	Oro-pharyngeal swab		B.1.1	GR
hCoV-19/Belgium/VRAR-030643/2020	EPI_ISL_418981	2020-03-06	Europe / Belgium / Merelbeke	Human		Male	9	unknown	Original	Oro-pharyngeal swab		B.1	G
hCoV-19/Belgium/HAA-030953/2020	EPI_ISL_418982	2020-03-09	Europe / Belgium / Oevel	Human		Male	74	unknown	Original	Oro-pharyngeal swab		B.2	V
hCoV-19/Belgium/DWAEE-030954/2020	EPI_ISL_418983	2020-03-09	Europe / Belgium / Asse	Human		Female	52	unknown	Original	Oro-pharyngeal swab		B.1.1	GR
hCoV-19/Belgium/BG-030955/2020	EPI_ISL_418984	2020-03-09	Europe / Belgium / Kaulile	Human		Male	68	unknown	Original	Oro-pharyngeal swab		B.1.1	GR
hCoV-19/Belgium/LT-030956/2020	EPI_ISL_418985	2020-03-09	Europe / Belgium / Ellezelles	Human		Male	58	unknown	Original	Oro-pharyngeal swab		B.1	GH
hCoV-19/Belgium/RS-030257/2020	EPI_ISL_418986	2020-03-02	Europe / Belgium / Hoegaarden	Human		Male	18	unknown	Original	Oro-pharyngeal swab		B.1.5	G
hCoV-19/Belgium/CG-030158/2020	EPI_ISL_418987	2020-03-01	Europe / Belgium / Eupen	Human		Male	65	unknown	Original	Oro-pharyngeal swab		B.3	L
hCoV-19/Belgium/JRH-030459/2020	EPI_ISL_418988	2020-03-04	Europe / Belgium / Zolder	Human		Male	51	unknown	Original	Oro-pharyngeal swab		B.1	G
hCoV-19/Belgium/RT-030460/2020	EPI_ISL_418989	2020-03-04	Europe / Belgium / Vorst	Human		Male	34	unknown	Original	Oro-pharyngeal swab		B.1	G
hCoV-19/Belgium/UGent-11/2020	EPI_ISL_419259	2020-03-24	Europe / Belgium / Ghent	Human		Male	64		Original			B	L
hCoV-19/Belgium/UGent-12/2020	EPI_ISL_419264	2020-03-20	Europe / Belgium / Ghent	Human		Female	80		Original			B.1.1	GR
hCoV-19/Belgium/UGent-6/2020	EPI_ISL_419265	2020-03-24	Europe / Belgium / Ghent	Human		Female	69		Original			B.1.1	GR
hCoV-19/Belgium/UGent-4/2020	EPI_ISL_419266	2020-03-24	Europe / Belgium / Ghent	Human		Male	28		Original			B.1.1	GR
hCoV-19/Belgium/NL-030447/2020	EPI_ISL_420314	2020-03-04	Europe / Belgium / Brussel	Human	unknown	Female	50	unknown	Original	Oro-pharyngeal swab	unknown	B.1.1	GR
hCoV-19/Belgium/RYR-030649/2020	EPI_ISL_420315	2020-03-06	Europe / Belgium / Yernee-fraineux	Human	unknown	Male	35	unknown	Original	Oro-pharyngeal swab	unknown	B.1.1	GR
hCoV-19/Belgium/QOJ-030751/2020	EPI_ISL_420316	2020-03-07	Europe / Belgium / Dilbeek	Human	unknown	Male	44	unknown	Original	Oro-pharyngeal swab	unknown	B.1.1	GR
hCoV-19/Belgium/RJ-030552/2020	EPI_ISL_420317	2020-03-05	Europe / Belgium / Heverlee	Human	unknown	Male	18	unknown	Original	Oro-pharyngeal swab	unknown	B.1.1	GR
hCoV-19/Belgium/TG-030757/2020	EPI_ISL_420318	2020-03-07	Europe / Belgium / Arbre	Human	unknown	Male	19	unknown	Original	Oro-pharyngeal swab	unknown	B.1.1	GR
hCoV-19/Belgium/GJ-030458/2020	EPI_ISL_420319	2020-03-04	Europe / Belgium / Montigny-le-Tilleul	Human	unknown	Male	34	unknown	Original	Oro-pharyngeal swab	unknown	B.1.1	GR
hCoV-19/Belgium/030959/2020	EPI_ISL_420320	2020-03-09	Europe / Belgium / Ukkel	Human	unknown	Male	75	unknown	Original	Oro-pharyngeal swab	unknown	B.1.1	GR
hCoV-19/Belgium/WWM-030665/2020	EPI_ISL_420321	2020-03-06	Europe / Belgium / Rixensart	Human	unknown	Male	24	unknown	Original	Oro-pharyngeal swab	unknown	B.1.1	GR
hCoV-19/Belgium/DBOM-030566/2020	EPI_ISL_420322	2020-03-05	Europe / Belgium / Elsene	Human	unknown	Female	34	unknown	Original	Oro-pharyngeal swab	unknown	B.1	GH
hCoV-19/Belgium/BJ-030767/2020	EPI_ISL_420323	2020-03-07	Europe / Belgium / Waterloo	Human	unknown	Male	24	unknown	Original	Oro-pharyngeal swab	unknown	B.1.1	GR
hCoV-19/Belgium/DVBJ-030468/2020	EPI_ISL_420324	2020-03-04	Europe / Belgium / Braine-le-Chateau	Human	unknown	Male	43	unknown	Original	Oro-pharyngeal swab	unknown	B.1	GH
hCoV-19/Belgium/DLDJ-030569/2020	EPI_ISL_420325	2020-03-05	Europe / Belgium / Poppel	Human	unknown	Male	51	unknown	Original	Oro-pharyngeal swab	unknown	B.1	G
hCoV-19/Belgium/AKM-030670/2020	EPI_ISL_420326	2020-03-06	Europe / Belgium / Winksele	Human	unknown	Female	40	unknown	Original	Oro-pharyngeal swab	unknown	B.1.1	GR
hCoV-19/Belgium/HL-030771/2020	EPI_ISL_420327	2020-03-07	Europe / Belgium / Zonhoven	Human	unknown	Female	13	unknown	Original	Oro-pharyngeal swab	unknown	B.1	G
hCoV-19/Belgium/VGA-030672/2020	EPI_ISL_420328	2020-03-06	Europe / Belgium / Alken	Human	unknown	Female	46	unknown	Original	Oro-pharyngeal swab	unknown	B.1.1	GR
hCoV-19/Belgium/GE-030573/2020	EPI_ISL_420329	2020-03-05	Europe / Belgium / Riemst	Human	unknown	Male	35	unknown	Original	Oro-pharyngeal swab	unknown	B.1	G
hCoV-19/Belgium/MCW-030574/2020	EPI_ISL_420330	2020-03-05	Europe / Belgium / Neerpelt	Human	unknown	Male	44	unknown	Original	Oro-pharyngeal swab	unknown	B.1.1	GR
hCoV-19/Belgium/LY-030575/2020	EPI_ISL_420331	2020-03-05	Europe / Belgium / Bree	Human	unknown	Male	41	unknown	Original	Oro-pharyngeal swab	unknown	B.1.1	GR
hCoV-19/Belgium/WAM-030676/2020	EPI_ISL_420332	2020-03-06	Europe / Belgium / Herstal	Human	unknown	Female	39	unknown	Original	Oro-pharyngeal swab	unknown	B.1.1	GR
hCoV-19/Belgium/RS-030677/2020	EPI_ISL_420333	2020-03-06	Europe / Belgium / Seraing	Human	unknown	Male	40	unknown	Original	Oro-pharyngeal swab	unknown	B.1.1	GR
hCoV-19/Belgium/GOF-030578/2020	EPI_ISL_420334	2020-03-05	Europe / Belgium / Berloz	Human	unknown	Male	46	unknown	Original	Oro-pharyngeal swab	unknown	B.1.12	GH
hCoV-19/Belgium/CD-030679/2020	EPI_ISL_420335	2020-03-06	Europe / Belgium / Bierset	Human	unknown	Male	59	unknown	Original	Oro-pharyngeal swab	unknown	B.1.1	GR
hCoV-19/Belgium/PA-030680/2020	EPI_ISL_420336	2020-03-06	Europe / Belgium / Soumagne	Human	unknown	Male	37	unknown	Original	Oro-pharyngeal swab	unknown	B.1.1	GR
hCoV-19/Belgium/PAN-030681/2020	EPI_ISL_420337	2020-03-05	Europe / Belgium / Herve	Human	unknown	Female	25	unknown	Original	Oro-pharyngeal swab	unknown	B.1.1	GR
hCoV-19/Belgium/AC-030982/2020	EPI_ISL_420338	2020-03-09	Europe / Belgium / Saive	Human	unknown	Female	49	unknown	Original	Oro-pharyngeal swab	unknown	B.3	L
hCoV-19/Belgium/SJ-030583/2020	EPI_ISL_420339	2020-03-05	Europe / Belgium / Limbourg	Human	unknown	Male	62	unknown	Original	Oro-pharyngeal swab	unknown	B.3	L
hCoV-19/Belgium/MJP-030684/2020	EPI_ISL_420340	2020-03-06	Europe / Belgium / Henri-chapelle	Human	unknown	Male	33	unknown	Original	Oro-pharyngeal swab	unknown	B.1.1	GR
hCoV-19/Belgium/LM-030685/2020	EPI_ISL_420341	2020-03-06	Europe / Belgium / Theux	Human	unknown	Male	54	unknown	Original	Oro-pharyngeal swab	unknown	B.1.1	GR
hCoV-19/Belgium/ECC-030686/2020	EPI_ISL_420342	2020-03-06	Europe / Belgium / Temploux	Human	unknown	Female	42	unknown	Original	Oro-pharyngeal swab	unknown	B.1	G
hCoV-19/Belgium/BM-030687/2020	EPI_ISL_420343	2020-03-06	Europe / Belgium / Andenne	Human	unknown	Female	91	unknown	Original	Oro-pharyngeal swab	unknown	B.1.1	G
hCoV-19/Belgium/RJL-030588/2020	EPI_ISL_420344	2020-03-05	Europe / Belgium / Havelange	Human	unknown	Male	50	unknown	Original	Oro-pharyngeal swab	unknown	B.1.1	GR
hCoV-19/Belgium/MC-030689/2020	EPI_ISL_420345	2020-03-06	Europe / Belgium / Couvin	Human	unknown	Male	53	unknown	Original	Oro-pharyngeal swab	unknown	B.1	G
hCoV-19/Belgium/SB-030990/2020	EPI_ISL_420346	2020-03-09	Europe / Belgium / Charleroi	Human	unknown	Male	38	unknown	Original	Oro-pharyngeal swab	unknown	B.1	G
hCoV-19/Belgium/DA-030691/2020	EPI_ISL_420347	2020-03-06	Europe / Belgium / Courcelles	Human	unknown	Female	23	unknown	Original	Oro-pharyngeal swab	unknown	B.1	G
hCoV-19/Belgium/FM-030592/2020	EPI_ISL_420348	2020-03-05	Europe / Belgium / Havre	Human	unknown	Female	63	unknown	Original	Oro-pharyngeal swab	unknown	B.1	G
hCoV-19/Belgium/DD-030593/2020	EPI_ISL_420349	2020-03-05	Europe / Belgium / Haulchin	Human	unknown	Female	40	unknown	Original	Oro-pharyngeal swab	unknown	B.1.1	GR
hCoV-19/Belgium/BDW-030694/2020	EPI_ISL_420350	2020-03-06	Europe / Belgium / Geluwe	Human	unknown	Male	52	unknown	Original	Oro-pharyngeal swab	unknown	B.1	G
hCoV-19/Belgium/VMC-030695/2020	EPI_ISL_420351	2020-03-06	Europe / Belgium / Gent	Human	unknown	Female	73	unknown	Original	Oro-pharyngeal swab	unknown	B.1.1	GR
hCoV-19/Belgium/DCS-030796/2020	EPI_ISL_420352	2020-03-07	Europe / Belgium / Sint-Gillis-Waas	Human	unknown	Male	53	unknown	Original	Oro-pharyngeal swab	unknown	B.1.1	GR
hCoV-19/Belgium/LD-030597/2020	EPI_ISL_420353	2020-03-05	Europe / Belgium / Stekene	Human	unknown	Female	59	unknown	Original	Oro-pharyngeal swab	unknown	B.1.1	O
hCoV-19/Belgium/BS-030598/2020	EPI_ISL_420354	2020-03-05	Europe / Belgium / Waasmunster	Human	unknown	Female	40	unknown	Original	Oro-pharyngeal swab	unknown	B.1.1	GR
hCoV-19/Belgium/RR-030699/2020	EPI_ISL_420355	2020-03-06	Europe / Belgium / Ronse	Human	unknown	Male	26	unknown	Original	Oro-pharyngeal swab	unknown	B.1.1	GR
hCoV-19/Belgium/MJP-0306100/2020	EPI_ISL_420356	2020-03-06	Europe / Belgium / Henri-chapelle	Human	unknown	Male	33	unknown	Original	Oro-pharyngeal swab	unknown	B.3	L
hCoV-19/Belgium/JLJ-0320101/2020	EPI_ISL_420357	2020-03-20	Europe / Belgium / Etterbeek	Human	unknown	Female	53	unknown	Original	Oro-pharyngeal swab	unknown	B.2	O
hCoV-19/Belgium/VD-0318102/2020	EPI_ISL_420358	2020-03-18	Europe / Belgium / Honnelles	Human	unknown	Male	30	unknown	Original	Oro-pharyngeal swab	unknown	B.1	G
hCoV-19/Belgium/UM-0318103/2020	EPI_ISL_420359	2020-03-18	Europe / Belgium / Honnelles	Human	unknown	Male	48	unknown	Original	Oro-pharyngeal swab	unknown	B.1	G
hCoV-19/Belgium/VL-0318104/2020	EPI_ISL_420360	2020-03-18	Europe / Belgium / Doornik	Human	unknown	Male	28	unknown	Original	Oro-pharyngeal swab	unknown	B.1	G
hCoV-19/Belgium/GE-0317105/2020	EPI_ISL_420361	2020-03-17	Europe / Belgium / Villerot	Human	unknown	Female	37	unknown	Original	Oro-pharyngeal swab	unknown	B.1	G
hCoV-19/Belgium/DA-0319106/2020	EPI_ISL_420362	2020-03-18	Europe / Belgium / Quevy	Human	unknown	Female	56	unknown	Original	Oro-pharyngeal swab	unknown	B.1	G
hCoV-19/Belgium/VNP-0320107/2020	EPI_ISL_420363	2020-03-20	Europe / Belgium / Watermaal-Bosvoorde	Human	unknown	Male	51	unknown	Original	Oro-pharyngeal swab	unknown	B.1.5	G
hCoV-19/Belgium/HP-0319108/2020	EPI_ISL_420364	2020-03-19	Europe / Belgium / Anderlecht	Human	unknown	Male	86	unknown	Original	Oro-pharyngeal swab	unknown	B.1	G
hCoV-19/Belgium/OT-0319109/2020	EPI_ISL_420365	2020-03-19	Europe / Belgium / Liege	Human	unknown	Male	57	unknown	Original	Oro-pharyngeal swab	unknown	B.1	G
hCoV-19/Belgium/KKN-0319184/2020	EPI_ISL_420366	2020-03-19	Europe / Belgium / Oudergem	Human	unknown	Female	40	unknown	Original	Oro-pharyngeal swab	unknown	B.1	G
hCoV-19/Belgium/JK-0305110/2020	EPI_ISL_420367	2020-03-05	Europe / Belgium / Knokke-Heist	Human	unknown	Male	22	unknown	Original	Oro-pharyngeal swab	unknown	B.1	G
hCoV-19/Belgium/CA-0319111/2020	EPI_ISL_420368	2020-03-19	Europe / Belgium / Boussu	Human	unknown	Female	31	unknown	Original	Oro-pharyngeal swab	unknown	B.1	G
hCoV-19/Belgium/SR-0319112/2020	EPI_ISL_420369	2020-03-19	Europe / Belgium / La Louviere	Human	unknown	Female	31	unknown	Original	Oro-pharyngeal swab	unknown	B.2	V
hCoV-19/Belgium/SC-0319113/2020	EPI_ISL_420370	2020-03-19	Europe / Belgium / Namur	Human	unknown	Female	45	unknown	Original	Oro-pharyngeal swab	unknown	B.1	G
hCoV-19/Belgium/VRJM-0323114/2020	EPI_ISL_420371	2020-03-23	Europe / Belgium / Hemisem	Human	unknown	Male	62	unknown	Original	Oro-pharyngeal swab	unknown	B.2	V
hCoV-19/Belgium/LPDC-0323115/2020	EPI_ISL_420372	2020-03-23	Europe / Belgium / Vorst	Human	unknown	Female	32	unknown	Original	Oro-pharyngeal swab	unknown	B.1	G
hCoV-19/Belgium/EBN-0323116/2020	EPI_ISL_420373	2020-03-23	Europe / Belgium / Couillet	Human	unknown	Male	37	unknown	Original	Oro-pharyngeal swab	unknown	B.1	G
hCoV-19/Belgium/DV-0324117/2020	EPI_ISL_420374	2020-03-24	Europe / Belgium / Beersel	Human	unknown	Female	49	unknown	Original	Oro-pharyngeal swab	unknown	B.2.1	V
hCoV-19/Belgium/VHV-0324118/2020	EPI_ISL_420375	2020-03-24	Europe / Belgium / Tervuren	Human	unknown	Female	38	unknown	Original	Oro-pharyngeal swab	unknown	B.2	V
hCoV-19/Belgium/CF-0324119/2020	EPI_ISL_420376	2020-03-24	Europe / Belgium / Zinnik	Human	unknown	Male	61	unknown	Original	Oro-pharyngeal swab	unknown	B.1	GH
hCoV-19/Belgium/SEM-0324120/2020	EPI_ISL_420377	2020-03-24	Europe / Belgium / Beringen	Human	unknown	Male	78	unknown	Original	Oro-pharyngeal swab	unknown	B.1.1.5	GR
hCoV-19/Belgium/MSE-0324121/2020	EPI_ISL_420378	2020-03-24	Europe / Belgium / Frameries	Human	unknown	Male	64	unknown	Original	Oro-pharyngeal swab	unknown	B	L
hCoV-19/Belgium/RGE-0325122/2020	EPI_ISL_420379	2020-03-25	Europe / Belgium / Tienen	Human	unknown	Male	48	unknown	Original	Oro-pharyngeal swab	unknown	B.1.1	GR
hCoV-19/Belgium/DPG-0325123/2020	EPI_ISL_420380	2020-03-25	Europe / Belgium / Jemappes	Human	unknown	Male	54	unknown	Original	Oro-pharyngeal swab	unknown	B.1	G
hCoV-19/Belgium/FFJ-0324124/2020	EPI_ISL_420381	2020-03-24	Europe / Belgium / Saisinne	Human	unknown	Male	90	unknown	Original	Oro-pharyngeal swab	unknown	B.1	G
hCoV-19/Belgium/UNJP-0324125/2020	EPI_ISL_420382	2020-03-24	Europe / Belgium / Oudergem	Human	unknown	Male	26	unknown	Original	Oro-pharyngeal swab	unknown	B.1	G
hCoV-19/Belgium/NJC-0324126/2020	EPI_ISL_420383	2020-03-24	Europe / Belgium / Bassilly	Human	unknown	Male	65	unknown	Original	Oro-pharyngeal swab	unknown	B.1	GH
hCoV-19/Belgium/NML-0325127/2020	EPI_ISL_420384	2020-03-25	Europe / Belgium / Vilvoorde	Human	unknown	Female	76	unknown	Original	Oro-pharyngeal swab	unknown	B.1	G
hCoV-19/Belgium/EC-0325128/2020	EPI_ISL_420385	2020-03-25	Europe / Belgium / Genappe	Human	unknown	Female	43	unknown	Original	Oro-pharyngeal swab	unknown	B.1.6	G
hCoV-19/Belgium/MC-0323129/2020	EPI_ISL_420386	2020-03-23	Europe / Belgium / Watermaal-Bosvoorde	Human	unknown	Female	25	unknown	Original	Oro-pharyngeal swab	unknown	B.1	G
hCoV-19/Belgium/MNL-0324130/2020	EPI_ISL_420387	2020-03-24	Europe / Belgium / Sint-Agatha-Berchem	Human	unknown	FEmale	51	unknown	Original	Oro-pharyngeal swab	unknown	B.2	V
hCoV-19/Belgium/MSE-0324131/2020	EPI_ISL_420388	2020-03-24	Europe / Belgium / Vilvoorde	Human	unknown	Male	44	unknown	Original	Oro-pharyngeal swab	unknown	B.1	G
hCoV-19/Belgium/GMJ-0324132/2020	EPI_ISL_420389	2020-03-24	Europe / Belgium / Mons	Human	unknown	Female	72	unknown	Original	Oro-pharyngeal swab	unknown	B.1	G
hCoV-19/Belgium/LV-0324133/2020	EPI_ISL_420390	2020-03-24	Europe / Belgium / Mons	Human	unknown	Female	45	unknown	Original	Oro-pharyngeal swab	unknown	B.1	G
hCoV-19/Belgium/MS-0324134/2020	EPI_ISL_420391	2020-03-24	Europe / Belgium / Quaregnon	Human	unknown	Female	64	unknown	Original	Oro-pharyngeal swab	unknown	B.1	G
hCoV-19/Belgium/DME-0324135/2020	EPI_ISL_420392	2020-03-24	Europe / Belgium / Linter	Human	unknown	Male	76	unknown	Original	Oro-pharyngeal swab	unknown	B.2	V
hCoV-19/Belgium/VWJM-0324136/2020	EPI_ISL_420393	2020-03-24	Europe / Belgium / Bierbeek	Human	unknown	Male	72	unknown	Original	Oro-pharyngeal swab	unknown	B.1.1.1	GR
hCoV-19/Belgium/OS-0325137/2020	EPI_ISL_420394	2020-03-25	Europe / Belgium / Sint-Pieter-Woluwe	Human	unknown	Female	27	unknown	Original	Oro-pharyngeal swab	unknown	B.1.6	G
hCoV-19/Belgium/RS-0324138/2020	EPI_ISL_420395	2020-03-24	Europe / Belgium / Trazegnies	Human	unknown	Female	45	unknown	Original	Oro-pharyngeal swab	unknown	B.1	G
hCoV-19/Belgium/GM-0323139/2020	EPI_ISL_420396	2020-03-23	Europe / Belgium / Colfontaine	Human	unknown	Female	67	unknown	Original	Oro-pharyngeal swab	unknown	B.1	G
hCoV-19/Belgium/DB-0323140/2020	EPI_ISL_420397	2020-03-23	Europe / Belgium / Ukkel	Human	unknown	Female	74	unknown	Original	Oro-pharyngeal swab	unknown	B.1	G
hCoV-19/Belgium/NA-0323141/2020	EPI_ISL_420398	2020-03-23	Europe / Belgium / Waterloo	Human	unknown	Female	53	unknown	Original	Oro-pharyngeal swab	unknown	B.1.6	G
hCoV-19/Belgium/MAC-0324142/2020	EPI_ISL_420399	2020-03-24	Europe / Belgium / Zoutleeuw	Human	unknown	Female	56	unknown	Original	Oro-pharyngeal swab	unknown	B.1.1	GR
hCoV-19/Belgium/VT-0325143/2020	EPI_ISL_420400	2020-03-25	Europe / Belgium / Lummen	Human	unknown	Female	79	unknown	Original	Oro-pharyngeal swab	unknown	B.1.1.1	GR
hCoV-19/Belgium/PM-0324144/2020	EPI_ISL_420401	2020-03-24	Europe / Belgium / Ath	Human	unknown	Female	98	unknown	Original	Oro-pharyngeal swab	unknown	B.1	G
hCoV-19/Belgium/GJJ-0325145/2020	EPI_ISL_420402	2020-03-25	Europe / Belgium / Zolder	Human	unknown	Male	63	unknown	Original	Oro-pharyngeal swab	unknown	B.1.1.1	GR
hCoV-19/Belgium/DVG-0325146/2020	EPI_ISL_420403	2020-03-25	Europe / Belgium / Geraardsbergen	Human	unknown	Male	56	unknown	Original	Oro-pharyngeal swab	unknown	B.2	V
hCoV-19/Belgium/PC-0325147/2020	EPI_ISL_420404	2020-03-25	Europe / Belgium / Quaregnon	Human	unknown	Male	73	unknown	Original	Oro-pharyngeal swab	unknown	B.1.1	GR
hCoV-19/Belgium/LJ-0325148/2020	EPI_ISL_420405	2020-03-25	Europe / Belgium / Sint-Truiden	Human	unknown	Male	26	unknown	Original	Oro-pharyngeal swab	unknown	B.1.1.5	GR
hCoV-19/Belgium/BEG-0324149/2020	EPI_ISL_420406	2020-03-24	Europe / Belgium / Confontaine	Human	unknown	Male	58	unknown	Original	Oro-pharyngeal swab	unknown	B.1	G
hCoV-19/Belgium/CK-0324150/2020	EPI_ISL_420407	2020-03-24	Europe / Belgium / Quevaucamps	Human	unknown	Male	51	unknown	Original	Oro-pharyngeal swab	unknown	B.1.6	G
hCoV-19/Belgium/HCM-0324151/2020	EPI_ISL_420408	2020-03-24	Europe / Belgium / Braine-l alleud	Human	unknown	Female	60	unknown	Original	Oro-pharyngeal swab	unknown	B.1.1.1	GR
hCoV-19/Belgium/ZF-0325152/2020	EPI_ISL_420409	2020-03-25	Europe / Belgium / Blandain	Human	unknown	Female	86	unknown	Original	Oro-pharyngeal swab	unknown	B.1	G
hCoV-19/Belgium/VPMV-0325153/2020	EPI_ISL_420410	2020-03-25	Europe / Belgium / Huldenberg	Human	unknown	Male	17	unknown	Original	Oro-pharyngeal swab	unknown	B.1.1.5	GR
hCoV-19/Belgium/BEG-0323154/2020	EPI_ISL_420411	2020-03-23	Europe / Belgium / Tubize	Human	unknown	Male	44	unknown	Original	Oro-pharyngeal swab	unknown	B.1.1	GR
hCoV-19/Belgium/BJ-0324192/2020	EPI_ISL_420412	2020-03-24	Europe / Belgium / Koersel	Human	unknown	Male	72	unknown	Original	Oro-pharyngeal swab	unknown	B	O
hCoV-19/Belgium/DJMG-0325156/2020	EPI_ISL_420413	2020-03-25	Europe / Belgium / Mouscron	Human	unknown	Male	63	unknown	Original	Oro-pharyngeal swab	unknown	B.1	GH
hCoV-19/Belgium/DRV-0325157/2020	EPI_ISL_420414	2020-03-25	Europe / Belgium / Wanze	Human	unknown	Male	29	unknown	Original	Oro-pharyngeal swab	unknown	B.1	G
hCoV-19/Belgium/DCS-0325158/2020	EPI_ISL_420415	2020-03-25	Europe / Belgium / Montignies-Sur-Sambre	Human	unknown	Female	43	unknown	Original	Oro-pharyngeal swab	unknown	B.1.6	G
hCoV-19/Belgium/FMC-0323159/2020	EPI_ISL_420416	2020-03-23	Europe / Belgium / Lasne	Human	unknown	Female	55	unknown	Original	Oro-pharyngeal swab	unknown	B.1.1	GR
hCoV-19/Belgium/BCM-0324160/2020	EPI_ISL_420417	2020-03-24	Europe / Belgium / Saint-Ghislain	Human	unknown	Male	80	unknown	Original	Oro-pharyngeal swab	unknown	B.1.12	GH
hCoV-19/Belgium/NIM-0324161/2020	EPI_ISL_420418	2020-03-24	Europe / Belgium / Nieuwerkerken	Human	unknown	Female	44	unknown	Original	Oro-pharyngeal swab	unknown	B.1.1.5	GR
hCoV-19/Belgium/VLG-0325162/2020	EPI_ISL_420419	2020-03-25	Europe / Belgium / Winksele	Human	unknown	Male	62	unknown	Original	Oro-pharyngeal swab	unknown	B.1	GH
hCoV-19/Belgium/DCB-0324163/2020	EPI_ISL_420420	2020-03-24	Europe / Belgium / Forchies-la-marche	Human	unknown	Male	64	unknown	Original	Oro-pharyngeal swab	unknown	B.1	G
hCoV-19/Belgium/ML-0324164/2020	EPI_ISL_420421	2020-03-24	Europe / Belgium / Zoutleeuw	Human	unknown	Female	64	unknown	Original	Oro-pharyngeal swab	unknown	B.1.1.5	GR
hCoV-19/Belgium/JJC-0325165/2020	EPI_ISL_420422	2020-03-25	Europe / Belgium / Tielt-Winge	Human	unknown	Male	91	unknown	Original	Oro-pharyngeal swab	unknown	B.2	V
hCoV-19/Belgium/PJM-0325166/2020	EPI_ISL_420423	2020-03-25	Europe / Belgium / Soignies	Human	unknown	Male	53	unknown	Original	Oro-pharyngeal swab	unknown	B.1	G
hCoV-19/Belgium/CCM-0324167/2020	EPI_ISL_420424	2020-03-24	Europe / Belgium / Mons	Human	unknown	Female	57	unknown	Original	Oro-pharyngeal swab	unknown	B.1	G
hCoV-19/Belgium/RC-0324168/2020	EPI_ISL_420425	2020-03-24	Europe / Belgium / Montigny-le-Tilleul	Human	unknown	Female	34	unknown	Original	Oro-pharyngeal swab	unknown	B.1.1	GR
hCoV-19/Belgium/NMA-0324169/2020	EPI_ISL_420426	2020-03-24	Europe / Belgium / Lasne	Human	unknown	Male	77	unknown	Original	Oro-pharyngeal swab	unknown	B.1.1	GR
hCoV-19/Belgium/STM-0324170/2020	EPI_ISL_420427	2020-03-24	Europe / Belgium / Boussu	Human	unknown	Female	60	unknown	Original	Oro-pharyngeal swab	unknown	B.1	G
hCoV-19/Belgium/VM-0325171/2020	EPI_ISL_420428	2020-03-25	Europe / Belgium / Boutersem	Human	unknown	Male	84	unknown	Original	Oro-pharyngeal swab	unknown	B.1	GH
hCoV-19/Belgium/NKMA-0324172/2020	EPI_ISL_420429	2020-03-24	Europe / Belgium / Ladeuze	Human	unknown	Female	35	unknown	Original	Oro-pharyngeal swab	unknown	B.1.6	G
hCoV-19/Belgium/QL-0324173/2020	EPI_ISL_420430	2020-03-24	Europe / Belgium / Cuesmes	Human	unknown	Male	52	unknown	Original	Oro-pharyngeal swab	unknown	B.1	G
hCoV-19/Belgium/AGR-0324174/2020	EPI_ISL_420431	2020-03-24	Europe / Belgium / Saint-Saulve	Human	unknown	Male	64	unknown	Original	Oro-pharyngeal swab	unknown	B.1	G
hCoV-19/Belgium/CJM-0323175/2020	EPI_ISL_420432	2020-03-23	Europe / Belgium / Leuven	Human	unknown	Male	46	unknown	Original	Oro-pharyngeal swab	unknown	B.1	G
hCoV-19/Belgium/DNS-0324176/2020	EPI_ISL_420433	2020-03-24	Europe / Belgium / Fontaine-l Eveque	Human	unknown	Male	41	unknown	Original	Oro-pharyngeal swab	unknown	B.1.1	GR
hCoV-19/Belgium/RHA-0324177/2020	EPI_ISL_420434	2020-03-24	Europe / Belgium / Tertre	Human	unknown	Female	71	unknown	Original	Oro-pharyngeal swab	unknown	B.1	G
hCoV-19/Belgium/CJE-0325178/2020	EPI_ISL_420435	2020-03-25	Europe / Belgium / Colfontaine	Human	unknown	Male	84	unknown	Original	Oro-pharyngeal swab	unknown	B.1	G
hCoV-19/Belgium/GLA-0324179/2020	EPI_ISL_420436	2020-03-24	Europe / Belgium / Jumet	Human	unknown	Female	27	unknown	Original	Oro-pharyngeal swab	unknown	B.1.6	G
hCoV-19/Belgium/DMM-0325180/2020	EPI_ISL_420437	2020-03-25	Europe / Belgium / Grimbergen	Human	unknown	Male	38	unknown	Original	Oro-pharyngeal swab	unknown	B.2	V
hCoV-19/Belgium/BJ-0325181/2020	EPI_ISL_420438	2020-03-25	Europe / Belgium / Herselt	Human	unknown	Male	85	unknown	Original	Oro-pharyngeal swab	unknown	B.2	V
hCoV-19/Belgium/PC-0325182/2020	EPI_ISL_420439	2020-03-25	Europe / Belgium / Quaregnon	Human	unknown	Male	73	unknown	Original	Oro-pharyngeal swab	unknown	B.1.1	GR
hCoV-19/Belgium/BS-0325183/2020	EPI_ISL_420440	2020-03-25	Europe / Belgium / Kain	Human	unknown	Female	52	unknown	Original	Oro-pharyngeal swab	unknown	B.1	G
hCoV-19/Belgium/RA-030664/2020	EPI_ISL_420441	2020-03-06	Europe / Belgium / Sint-Genesius-Rode	Human	unknown	Female	49	unknown	Original	Oro-pharyngeal swab	unknown	B.1.1	GR
hCoV-19/Belgium/BGM-030444/2020	EPI_ISL_420442	2020-03-04	Europe / Belgium / Lubbeek	Human	unknown	Male	53	unknown	Original	Oro-pharyngeal swab	unknown	B.1.12	GH
hCoV-19/Belgium/RA-030445/2020	EPI_ISL_420443	2020-03-04	Europe / Belgium / Hasselt	Human	unknown	Female	26	unknown	Original	Oro-pharyngeal swab	unknown	B.1	G
hCoV-19/Belgium/MF-030546/2020	EPI_ISL_420444	2020-03-05	Europe / Belgium / Lanaken	Human	unknown	Male	45	unknown	Original	Oro-pharyngeal swab	unknown	B.1.1	GR
hCoV-19/Belgium/FAE-030948/2020	EPI_ISL_420445	2020-03-09	Europe / Belgium / Wandre	Human	unknown	Female	57	unknown	Original	Oro-pharyngeal swab	unknown	B.1	G
hCoV-19/Belgium/DAL-030650/2020	EPI_ISL_420446	2020-03-06	Europe / Belgium / Oostrozebeke	Human	unknown	Female	30	unknown	Original	Oro-pharyngeal swab	unknown	B.1.1	GR
hCoV-19/Belgium/DJ-030452/2020	EPI_ISL_420447	2020-03-04	Europe / Belgium / Dendermonde	Human	unknown	Female	28	unknown	Original	Oro-pharyngeal swab	unknown	B.1.1	GR
hCoV-19/Belgium/GSA-030454/2020	EPI_ISL_420448	2020-03-04	Europe / Belgium / Lubbeek	Human	unknown	Male	55	unknown	Original	Oro-pharyngeal swab	unknown	B.1.1	GR
hCoV-19/Belgium/VHC-030655/2020	EPI_ISL_420449	2020-03-06	Europe / Belgium / Dalhem	Human	unknown	Male	62	unknown	Original	Oro-pharyngeal swab	unknown	B.1	G
hCoV-19/Belgium/KN-030756/2020	EPI_ISL_420450	2020-03-07	Europe / Belgium / Sint-Agatha-Berchem	Human	unknown	Male	46	unknown	Original	Oro-pharyngeal swab	unknown	B.1.1	GR
hCoV-19/Belgium/HC-030760/2020	EPI_ISL_420451	2020-03-07	Europe / Belgium / Mons	Human	unknown	Female	41	unknown	Original	Oro-pharyngeal swab	unknown	B.1.1	GR
hCoV-19/Belgium/RDC-030961/2020	EPI_ISL_420452	2020-03-09	Europe / Belgium / Watermaal-Bosvoorde	Human	unknown	Female	72	unknown	Original	Oro-pharyngeal swab	unknown	B.1	G
hCoV-19/Belgium/VF-030562/2020	EPI_ISL_420453	2020-03-05	Europe / Belgium / Wevelgem	Human	unknown	Male	55	unknown	Original	Oro-pharyngeal swab	unknown	B.1.1	GR
hCoV-19/Belgium/VJP-030463/2020	EPI_ISL_420454	2020-03-04	Europe / Belgium / Bonheiden	Human	unknown	Male	60	unknown	Original	Oro-pharyngeal swab	unknown	B.1.1	GR
hCoV-19/Belgium/ULG-10001/2020	EPI_ISL_421182	2020-03-30	Europe / Belgium / Liège	Human		Female	73	Hospitalized	Original			B.1	GH
hCoV-19/Belgium/ULG-10003/2020	EPI_ISL_421183	2020-03-30	Europe / Belgium / Liège	Human		Female	39	Hospitalized	Original			B.1	GH
hCoV-19/Belgium/ULG-10004/2020	EPI_ISL_421184	2020-03-31	Europe / Belgium / Liège	Human		Female	56	Hospitalized	Original			B.1.12	GH
hCoV-19/Belgium/ULG-10006/2020	EPI_ISL_421185	2020-03-30	Europe / Belgium / Liège	Human		Female	30	Hospitalized	Original			B.1.1	GR
hCoV-19/Belgium/ULG-10007/2020	EPI_ISL_421186	2020-03-30	Europe / Belgium / Liège	Human		Female	80	Hospitalized	Original			B.1	G
hCoV-19/Belgium/ULG-10008/2020	EPI_ISL_421187	2020-03-30	Europe / Belgium / Liège	Human		Female	96	Hospitalized	Original			B.1	G
hCoV-19/Belgium/ULG-10009/2020	EPI_ISL_421188	2020-03-30	Europe / Belgium / Liège	Human		Female	73	Hospitalized	Original			B.1	GH
hCoV-19/Belgium/ULG-10011/2020	EPI_ISL_421189	2020-03-30	Europe / Belgium / Liège	Human		Male	76	Hospitalized	Original			B.1	GH
hCoV-19/Belgium/ULG-10012/2020	EPI_ISL_421190	2020-03-31	Europe / Belgium / Liège	Human		Male	81	Hospitalized	Original			B.1	GH
hCoV-19/Belgium/ULG-10013/2020	EPI_ISL_421191	2020-03-30	Europe / Belgium / Liège	Human		Female	82	Hospitalized	Original			B.1.1	GR
hCoV-19/Belgium/ULG-10014/2020	EPI_ISL_421192	2020-03-30	Europe / Belgium / Liège	Human		Male	45	Hospitalized	Original			B.1.1	GR
hCoV-19/Belgium/ULG-10015/2020	EPI_ISL_421193	2020-03-31	Europe / Belgium / Liège	Human		Male	77	Hospitalized	Original			B.1	G
hCoV-19/Belgium/ULG-10016/2020	EPI_ISL_421194	2020-03-30	Europe / Belgium / Liège	Human		Male	69	Hospitalized	Original			B.1	GH
hCoV-19/Belgium/ULG-10017/2020	EPI_ISL_421195	2020-03-30	Europe / Belgium / Liège	Human		Male	41	Hospitalized	Original			B.1	GH
hCoV-19/Belgium/ULG-10018/2020	EPI_ISL_421196	2020-03-30	Europe / Belgium / Liège	Human		Female	70	Hospitalized	Original			B.1.1	GR
hCoV-19/Belgium/ULG-10024/2020	EPI_ISL_421198	2020-03-30	Europe / Belgium / Liège	Human		Female	52	unknown	Original			B.1.1	GR
hCoV-19/Belgium/ULG-10026/2020	EPI_ISL_421200	2020-03-31	Europe / Belgium / Liège	Human		Female	29	unknown	Original			B.1	GH
hCoV-19/Belgium/ULG-10027/2020	EPI_ISL_421201	2020-03-31	Europe / Belgium / Liège	Human		Female	49	unknown	Original			B.1.1.5	GR
hCoV-19/Belgium/ULG-10028/2020	EPI_ISL_421202	2020-03-30	Europe / Belgium / Liège	Human		Female	45	unknown	Original			B.3	L
hCoV-19/Belgium/ULG-10029/2020	EPI_ISL_421203	2020-03-30	Europe / Belgium / Liège	Human		Female	43	unknown	Original			B.1.1	GR
hCoV-19/Belgium/ULG-10030/2020	EPI_ISL_421204	2020-03-31	Europe / Belgium / Liège	Human		Female	39	unknown	Original			B.1	G
hCoV-19/Belgium/ULG-10031/2020	EPI_ISL_421205	2020-03-31	Europe / Belgium / Liège	Human		Female	28	unknown	Original			B.1	G
hCoV-19/Belgium/ULG-10032/2020	EPI_ISL_421206	2020-03-31	Europe / Belgium / Liège	Human		Female	45	unknown	Original			B.3	L
hCoV-19/Belgium/ULG-10033/2020	EPI_ISL_421207	2020-03-31	Europe / Belgium / Liège	Human		Female	36	unknown	Original			B.1.6	G
hCoV-19/Belgium/ULG-10043/2020	EPI_ISL_421210	2020-03-31	Europe / Belgium / Liège	Human		Female	35	unknown	Original			B.1.1	GR
hCoV-19/Belgium/ULG-10045/2020	EPI_ISL_421212	2020-03-31	Europe / Belgium / Liège	Human		Female	25	unknown	Original			B.1.1	GR
hCoV-19/Belgium/ULG-10046/2020	EPI_ISL_421213	2020-03-31	Europe / Belgium / Liège	Human		Female	82	unknown	Original			B.1.1	GR
hCoV-19/Belgium/ULG-10047/2020	EPI_ISL_421214	2020-03-30	Europe / Belgium / Liège	Human		Female	28	unknown	Original			B.1.6	G
hCoV-19/Belgium/ULG-10066/2020	EPI_ISL_424629	2020-04-03	Europe / Belgium / Liège	Human		unknown	unknown	Hospitalized	Original			B.1.1	GR
hCoV-19/Belgium/ULG-10067/2020	EPI_ISL_424630	2020-04-03	Europe / Belgium / Liège	Human		unknown	unknown	Hospitalized	Original			B.1.1	GR
hCoV-19/Belgium/ULG-10072/2020	EPI_ISL_424631	2020-04-03	Europe / Belgium / Liège	Human		unknown	unknown	Hospitalized	Original			B.1.1	GR
hCoV-19/Belgium/ULG-10069/2020	EPI_ISL_424633	2020-04-03	Europe / Belgium / Liège	Human		unknown	unknown	Hospitalized	Original			B.1	G
hCoV-19/Belgium/ULG-10065/2020	EPI_ISL_424635	2020-04-03	Europe / Belgium / Liège	Human		unknown	unknown	Hospitalized	Original			B.1.12	GH
hCoV-19/Belgium/ULG-10068/2020	EPI_ISL_424636	2020-04-03	Europe / Belgium / Liège	Human		unknown	unknown	Hospitalized	Original			B.1.1	GR
hCoV-19/Belgium/ULG-10078/2020	EPI_ISL_424637	2020-04-03	Europe / Belgium / Liège	Human		unknown	unknown	Hospitalized	Original			B.1	GH
hCoV-19/Belgium/ULG-10081/2020	EPI_ISL_424640	2020-04-03	Europe / Belgium / Liège	Human		unknown	unknown	Hospitalized	Original			B.1	G
hCoV-19/Belgium/ULG-10080/2020	EPI_ISL_424641	2020-04-03	Europe / Belgium / Liège	Human		unknown	unknown	Hospitalized	Original			B.2.2	V
hCoV-19/Belgium/ULG-10077/2020	EPI_ISL_424642	2020-04-04	Europe / Belgium / Liège	Human		unknown	unknown	Hospitalized	Original			B.1	G
hCoV-19/Belgium/ULG-10089/2020	EPI_ISL_424643	2020-04-04	Europe / Belgium / Liège	Human		unknown	unknown	Hospitalized	Original			B.3	L
hCoV-19/Belgium/ULG-10086/2020	EPI_ISL_424644	2020-04-04	Europe / Belgium / Liège	Human		unknown	unknown	Hospitalized	Original			B.1	G
hCoV-19/Belgium/ULG-10085/2020	EPI_ISL_424645	2020-04-04	Europe / Belgium / Liège	Human		unknown	unknown		Original			B.1	GH
hCoV-19/Belgium/ULG-10088/2020	EPI_ISL_424646	2020-04-04	Europe / Belgium / Liège	Human		unknown	unknown		Original			B.3	L
hCoV-19/Belgium/ULG-10092/2020	EPI_ISL_424647	2020-04-04	Europe / Belgium / Liège	Human		unknown	unknown	Hospitalized	Original			B.1	G
hCoV-19/Belgium/ULG-10082/2020	EPI_ISL_424649	2020-04-04	Europe / Belgium / Liège	Human		unknown	unknown	Hospitalized	Original			B.1.1	GR
hCoV-19/Belgium/ULG-10094/2020	EPI_ISL_424650	2020-04-04	Europe / Belgium / Liège	Human		unknown	unknown	Hospitalized	Original			B.1	G
hCoV-19/Belgium/ULG-10095/2020	EPI_ISL_424651	2020-04-05	Europe / Belgium / Liège	Human		unknown	unknown		Original			B.3	L
hCoV-19/Belgium/ULG-10055/2020	EPI_ISL_424652	2020-04-05	Europe / Belgium / Liège	Human		unknown	unknown	Hospitalized	Original			B.1	G
hCoV-19/Belgium/ULG-10058/2020	EPI_ISL_424653	2020-04-05	Europe / Belgium / Liège	Human		unknown	unknown	Hospitalized	Original			B.1	G
hCoV-19/Belgium/ULG-10057/2020	EPI_ISL_424654	2020-04-05	Europe / Belgium / Liège	Human		unknown	unknown	Hospitalized	Original			B.1.1	GR
hCoV-19/Belgium/ULG-10056/2020	EPI_ISL_424655	2020-04-05	Europe / Belgium / Liège	Human		unknown	unknown	Hospitalized	Original			B.1	G
hCoV-19/Belgium/ULG-10052/2020	EPI_ISL_424657	2020-04-05	Europe / Belgium / Liège	Human		unknown	unknown	Hospitalized	Original			B.3	L
hCoV-19/Belgium/ULG-10049/2020	EPI_ISL_424658	2020-04-05	Europe / Belgium / Liège	Human		unknown	unknown	Hospitalized	Original			B.1	G
hCoV-19/Belgium/ULG-10051/2020	EPI_ISL_424660	2020-04-05	Europe / Belgium / Liège	Human		unknown	unknown	Hospitalized	Original			B.1	G
hCoV-19/Belgium/ULG-10053/2020	EPI_ISL_424661	2020-04-05	Europe / Belgium / Liège	Human		unknown	unknown	Hospitalized	Original			B.1.1	GR
hCoV-19/Belgium/ULG-10061/2020	EPI_ISL_424662	2020-04-05	Europe / Belgium / Liège	Human		unknown	unknown		Original			B.1.1	GR
hCoV-19/Belgium/ULG-10062/2020	EPI_ISL_424664	2020-04-05	Europe / Belgium / Liège	Human		unknown	unknown	Hospitalized	Original			B.1.6	G
hCoV-19/Belgium/UGent-1/2020	EPI_ISL_425048	2020-03-24	Europe / Belgium / Ghent	Human		unknown	unknown		Original			B	L
hCoV-19/Belgium/UGent-2/2020	EPI_ISL_425050	2020-03-24	Europe / Belgium / Ghent	Human		unknown	unknown		Original			B.1.5	G
hCoV-19/Belgium/UGent-8/2020	EPI_ISL_425052	2020-03-25	Europe / Belgium / Ghent	Human		unknown	unknown		Original			B.1.1	GR
hCoV-19/Belgium/UGent-9/2020	EPI_ISL_425053	2020-03-25	Europe / Belgium / Ghent	Human		unknown	unknown		Original			B.2	V
hCoV-19/Belgium/UGent-10/2020	EPI_ISL_425054	2020-03-25	Europe / Belgium / Ghent	Human		unknown	unknown		Original			B	L
hCoV-19/Belgium/UGent-13/2020	EPI_ISL_425055	2020-03-20	Europe / Belgium / Ghent	Human		unknown	unknown		Original			B.1	G
hCoV-19/Belgium/UGent-15/2020	EPI_ISL_425056	2020-03-25	Europe / Belgium / Ghent	Human		unknown	unknown		Original			B	L
hCoV-19/Belgium/UGent-17/2020	EPI_ISL_425057	2020-03-26	Europe / Belgium / Ghent	Human		unknown	unknown		Original			B	L
hCoV-19/Belgium/UGent-18/2020	EPI_ISL_425058	2020-03-23	Europe / Belgium / Ghent	Human		unknown	unknown		Original			B	L
hCoV-19/Belgium/UGent-19/2020	EPI_ISL_425059	2020-03-24	Europe / Belgium / Ghent	Human		unknown	unknown		Original			B	L
hCoV-19/Belgium/UGent-20/2020	EPI_ISL_425060	2020-03-25	Europe / Belgium / Ghent	Human		unknown	unknown		Original			B	L
hCoV-19/Belgium/UGent-21/2020	EPI_ISL_425061	2020-03-25	Europe / Belgium / Ghent	Human		unknown	unknown		Original			B	L
hCoV-19/Belgium/UGent-22/2020	EPI_ISL_425062	2020-03-24	Europe / Belgium / Ghent	Human		unknown	unknown		Original			B.1	G
hCoV-19/Belgium/UGent-24/2020	EPI_ISL_425063	2020-03-24	Europe / Belgium / Ghent	Human		unknown	unknown		Original			B.1	G
hCoV-19/Belgium/UGent-25/2020	EPI_ISL_425064	2020-03-25	Europe / Belgium / Ghent	Human		unknown	unknown		Original			B.1	G
hCoV-19/Belgium/ULG-10034/2020	EPI_ISL_427342	2020-03-31	Europe / Belgium / Liege	Human		Male	73	unknown	Original			B.1	G
hCoV-19/Belgium/ULG-10098/2020	EPI_ISL_427349	2020-04-06	Europe / Belgium / Liege	Human		unknown	unknown	Hospitalized	Original			B.1	GH
hCoV-19/Belgium/ULG-10099/2020	EPI_ISL_427350	2020-04-06	Europe / Belgium / Liege	Human		unknown	unknown	Hospitalized	Original			B.1.6	G
hCoV-19/Belgium/ULG-10100/2020	EPI_ISL_427351	2020-04-07	Europe / Belgium / Liege	Human		unknown	unknown	Hospitalized	Original			B.1	G
hCoV-19/Belgium/ULG-10101/2020	EPI_ISL_427352	2020-04-06	Europe / Belgium / Liege	Human		unknown	unknown	Hospitalized	Original			B.1.1	GR
hCoV-19/Belgium/ULG-10103/2020	EPI_ISL_427354	2020-04-06	Europe / Belgium / Liege	Human		unknown	unknown	Hospitalized	Original			B.1	GH
hCoV-19/Belgium/ULG-10106/2020	EPI_ISL_427357	2020-04-07	Europe / Belgium / Liege	Human		unknown	unknown	Hospitalized	Original			B.1	GH
hCoV-19/Belgium/ULG-10107/2020	EPI_ISL_427358	2020-04-06	Europe / Belgium / Liege	Human		unknown	unknown	Hospitalized	Original			B.1	G
hCoV-19/Belgium/ULG-10108/2020	EPI_ISL_427359	2020-04-06	Europe / Belgium / Liege	Human		unknown	unknown	Hospitalized	Original			B.1	G
hCoV-19/Belgium/ULG-10115/2020	EPI_ISL_427364	2020-04-07	Europe / Belgium / Liege	Human		unknown	unknown	Hospitalized	Original			B.1	G
hCoV-19/Belgium/ULG-10118/2020	EPI_ISL_427366	2020-04-07	Europe / Belgium / Liege	Human		unknown	unknown	Hospitalized	Original			B.1	G
hCoV-19/Belgium/ULG-10122/2020	EPI_ISL_427370	2020-04-07	Europe / Belgium / Liege	Human		unknown	unknown	Hospitalized	Original			B.1.6	G
hCoV-19/Belgium/ULG-10124/2020	EPI_ISL_427371	2020-04-07	Europe / Belgium / Liege	Human		unknown	unknown	Hospitalized	Original			B.1	G
hCoV-19/Belgium/ULG-10126/2020	EPI_ISL_427372	2020-04-07	Europe / Belgium / Liege	Human		unknown	unknown	Hospitalized	Original			B.1	GH
hCoV-19/Belgium/ULG-10134/2020	EPI_ISL_427379	2020-04-08	Europe / Belgium / Liege	Human		unknown	unknown	Hospitalized	Original			B.1	G
hCoV-19/Belgium/ULG-10138/2020	EPI_ISL_427383	2020-04-08	Europe / Belgium / Liege	Human		unknown	unknown	Hospitalized	Original			B.1.12	GH
hCoV-19/Belgium/ULG-10142/2020	EPI_ISL_427385	2020-04-08	Europe / Belgium / Liege	Human		unknown	unknown	Hospitalized	Original			B.1	G
hCoV-19/Belgium/ULG-10144/2020	EPI_ISL_427388	2020-04-07	Europe / Belgium / Liege	Human		unknown	unknown	Hospitalized	Original			B.1.1	GR
hCoV-19/Belgium/ULG-10096/2020	EPI_ISL_427389	2020-04-05	Europe / Belgium / Liege	Human		unknown	unknown	unknown	Original			B.3	L
hCoV-19/Belgium/ULG-10125/2020	EPI_ISL_427390	2020-04-07	Europe / Belgium / Liege	Human		unknown	unknown	Hospitalized	Original			B.1.12	GH
hCoV-19/Belgium/UGent-28/2020	EPI_ISL_434347	2020-03-26	Europe / Belgium / Ghent	Human		unknown	unknown	unknown	Original			B.1.1	GR
hCoV-19/Belgium/UGent-30/2020	EPI_ISL_434348	2020-03-26	Europe / Belgium / Ghent	Human		unknown	unknown	unknown	Original			B.1.1	GR
hCoV-19/Belgium/UGent-31/2020	EPI_ISL_434349	2020-03-26	Europe / Belgium / Ghent	Human		unknown	unknown	unknown	Original			B	L
hCoV-19/Belgium/UGent-33/2020	EPI_ISL_434351	2020-03-28	Europe / Belgium / Ghent	Human		unknown	unknown	unknown	Original			B.1	GH
hCoV-19/Belgium/UGent-34/2020	EPI_ISL_434352	2020-03-26	Europe / Belgium / Ghent	Human		unknown	unknown	unknown	Original			B.1	G
hCoV-19/Belgium/UGent-37/2020	EPI_ISL_434355	2020-03-27	Europe / Belgium / Ghent	Human		unknown	unknown	unknown	Original			B.1.5	G
hCoV-19/Belgium/UGent-40/2020	EPI_ISL_434357	2020-03-27	Europe / Belgium / Ghent	Human		unknown	unknown	unknown	Original			B.1	G
hCoV-19/Belgium/UGent-44/2020	EPI_ISL_434360	2020-03-29	Europe / Belgium / Ghent	Human		unknown	unknown	unknown	Original			B.1.1	GR
hCoV-19/Belgium/UGent-45/2020	EPI_ISL_434361	2020-03-29	Europe / Belgium / Ghent	Human		unknown	unknown	unknown	Original			B.1	G
hCoV-19/Belgium/UGent-46/2020	EPI_ISL_434362	2020-03-29	Europe / Belgium / Ghent	Human		unknown	unknown	unknown	Original			B.1.1	GR
hCoV-19/Belgium/ITM_C211/2020	EPI_ISL_434368	2020-03-31	Europe / Belgium / Antwerp	Human		Female	76	unknown	Original			B.1	GH
hCoV-19/Belgium/ITM_C262/2020	EPI_ISL_434369	2020-04-02	Europe / Belgium / Antwerp	Human		Female	83	Hospitalized	Original			B.1	G
hCoV-19/Belgium/ITM_C053/2020	EPI_ISL_434372	2020-03-26	Europe / Belgium / Antwerp	Human		Male	32	Hospitalized	Original			B.1	G
hCoV-19/Belgium/ITM_C147/2020	EPI_ISL_434373	2020-03-28	Europe / Belgium / Antwerp	Human		Male	65	Not hospitalized	Original			B.1	GH
hCoV-19/Belgium/ULG-6839/2020	EPI_ISL_447120	2020-03-14	Europe / Belgium / Liege	Human		unknown	unknown	unknown	Original			B.1	G
hCoV-19/Belgium/ULG-6842/2020	EPI_ISL_447121	2020-03-14	Europe / Belgium / Liege	Human		unknown	unknown	unknown	Original			B.3	L
hCoV-19/Belgium/ULG-8937/2020	EPI_ISL_447122	2020-03-20	Europe / Belgium / Liege	Human		unknown	unknown	unknown	Original			B.1	G
hCoV-19/Belgium/ULG-9535/2020	EPI_ISL_447123	2020-03-21	Europe / Belgium / Liege	Human		unknown	unknown	unknown	Original			B.1	G
hCoV-19/Belgium/ULG-9536/2020	EPI_ISL_447124	2020-03-21	Europe / Belgium / Liege	Human		unknown	unknown	unknown	Original			B.1	G
hCoV-19/Belgium/ULG-0184/2020	EPI_ISL_447127	2020-03-23	Europe / Belgium / Liege	Human		unknown	unknown	unknown	Original			B.3	L
hCoV-19/Belgium/ULG-0186/2020	EPI_ISL_447128	2020-03-23	Europe / Belgium / Liege	Human		unknown	unknown	unknown	Original			B.1.1	GR
hCoV-19/Belgium/ULG-0189/2020	EPI_ISL_447129	2020-03-23	Europe / Belgium / Liege	Human		unknown	unknown	unknown	Original			B.1	G
hCoV-19/Belgium/ULG-0190/2020	EPI_ISL_447130	2020-03-23	Europe / Belgium / Liege	Human		unknown	unknown	unknown	Original			B.1.1	GR
hCoV-19/Belgium/ULG-0536/2020	EPI_ISL_447133	2020-03-24	Europe / Belgium / Liege	Human		unknown	unknown	unknown	Original			B.1	G
hCoV-19/Belgium/ULG-0544/2020	EPI_ISL_447134	2020-03-24	Europe / Belgium / Liege	Human		unknown	unknown	unknown	Original			B.1	GH
hCoV-19/Belgium/ULG-0546/2020	EPI_ISL_447135	2020-03-24	Europe / Belgium / Liege	Human		unknown	unknown	unknown	Original			B.1	GH
hCoV-19/Belgium/ULG-7921/2020	EPI_ISL_447136	2020-03-17	Europe / Belgium / Liege	Human		unknown	unknown	unknown	Original			B.1	G
hCoV-19/Belgium/ULG-10145/2020	EPI_ISL_447137	2020-04-17	Europe / Belgium / Liege	Human		unknown	unknown	unknown	Original			B.3	L
hCoV-19/Belgium/ULG-10146/2020	EPI_ISL_447138	2020-04-17	Europe / Belgium / Liege	Human		unknown	unknown	unknown	Original			B.3	L
hCoV-19/Belgium/ULG-10169/2020	EPI_ISL_447139	2020-04-11	Europe / Belgium / Liege	Human		unknown	unknown	unknown	Original			B.3	L
hCoV-19/Belgium/ULG-10152/2020	EPI_ISL_447140	2020-04-18	Europe / Belgium / Liege	Human		unknown	unknown	unknown	Original			B.1.6	G
hCoV-19/Belgium/ULG-0183/2020	EPI_ISL_447141	2020-03-23	Europe / Belgium / Liege	Human		unknown	unknown	unknown	Original			B.2	V
hCoV-19/Belgium/ULG-10151/2020	EPI_ISL_447148	2020-04-18	Europe / Belgium / Liege	Human		unknown	unknown	unknown	Original			B.1.1	GR
hCoV-19/Belgium/ULG-10156/2020	EPI_ISL_447152	2020-04-18	Europe / Belgium / Liege	Human		unknown	unknown	unknown	Original			B.1	G
hCoV-19/Belgium/ULG-10158/2020	EPI_ISL_447153	2020-04-18	Europe / Belgium / Liege	Human		unknown	unknown	unknown	Original			B.1	GH
hCoV-19/Belgium/ULG-10160/2020	EPI_ISL_447155	2020-04-18	Europe / Belgium / Liege	Human		unknown	unknown	unknown	Original			B.1	GH
hCoV-19/Belgium/ITM_C026/2020	EPI_ISL_450724	2020-03-25	Europe / Belgium / Antwerp	Human		Female	79	Not hospitalized	Original	Oro-pharyngeal swab		B.2	V
hCoV-19/Belgium/ITM_C067/2020	EPI_ISL_450725	2020-03-26	Europe / Belgium / Antwerp	Human		Male	59	Hospitalized	Original	Oro-pharyngeal swab		B.1	G
hCoV-19/Belgium/ITM_C068/2020	EPI_ISL_450726	2020-03-26	Europe / Belgium / Antwerp	Human		Male	76	Not hospitalized	Original	Oro-pharyngeal swab		B.1	GH
hCoV-19/Belgium/ITM_C152/2020	EPI_ISL_450727	2020-03-28	Europe / Belgium / Antwerp	Human		Female	64	Hospitalized	Original	Oro-pharyngeal swab		B.1	G
hCoV-19/Belgium/ITM_C161/2020	EPI_ISL_450728	2020-03-29	Europe / Belgium / Antwerp	Human		Male	79	Not hospitalized	Original	Oro-pharyngeal swab		B.1	G
hCoV-19/Belgium/ITM_C169/2020	EPI_ISL_450729	2020-03-29	Europe / Belgium / Antwerp	Human		Male	76	Not hospitalized	Original	Oro-pharyngeal swab		B.1.5	G
hCoV-19/Belgium/ITM_C184/2020	EPI_ISL_450730	2020-03-30	Europe / Belgium / Antwerp	Human		Female	76	Hospitalized	Original	Oro-pharyngeal swab		B.1.1	GR
hCoV-19/Belgium/ITM_C193/2020	EPI_ISL_450731	2020-03-31	Europe / Belgium / Antwerp	Human		Female	56	unknown	Original	Oro-pharyngeal swab		B.3	L
hCoV-19/Belgium/ITM_C237/2020	EPI_ISL_450732	2020-04-01	Europe / Belgium / Antwerp	Human		Female	55	unknown	Original	Oro-pharyngeal swab		B.1	G
hCoV-19/Belgium/ITM_C338/2020	EPI_ISL_450734	2020-04-06	Europe / Belgium / Antwerp	Human		Female	78	unknown	Original	Oro-pharyngeal swab		B.1.1	GR
hCoV-19/Belgium/ITM_C376/2020	EPI_ISL_450736	2020-04-08	Europe / Belgium / Antwerp	Human		Female	44	unknown	Original	Oro-pharyngeal swab		B.1	GH
hCoV-19/Belgium/ITM_C413/2020	EPI_ISL_450737	2020-04-10	Europe / Belgium / Antwerp	Human		Male	74	unknown	Original	Oro-pharyngeal swab		B.1	G
hCoV-19/Belgium/UGent-53/2020	EPI_ISL_451166	2020-03-31	Europe / Belgium / Ghent	Human		unknown	unknown	unknown	Original			B.1	GH
hCoV-19/Belgium/UGent-54/2020	EPI_ISL_451167	2020-04-01	Europe / Belgium / Ghent	Human		unknown	unknown	unknown	Original			B.1.1	GR
hCoV-19/Belgium/UGent-57/2020	EPI_ISL_451168	2020-04-03	Europe / Belgium / Ghent	Human		unknown	unknown	unknown	Original			B.1	G
hCoV-19/Belgium/UGent-58/2020	EPI_ISL_451169	2020-04-05	Europe / Belgium / Ghent	Human		unknown	unknown	unknown	Original			B.1	GH
hCoV-19/Belgium/UGent-59/2020	EPI_ISL_451170	2020-04-05	Europe / Belgium / Ghent	Human		unknown	unknown	unknown	Original			B.1	G
hCoV-19/Belgium/UGent-62/2020	EPI_ISL_451173	2020-04-05	Europe / Belgium / Ghent	Human		unknown	unknown	unknown	Original			B.1.1	GR
hCoV-19/Belgium/UGent-64/2020	EPI_ISL_451175	2020-04-07	Europe / Belgium / Ghent	Human		unknown	unknown	unknown	Original			B.1	GH
hCoV-19/Belgium/UGent-66/2020	EPI_ISL_451177	2020-04-08	Europe / Belgium / Ghent	Human		unknown	unknown	unknown	Original			B.1.6	G
hCoV-19/Belgium/UGent-67/2020	EPI_ISL_451178	2020-04-09	Europe / Belgium / Ghent	Human		unknown	unknown	unknown	Original			B.1	GH
hCoV-19/Belgium/UGent-68/2020	EPI_ISL_451179	2020-04-09	Europe / Belgium / Ghent	Human		unknown	unknown	unknown	Original			B.1	G
hCoV-19/Belgium/UGent-69/2020	EPI_ISL_451180	2020-04-14	Europe / Belgium / Ghent	Human		unknown	unknown	unknown	Original			B.1	G
hCoV-19/Belgium/UGent-70/2020	EPI_ISL_451181	2020-04-14	Europe / Belgium / Ghent	Human		unknown	unknown	unknown	Original			B.1.5	G
hCoV-19/Belgium/20A30/2020	EPI_ISL_451935	2020-03-18	Europe / Belgium / Brussels	Human		Male	77	Deceased	Original	Lung		B.1	G
hCoV-19/Belgium/20A42/2020	EPI_ISL_452140	2020-04-03	Europe / Belgium / Brussels	Human		Male	55	Deceased	Original	Lung		B.1.1.1	GR
hCoV-19/Belgium/20A37/2020	EPI_ISL_452142	2020-03-30	Europe / Belgium / Brussels	Human		Male	68	Deceased	Original	Lung		B.1	GH
hCoV-19/Belgium/20A38/2020	EPI_ISL_452148	2020-04-01	Europe / Belgium / Brussels	Human		Female	64	Deceased	Original	Lung		B.1	G
hCoV-19/Belgium/20A44/2020	EPI_ISL_452149	2020-04-09	Europe / Belgium / Brussels	Human		Male	66	Deceased	Original	Lung		B.1	GH
hCoV-19/Belgium/20A47/2020	EPI_ISL_452150	2020-04-10	Europe / Belgium / Brussels	Human		Male	76	Deceased	Original	Lung		B.1.1.1	GR
hCoV-19/Belgium/20A49/2020	EPI_ISL_452151	2020-04-14	Europe / Belgium / Brussels	Human		Male	73	Deceased	Original	Lung		B.1	G
hCoV-19/Belgium/20A55/2020	EPI_ISL_452152	2020-04-20	Europe / Belgium / Brussels	Human		Female	70	Deceased	Original	Lung		B.1	G
hCoV-19/Belgium/ULG-10170/2020	EPI_ISL_455958	2020-05-11	Europe / Belgium / Liège	Human		Female	45	unknown	Original			B.1.1	GR
hCoV-19/Belgium/ULG-10173/2020	EPI_ISL_455961	2020-05-08	Europe / Belgium / Liège	Human		Female	81	unknown	Original			B.1.1.1	GR
hCoV-19/Belgium/ULG-10174/2020	EPI_ISL_455962	2020-05-08	Europe / Belgium / Liège	Human		Female	91	unknown	Original			B.1.1	GR
hCoV-19/Belgium/ULG-10175/2020	EPI_ISL_455963	2020-05-08	Europe / Belgium / Liège	Human		Female	31	unknown	Original			B.1.1	GR
hCoV-19/Belgium/ULG-10177/2020	EPI_ISL_455965	2020-05-09	Europe / Belgium / Liège	Human		Male	74	unknown	Original			B.1	G
hCoV-19/Belgium/ULG-10178/2020	EPI_ISL_455966	2020-05-09	Europe / Belgium / Liège	Human		Female	71	unknown	Original			B.1	G
hCoV-19/Belgium/ULG-10179/2020	EPI_ISL_455967	2020-05-09	Europe / Belgium / Liège	Human		Female	92	unknown	Original			B.1.1	GR
hCoV-19/Belgium/ULG-10180/2020	EPI_ISL_455968	2020-05-09	Europe / Belgium / Liège	Human		Male	56	unknown	Original			B.1.1	GR
hCoV-19/Belgium/ULG-10181/2020	EPI_ISL_455969	2020-05-10	Europe / Belgium / Liège	Human		Female	41	unknown	Original			B.1	GH
hCoV-19/Belgium/ULG-10182/2020	EPI_ISL_455970	2020-05-10	Europe / Belgium / Liège	Human		Female	99	unknown	Original			B.1	GH
hCoV-19/Belgium/ULG-10184/2020	EPI_ISL_455972	2020-05-10	Europe / Belgium / Liège	Human		Female	74	unknown	Original			B.1	GH
hCoV-19/Belgium/ULG-10185/2020	EPI_ISL_455973	2020-05-10	Europe / Belgium / Liège	Human		Male	36	unknown	Original			B.1.5	G
hCoV-19/Belgium/ULG-10186/2020	EPI_ISL_455974	2020-05-11	Europe / Belgium / Liège	Human		Male	28	unknown	Original			B.1	GH
hCoV-19/Belgium/ULG-10187/2020	EPI_ISL_455975	2020-05-11	Europe / Belgium / Liège	Human		Male	83	unknown	Original			B.3	O
hCoV-19/Belgium/ULG-10188/2020	EPI_ISL_455976	2020-05-11	Europe / Belgium / Liège	Human		Male	84	unknown	Original			B.1	G
hCoV-19/Belgium/ULG-10189/2020	EPI_ISL_455977	2020-05-11	Europe / Belgium / Liège	Human		Female	32	unknown	Original			B.1	G
hCoV-19/Belgium/ULG-10190/2020	EPI_ISL_455978	2020-05-10	Europe / Belgium / Liège	Human		Female	72	unknown	Original			B.1	G
hCoV-19/Belgium/ULG-10191/2020	EPI_ISL_455979	2020-05-11	Europe / Belgium / Liège	Human		Female	34	unknown	Original			B.1.1	GR
hCoV-19/Belgium/Rega-0328186/2020	EPI_ISL_458156	2020-03-28	Europe / Belgium / Kaggevinne	Human		Female	53	unknown	Original	Oro-pharyngeal swab		B.1.1	GR
hCoV-19/Belgium/Rega-0328187/2020	EPI_ISL_458157	2020-03-28	Europe / Belgium / Sterrebeek	Human		Male	82	unknown	Original	Oro-pharyngeal swab		B.1.1	GR
hCoV-19/Belgium/Rega-0328188/2020	EPI_ISL_458158	2020-03-28	Europe / Belgium / Geetbets	Human		Female	50	unknown	Original	Oro-pharyngeal swab		B.1.1	GR
hCoV-19/Belgium/Rega-0328189/2020	EPI_ISL_458159	2020-03-28	Europe / Belgium / Frameries	Human		Female	48	unknown	Original	Oro-pharyngeal swab		B.1	G
hCoV-19/Belgium/Rega-0328190/2020	EPI_ISL_458160	2020-03-28	Europe / Belgium / Colfontaine	Human		Male	59	unknown	Original	Oro-pharyngeal swab		B.1	G
hCoV-19/Belgium/Rega-0328191/2020	EPI_ISL_458161	2020-03-28	Europe / Belgium / Dour	Human		Male	39	unknown	Original	Oro-pharyngeal swab		B.1.6	G
hCoV-19/Belgium/Rega-0328192/2020	EPI_ISL_458162	2020-03-28	Europe / Belgium / La louvière	Human		Female	63	unknown	Original	Oro-pharyngeal swab		B.1	G
hCoV-19/Belgium/Rega-0328193/2020	EPI_ISL_458163	2020-03-28	Europe / Belgium / Mon	Human		Female	70	unknown	Original	Oro-pharyngeal swab		B.1	G
hCoV-19/Belgium/Rega-0328194/2020	EPI_ISL_458164	2020-03-28	Europe / Belgium / Seneffe	Human		Male	49	unknown	Original	Oro-pharyngeal swab		B.1	G
hCoV-19/Belgium/Rega-0328195/2020	EPI_ISL_458165	2020-03-28	Europe / Belgium / Dour	Human		Male	71	unknown	Original	Oro-pharyngeal swab		B.1	G
hCoV-19/Belgium/Rega-0328196/2020	EPI_ISL_458166	2020-03-28	Europe / Belgium / Havre	Human		Male	33	unknown	Original	Oro-pharyngeal swab		B.1	GH
hCoV-19/Belgium/Rega-0328197/2020	EPI_ISL_458167	2020-03-28	Europe / Belgium / Baudour	Human		Female	87	unknown	Original	Oro-pharyngeal swab		B.1	G
hCoV-19/Belgium/Rega-0328198/2020	EPI_ISL_458168	2020-03-28	Europe / Belgium / Braine-l'alleud	Human		Male	31	unknown	Original	Oro-pharyngeal swab		B.1.1	GR
hCoV-19/Belgium/Rega-0328199/2020	EPI_ISL_458169	2020-03-28	Europe / Belgium / Mons	Human		Male	90	unknown	Original	Oro-pharyngeal swab		B.1	G
hCoV-19/Belgium/Rega-0328200/2020	EPI_ISL_458170	2020-03-28	Europe / Belgium / Machelen	Human		Female	78	unknown	Original	Oro-pharyngeal swab		B.1.1	GR
hCoV-19/Belgium/Rega-0328201/2020	EPI_ISL_458171	2020-03-28	Europe / Belgium / Zolder	Human		Male	31	unknown	Original	Oro-pharyngeal swab		B.1.1	GR
hCoV-19/Belgium/Rega-0328202/2020	EPI_ISL_458172	2020-03-28	Europe / Belgium / Colfontaine	Human		Male	35	unknown	Original	Oro-pharyngeal swab		B.1	G
hCoV-19/Belgium/Rega-0328203/2020	EPI_ISL_458173	2020-03-28	Europe / Belgium / Veltem-beisem	Human		Male	72	unknown	Original	Oro-pharyngeal swab		B.1	G
hCoV-19/Belgium/Rega-0328204/2020	EPI_ISL_458174	2020-03-28	Europe / Belgium / Sint-pieters-woluwe	Human		Female	67	unknown	Original	Oro-pharyngeal swab		B.1	GH
hCoV-19/Belgium/Rega-0328205/2020	EPI_ISL_458175	2020-03-28	Europe / Belgium / Laken	Human		Female	84	unknown	Original	Oro-pharyngeal swab		B.1.6	G
hCoV-19/Belgium/Rega-0328206/2020	EPI_ISL_458176	2020-03-28	Europe / Belgium / Shape	Human		Female	40	unknown	Original	Oro-pharyngeal swab		B.1.5	G
hCoV-19/Belgium/Rega-0328207/2020	EPI_ISL_458177	2020-03-28	Europe / Belgium / Oudergem	Human		Female	45	unknown	Original	Oro-pharyngeal swab		B.1	GH
hCoV-19/Belgium/Rega-0328208/2020	EPI_ISL_458178	2020-03-28	Europe / Belgium / Etterbeek	Human		Female	67	unknown	Original	Oro-pharyngeal swab		B.1.1.1	GR
hCoV-19/Belgium/Rega-0328209/2020	EPI_ISL_458179	2020-03-28	Europe / Belgium / Flénu	Human		Male	38	unknown	Original	Oro-pharyngeal swab		B.1	G
hCoV-19/Belgium/Rega-0327210/2020	EPI_ISL_458180	2020-03-27	Europe / Belgium / Jette	Human		Male	74	unknown	Original	Oro-pharyngeal swab		B.1.1.1	GR
hCoV-19/Belgium/Rega-0327211/2020	EPI_ISL_458181	2020-03-27	Europe / Belgium / Molenstede	Human		Female	44	unknown	Original	Oro-pharyngeal swab		B.1	G
hCoV-19/Belgium/Rega-0327212/2020	EPI_ISL_458182	2020-03-27	Europe / Belgium / Soignies	Human		Male	72	unknown	Original	Oro-pharyngeal swab		B.1.6	G
hCoV-19/Belgium/Rega-0327213/2020	EPI_ISL_458183	2020-03-27	Europe / Belgium / Luttre	Human		Female	88	unknown	Original	Oro-pharyngeal swab		B.1	G
hCoV-19/Belgium/Rega-0327214/2020	EPI_ISL_458184	2020-03-27	Europe / Belgium / Boussu	Human		Male	84	unknown	Original	Oro-pharyngeal swab		B.1	GH
hCoV-19/Belgium/Rega-0327215/2020	EPI_ISL_458185	2020-03-27	Europe / Belgium / Wilrijk	Human		Male	35	unknown	Original	Oro-pharyngeal swab		B.1.1.1	GR
hCoV-19/Belgium/Rega-0327216/2020	EPI_ISL_458186	2020-03-27	Europe / Belgium / Givry	Human		Male	80	unknown	Original	Oro-pharyngeal swab		B.1	G
hCoV-19/Belgium/Rega-0329217/2020	EPI_ISL_458187	2020-03-29	Europe / Belgium / Koersel	Human		Female	81	unknown	Original	Oro-pharyngeal swab		B.1.1	GR
hCoV-19/Belgium/Rega-0329218/2020	EPI_ISL_458188	2020-03-29	Europe / Belgium / Mepel	Human		Male	67	unknown	Original	Oro-pharyngeal swab		B.1	GH
hCoV-19/Belgium/Rega-0329219/2020	EPI_ISL_458189	2020-03-29	Europe / Belgium / Mons	Human		Male	56	unknown	Original	Oro-pharyngeal swab		B.1	G
hCoV-19/Belgium/Rega-0329220/2020	EPI_ISL_458190	2020-03-29	Europe / Belgium / Givry	Human		Female	88	unknown	Original	Oro-pharyngeal swab		B.1	G
hCoV-19/Belgium/Rega-0329221/2020	EPI_ISL_458191	2020-03-29	Europe / Belgium / Huldenberg	Human		Female	55	unknown	Original	Oro-pharyngeal swab		B.1	G
hCoV-19/Belgium/Rega-0329222/2020	EPI_ISL_458192	2020-03-29	Europe / Belgium / Le roeulx	Human		Female	45	unknown	Original	Oro-pharyngeal swab		B.1	G
hCoV-19/Belgium/Rega-0329223/2020	EPI_ISL_458193	2020-03-29	Europe / Belgium / Frameries	Human		Male	35	unknown	Original	Oro-pharyngeal swab		B.1.12	GH
hCoV-19/Belgium/Rega-0329224/2020	EPI_ISL_458194	2020-03-29	Europe / Belgium / Temse	Human		Female	43	unknown	Original	Oro-pharyngeal swab		B.1.12	GH
hCoV-19/Belgium/Rega-0329225/2020	EPI_ISL_458195	2020-03-29	Europe / Belgium / Neufmaison	Human		Male	42	unknown	Original	Oro-pharyngeal swab		B.1	G
hCoV-19/Belgium/Rega-0329226/2020	EPI_ISL_458196	2020-03-29	Europe / Belgium / Frameries	Human		Female	51	unknown	Original	Oro-pharyngeal swab		B.1	G
hCoV-19/Belgium/Rega-0329227/2020	EPI_ISL_458197	2020-03-29	Europe / Belgium / Jurbise	Human		Female	32	unknown	Original	Oro-pharyngeal swab		B.1	G
hCoV-19/Belgium/Rega-0329228/2020	EPI_ISL_458198	2020-03-29	Europe / Belgium / Lotenhulle	Human		Female	28	unknown	Original	Oro-pharyngeal swab		B.1	G
hCoV-19/Belgium/Rega-0329229/2020	EPI_ISL_458199	2020-03-29	Europe / Belgium / Saint-Ghislain	Human		Female	43	unknown	Original	Oro-pharyngeal swab		B.1	G
hCoV-19/Belgium/Rega-0329230/2020	EPI_ISL_458200	2020-03-29	Europe / Belgium / Edingen	Human		Male	61	unknown	Original	Oro-pharyngeal swab		B.1	G
hCoV-19/Belgium/Rega-0329231/2020	EPI_ISL_458201	2020-03-29	Europe / Belgium / Thulin	Human		Female	35	unknown	Original	Oro-pharyngeal swab		B.1	G
hCoV-19/Belgium/Rega-0329232/2020	EPI_ISL_458202	2020-03-29	Europe / Belgium / Wilsele	Human		Male	88	unknown	Original	Oro-pharyngeal swab		B.2	V
hCoV-19/Belgium/Rega-0329233/2020	EPI_ISL_458203	2020-03-29	Europe / Belgium / Wilsele	Human		Female	25	unknown	Original	Oro-pharyngeal swab		B.1.1.5	GR
hCoV-19/Belgium/Rega-0329234/2020	EPI_ISL_458204	2020-03-29	Europe / Belgium / Paal	Human		Female	23	unknown	Original	Oro-pharyngeal swab		B.2	V
hCoV-19/Belgium/Rega-0329235/2020	EPI_ISL_458205	2020-03-29	Europe / Belgium / Wadelincourt	Human		Female	26	unknown	Original	Oro-pharyngeal swab		B.1	G
hCoV-19/Belgium/Rega-0329236/2020	EPI_ISL_458206	2020-03-29	Europe / Belgium / Madegem	Human		Male	46	unknown	Original	Oro-pharyngeal swab		B.1	G
hCoV-19/Belgium/Rega-0329237/2020	EPI_ISL_458207	2020-03-29	Europe / Belgium / Quévy	Human		Female	43	unknown	Original	Oro-pharyngeal swab		B.1	G
hCoV-19/Belgium/Rega-0329238/2020	EPI_ISL_458208	2020-03-29	Europe / Belgium / Elsene	Human		Female	68	unknown	Original	Oro-pharyngeal swab		B.1.1	GR
hCoV-19/Belgium/Rega-0329239/2020	EPI_ISL_458209	2020-03-29	Europe / Belgium / Boutersem	Human		Female	49	unknown	Original	Oro-pharyngeal swab		B.1	G
hCoV-19/Belgium/Rega-0329240/2020	EPI_ISL_458210	2020-03-29	Europe / Belgium / Ghlin	Human		Female	51	unknown	Original	Oro-pharyngeal swab		B	L
hCoV-19/Belgium/Rega-0329241/2020	EPI_ISL_458211	2020-03-29	Europe / Belgium / Zolder	Human		Female	28	unknown	Original	Oro-pharyngeal swab		B.1.1	GR
hCoV-19/Belgium/Rega-0329242/2020	EPI_ISL_458212	2020-03-29	Europe / Belgium / Grand-Leez	Human		Male	61	unknown	Original	Oro-pharyngeal swab		B.1.1	GR
hCoV-19/Belgium/Rega-0329243/2020	EPI_ISL_458213	2020-03-29	Europe / Belgium / Mouscron	Human		Male	88	unknown	Original	Oro-pharyngeal swab		B.1	GH
hCoV-19/Belgium/Rega-0329244/2020	EPI_ISL_458214	2020-03-29	Europe / Belgium / Namur	Human		Female	83	unknown	Original	Oro-pharyngeal swab		B.1.12	GH
hCoV-19/Belgium/Rega-0329245/2020	EPI_ISL_458215	2020-03-29	Europe / Belgium / Morlanwelz	Human		Male	24	unknown	Original	Oro-pharyngeal swab		B.1	G
hCoV-19/Belgium/Rega-0329246/2020	EPI_ISL_458216	2020-03-29	Europe / Belgium / Tubize	Human		Male	11	unknown	Original	Oro-pharyngeal swab		B.1	GH
hCoV-19/Belgium/Rega-0330247/2020	EPI_ISL_458217	2020-03-30	Europe / Belgium / Edingen	Human		Female	47	unknown	Original	Oro-pharyngeal swab		B.1.1	GR
hCoV-19/Belgium/Rega-0330248/2020	EPI_ISL_458218	2020-03-30	Europe / Belgium / Bury	Human		Female	49	unknown	Original	Oro-pharyngeal swab		B.1	G
hCoV-19/Belgium/Rega-0330249/2020	EPI_ISL_458219	2020-03-30	Europe / Belgium / Tienen	Human		Male	78	unknown	Original	Oro-pharyngeal swab		B.1.1.5	GR
hCoV-19/Belgium/Rega-0330250/2020	EPI_ISL_458220	2020-03-30	Europe / Belgium / Kain	Human		Male	42	unknown	Original	Oro-pharyngeal swab		B.1	G
hCoV-19/Belgium/Rega-0330251/2020	EPI_ISL_458221	2020-03-30	Europe / Belgium / Malle	Human		Female	29	unknown	Original	Oro-pharyngeal swab		B.2	V
hCoV-19/Belgium/Rega-0330252/2020	EPI_ISL_458222	2020-03-30	Europe / Belgium / Holsbeek	Human		Female	56	unknown	Original	Oro-pharyngeal swab		B.1.1.1	GR
hCoV-19/Belgium/Rega-0330253/2020	EPI_ISL_458223	2020-03-30	Europe / Belgium / Sint-Genesius-Rode	Human		Female	45	unknown	Original	Oro-pharyngeal swab		B.1	G
hCoV-19/Belgium/Rega-0330254/2020	EPI_ISL_458224	2020-03-30	Europe / Belgium / Aarschot	Human		Male	58	unknown	Original	Oro-pharyngeal swab		B.1.1	GR
hCoV-19/Belgium/Rega-0330255/2020	EPI_ISL_458225	2020-03-30	Europe / Belgium / Hasselt	Human		Female	26	unknown	Original	Oro-pharyngeal swab		B.3	L
hCoV-19/Belgium/Rega-0330256/2020	EPI_ISL_458226	2020-03-30	Europe / Belgium / Wilsele	Human		Female	25	unknown	Original	Oro-pharyngeal swab		B.1.1	GR
hCoV-19/Belgium/Rega-0330257/2020	EPI_ISL_458227	2020-03-30	Europe / Belgium / Tessenderlo	Human		Female	40	unknown	Original	Oro-pharyngeal swab		B.1.1	GR
hCoV-19/Belgium/Rega-0320258/2020	EPI_ISL_458228	2020-03-20	Europe / Belgium / Tervuren	Human		Female	81	unknown	Original	Oro-pharyngeal swab		B.1	G
hCoV-19/Belgium/Rega-0319259/2020	EPI_ISL_458229	2020-03-19	Europe / Belgium / Scherpenheuvel-Zichem	Human		Male	62	unknown	Original	Oro-pharyngeal swab		B.1.1.5	GR
hCoV-19/Belgium/Rega-0316260/2020	EPI_ISL_458230	2020-03-16	Europe / Belgium / Overijse	Human		Female	73	unknown	Original	Oro-pharyngeal swab		B.1.1	GR
hCoV-19/Belgium/Rega-0326261/2020	EPI_ISL_458231	2020-03-26	Europe / Belgium / Wespelaar	Human		Female	78	unknown	Original	Oro-pharyngeal swab		B.1	G
hCoV-19/Belgium/Rega-0320262/2020	EPI_ISL_458232	2020-03-20	Europe / Belgium / Lubbeek	Human		Female	69	unknown	Original	Oro-pharyngeal swab		B.2	V
hCoV-19/Belgium/Rega-0331263/2020	EPI_ISL_458233	2020-03-31	Europe / Belgium / Ramsel	Human		Female	78	unknown	Original	Oro-pharyngeal swab		B.1	GH
hCoV-19/Belgium/Rega-0331264/2020	EPI_ISL_458234	2020-03-31	Europe / Belgium / Leuven	Human		Female	91	unknown	Original	Oro-pharyngeal swab		B.1.1.5	GR
hCoV-19/Belgium/Rega-0319265/2020	EPI_ISL_458235	2020-03-19	Europe / Belgium / Sint-Truiden	Human		Male	59	unknown	Original	Oro-pharyngeal swab		B.1	G
hCoV-19/Belgium/rega-0423297/2020	EPI_ISL_462151	2020-04-23	Europe / Belgium / La Calamine	Human		Male	28	unknown	Original	Oro-pharyngeal swab		B.3	L
hCoV-19/Belgium/rega-0423298/2020	EPI_ISL_462152	2020-04-23	Europe / Belgium / Eupen	Human		Male	30	unknown	Original	Oro-pharyngeal swab		B.3	L
hCoV-19/Belgium/rega-0423299/2020	EPI_ISL_462153	2020-04-23	Europe / Belgium / Bullingen	Human		Female	46	unknown	Original	Oro-pharyngeal swab		B.3	L
hCoV-19/Belgium/rega-0423300/2020	EPI_ISL_462154	2020-04-23	Europe / Belgium / La Calamine	Human		Female	26	unknown	Original	Oro-pharyngeal swab		B.3	L
hCoV-19/Belgium/rega-0423301/2020	EPI_ISL_462155	2020-04-23	Europe / Belgium / La Calamine	Human		Male	51	unknown	Original	Oro-pharyngeal swab		B.3	L
hCoV-19/Belgium/rega-0423302/2020	EPI_ISL_462156	2020-04-23	Europe / Belgium / Eupen	Human		Male	47	unknown	Original	Oro-pharyngeal swab		B.3	L
hCoV-19/Belgium/rega-0423303/2020	EPI_ISL_462157	2020-04-23	Europe / Belgium / Membach	Human		Male	48	unknown	Original	Oro-pharyngeal swab		B.3	L
hCoV-19/Belgium/RM-0330304/2020	EPI_ISL_462158	2020-03-30	Europe / Belgium / Kasterlee	Human		Male	61	unknown	Original	Oro-pharyngeal swab		B.1	G
hCoV-19/Belgium/VDLM-0330305/2020	EPI_ISL_462159	2020-03-30	Europe / Belgium / Olen	Human		Female	65	unknown	Original	Oro-pharyngeal swab		B.2	V
hCoV-19/Belgium/DWW-0330306/2020	EPI_ISL_462160	2020-03-30	Europe / Belgium / Oevel	Human		Male	73	unknown	Original	Oro-pharyngeal swab		B.1.5	G
hCoV-19/Belgium/DJS-0330307/2020	EPI_ISL_462161	2020-03-30	Europe / Belgium / Balen	Human		Male	86	unknown	Original	Oro-pharyngeal swab		B.1.8	G
hCoV-19/Belgium/VRS-0320308/2020	EPI_ISL_462162	2020-03-20	Europe / Belgium / Rijkevorsel	Human		Male	49	unknown	Original	Oro-pharyngeal swab		B.1.1	GR
hCoV-19/Belgium/GQL-0328309/2020	EPI_ISL_462163	2020-03-28	Europe / Belgium / Ciney	Human		Male	38	unknown	Original	Oro-pharyngeal swab		B.1	G
hCoV-19/Belgium/LJ-0328310/2020	EPI_ISL_462164	2020-03-28	Europe / Belgium / La Louvière	Human		Female	85	unknown	Original	Oro-pharyngeal swab		B.1	G
hCoV-19/Belgium/FA-0328311/2020	EPI_ISL_462165	2020-03-28	Europe / Belgium / Boussu	Human		Female	59	unknown	Original	Oro-pharyngeal swab		B.1	G
hCoV-19/Belgium/CFM-0328312/2020	EPI_ISL_462166	2020-03-28	Europe / Belgium / Haulchin	Human		Male	60	unknown	Original	Oro-pharyngeal swab		B.1.13	GH
hCoV-19/Belgium/GC-0328313/2020	EPI_ISL_462167	2020-03-28	Europe / Belgium / Binche	Human		Female	51	unknown	Original	Oro-pharyngeal swab		B.1	G
hCoV-19/Belgium/SG-0328314/2020	EPI_ISL_462168	2020-03-28	Europe / Belgium / Casteau	Human		Male	68	unknown	Original	Oro-pharyngeal swab		B.1	G
hCoV-19/Belgium/RR-0326315/2020	EPI_ISL_462169	2020-03-26	Europe / Belgium / Overijse	Human		Male	60	unknown	Original	Oro-pharyngeal swab		B.1	GH
hCoV-19/Belgium/PF-0326316/2020	EPI_ISL_462170	2020-03-26	Europe / Belgium / Genval	Human		Female	53	unknown	Original	Oro-pharyngeal swab		B.1.5	G
hCoV-19/Belgium/VJB-0327317/2020	EPI_ISL_462171	2020-03-27	Europe / Belgium / Poperinge	Human		Male	84	unknown	Original	Oro-pharyngeal swab		B.1	G
hCoV-19/Belgium/DAL-0327318/2020	EPI_ISL_462172	2020-03-27	Europe / Belgium / Anzegem	Human		Female	41	unknown	Original	Oro-pharyngeal swab		B.1	GH
hCoV-19/Belgium/VA-0327319/2020	EPI_ISL_462173	2020-03-27	Europe / Belgium / Kuurne	Human		Female	40	unknown	Original	Oro-pharyngeal swab		B.1	GH
hCoV-19/Belgium/BM-0327320/2020	EPI_ISL_462174	2020-03-27	Europe / Belgium / Montignies-sur-sambre	Human		Female	23	unknown	Original	Oro-pharyngeal swab		B.1	GH
hCoV-19/Belgium/AF-0327321/2020	EPI_ISL_462175	2020-03-27	Europe / Belgium / Marcinelle	Human		Female	80	unknown	Original	Oro-pharyngeal swab		B.1	G
hCoV-19/Belgium/IL-0326322/2020	EPI_ISL_462176	2020-03-26	Europe / Belgium / Mellet	Human		Male	86	unknown	Original	Oro-pharyngeal swab		B.2	V
hCoV-19/Belgium/BA-0326323/2020	EPI_ISL_462177	2020-03-26	Europe / Belgium / Chatelet	Human		Female	33	unknown	Original	Oro-pharyngeal swab		B.1	GH
hCoV-19/Belgium/HN-0317324/2020	EPI_ISL_462178	2020-03-17	Europe / Belgium / Dolembreux	Human		Female	33	unknown	Original	Oro-pharyngeal swab		B.1	G
hCoV-19/Belgium/WVM-0317325/2020	EPI_ISL_462179	2020-03-17	Europe / Belgium / Bressoux	Human		Female	50	unknown	Original	Oro-pharyngeal swab		B.1.12	GH
hCoV-19/Belgium/JBE-0317326/2020	EPI_ISL_462180	2020-03-17	Europe / Belgium / Liège	Human		Male	58	unknown	Original	Oro-pharyngeal swab		B.1	GH
hCoV-19/Belgium/HMM-0317327/2020	EPI_ISL_462181	2020-03-17	Europe / Belgium / Voroux-les-Liers	Human		Female	30	unknown	Original	Oro-pharyngeal swab		B.1	G
hCoV-19/Belgium/CGR-0330328/2020	EPI_ISL_462182	2020-03-30	Europe / Belgium / Laakdaal	Human		Female	50	unknown	Original	Oro-pharyngeal swab		B.2	V
hCoV-19/Belgium/VBWF-0330329/2020	EPI_ISL_462183	2020-03-30	Europe / Belgium / Oostmalle	Human		Male	65	unknown	Original	Oro-pharyngeal swab		B.2	V
hCoV-19/Belgium/HMJ-0330330/2020	EPI_ISL_462184	2020-03-30	Europe / Belgium / Beerse	Human		Female	84	unknown	Original	Oro-pharyngeal swab		B.1.1	GR
hCoV-19/Belgium/SRL-0330331/2020	EPI_ISL_462185	2020-03-30	Europe / Belgium / Zoersel	Human		Male	73	unknown	Original	Oro-pharyngeal swab		B.2	V
hCoV-19/Belgium/CL-0330332/2020	EPI_ISL_462186	2020-03-30	Europe / Belgium / Wijnegem	Human		Female	56	unknown	Original	Oro-pharyngeal swab		B.2	V
hCoV-19/Belgium/DWJ-0324333/2020	EPI_ISL_462187	2020-03-24	Europe / Belgium / Gent	Human		Male	74	unknown	Original	Oro-pharyngeal swab		B.1.1	GR
hCoV-19/Belgium/CGP-0325334/2020	EPI_ISL_462188	2020-03-25	Europe / Belgium / Bottelare	Human		Male	88	unknown	Original	Oro-pharyngeal swab		B.1	GH
hCoV-19/Belgium/BA-0330335/2020	EPI_ISL_462189	2020-03-30	Europe / Belgium / Champion	Human		Female	55	unknown	Original	Oro-pharyngeal swab		B.1.12	GH
hCoV-19/Belgium/DGL-0326336/2020	EPI_ISL_462190	2020-03-26	Europe / Belgium / Ettelgem	Human		Female	58	unknown	Original	Oro-pharyngeal swab		B.3	L
hCoV-19/Belgium/VMC-0325337/2020	EPI_ISL_462191	2020-03-25	Europe / Belgium / Oostende	Human		Female	59	unknown	Original	Oro-pharyngeal swab		B.1.5	G
hCoV-19/Belgium/HJ-0328338/2020	EPI_ISL_462192	2020-03-28	Europe / Belgium / Asper	Human		Female	83	unknown	Original	Oro-pharyngeal swab		B.1.22	GH
hCoV-19/Belgium/LAM-0325339/2020	EPI_ISL_462193	2020-03-25	Europe / Belgium / Blankenberge	Human		Female	62	unknown	Original	Oro-pharyngeal swab		B.1.1	GR
hCoV-19/Belgium/DBWC-0325340/2020	EPI_ISL_462194	2020-03-25	Europe / Belgium / Berchem	Human		Male	66	unknown	Original	Oro-pharyngeal swab		A	O
hCoV-19/Belgium/LL-0328341/2020	EPI_ISL_462195	2020-03-28	Europe / Belgium / Geraardsbergen	Human		Male	85	unknown	Original	Oro-pharyngeal swab		B.1.1	GR
hCoV-19/Belgium/AM-0328342/2020	EPI_ISL_462196	2020-03-28	Europe / Belgium / Genk	Human		Male	75	unknown	Original	Oro-pharyngeal swab		B.1.1	GR
hCoV-19/Belgium/NA-0328342/2020	EPI_ISL_462197	2020-03-28	Europe / Belgium / Maaseik	Human		Male	79	unknown	Original	Oro-pharyngeal swab		B.1.1	GR
hCoV-19/Belgium/MR-0327344/2020	EPI_ISL_462198	2020-03-27	Europe / Belgium / Eisden	Human		Male	71	unknown	Original	Oro-pharyngeal swab		B.1.1.5	GR
hCoV-19/Belgium/CF-0327345/2020	EPI_ISL_462199	2020-03-27	Europe / Belgium / Beverst	Human		Male	59	unknown	Original	Oro-pharyngeal swab		B.1.1	GR
hCoV-19/Belgium/VME-0327346/2020	EPI_ISL_462200	2020-03-27	Europe / Belgium / Wingene	Human		Female	61	unknown	Original	Oro-pharyngeal swab		B.1.1	GR
hCoV-19/Belgium/BN-0330347/2020	EPI_ISL_462201	2020-03-30	Europe / Belgium / Torhout	Human		Female	37	unknown	Original	Oro-pharyngeal swab		B.1.1	GR
hCoV-19/Belgium/FCA-0327348/2020	EPI_ISL_462202	2020-03-27	Europe / Belgium / Assebroek	Human		Male	87	unknown	Original	Oro-pharyngeal swab		B.2	V
hCoV-19/Belgium/GGO-0327349/2020	EPI_ISL_462203	2020-03-27	Europe / Belgium / Brugge	Human		Male	80	unknown	Original	Oro-pharyngeal swab		B	L
hCoV-19/Belgium/DC-0326350/2020	EPI_ISL_462204	2020-03-26	Europe / Belgium / Beerst	Human		Male	22	unknown	Original	Oro-pharyngeal swab		B.1	G
hCoV-19/Belgium/DNM-0330351/2020	EPI_ISL_462205	2020-03-30	Europe / Belgium / Burdinne	Human		Female	85	unknown	Original	Oro-pharyngeal swab		B.1	G
hCoV-19/Belgium/VEH-0329352/2020	EPI_ISL_462206	2020-03-29	Europe / Belgium / Bevel	Human		Male	58	unknown	Original	Oro-pharyngeal swab		B.1.1	GR
hCoV-19/Belgium/DV-0327353/2020	EPI_ISL_462207	2020-03-27	Europe / Belgium / Antheit	Human		Male	85	unknown	Original	Oro-pharyngeal swab		B.1.12	GH
hCoV-19/Belgium/GJM-0328354/2020	EPI_ISL_462208	2020-03-28	Europe / Belgium / Andenne	Human		Male	60	unknown	Original	Oro-pharyngeal swab		B.1	G
hCoV-19/Belgium/DC-0322355/2020	EPI_ISL_462209	2020-03-22	Europe / Belgium / Mol	Human		Female	82	unknown	Original	Oro-pharyngeal swab		B.2	V
hCoV-19/Belgium/BWM-0311356/2020	EPI_ISL_462210	2020-03-11	Europe / Belgium / Retie	Human		Male	46	unknown	Original	Oro-pharyngeal swab		B.1	G
hCoV-19/Belgium/VHEJ-0329357/2020	EPI_ISL_462211	2020-03-29	Europe / Belgium / Broechem	Human		Male	66	unknown	Original	Oro-pharyngeal swab		B.1.1	GR
hCoV-19/Belgium/TA-0330358/2020	EPI_ISL_462212	2020-03-30	Europe / Belgium / Bevel	Human		Male	84	unknown	Original	Oro-pharyngeal swab		B.1.1	GR
hCoV-19/Belgium/BS-0331359/2020	EPI_ISL_462213	2020-03-31	Europe / Belgium / Arbre	Human		Female	28	unknown	Original	Oro-pharyngeal swab		B.1.1.1	GR
hCoV-19/Belgium/SN-0331360/2020	EPI_ISL_462214	2020-03-31	Europe / Belgium / Rixensart	Human		Female	53	unknown	Original	Oro-pharyngeal swab		B.1	G
hCoV-19/Belgium/BS-0331361/2020	EPI_ISL_462215	2020-03-31	Europe / Belgium / Buzet	Human		Female	41	unknown	Original	Oro-pharyngeal swab		B.2	V
hCoV-19/Belgium/BD0331362/2020	EPI_ISL_462216	2020-03-31	Europe / Belgium / Fontaine-Valmont	Human		Male	56	unknown	Original	Oro-pharyngeal swab		B.1	G
hCoV-19/Belgium/MFM-0330363/2020	EPI_ISL_462217	2020-03-30	Europe / Belgium / Lamine	Human		Female	82	unknown	Original	Oro-pharyngeal swab		B.1	GH
hCoV-19/Belgium/LPJ-0401364/2020	EPI_ISL_462218	2020-04-01	Europe / Belgium / Waasmont	Human		Male	57	unknown	Original	Oro-pharyngeal swab		B.1	G
hCoV-19/Belgium/PBT-0330365/2020	EPI_ISL_462219	2020-03-30	Europe / Belgium / Berloz	Human		Male	59	unknown	Original	Oro-pharyngeal swab		B.1.12	GH
hCoV-19/Belgium/DRR-0401366/2020	EPI_ISL_462220	2020-04-01	Europe / Belgium / Ploegsteert	Human		Male	73	unknown	Original	Oro-pharyngeal swab		B.1	G
hCoV-19/Belgium/SAA-0330367/2020	EPI_ISL_462221	2020-03-30	Europe / Belgium / Ans	Human		Male	49	unknown	Original	Oro-pharyngeal swab		B.1	GH
hCoV-19/Belgium/LJA-0401368/2020	EPI_ISL_462222	2020-04-01	Europe / Belgium / Lo	Human		Male	92	unknown	Original	Oro-pharyngeal swab		B.1.1	GR
hCoV-19/Belgium/DAA-0327369/2020	EPI_ISL_462223	2020-03-27	Europe / Belgium / Deerlijk	Human		Female	58	unknown	Original	Oro-pharyngeal swab		B.3	L
hCoV-19/Belgium/VAJ-0328370/2020	EPI_ISL_462224	2020-03-28	Europe / Belgium / Bevere	Human		Female	54	unknown	Original	Oro-pharyngeal swab		B.1.1	GR
hCoV-19/Belgium/VBMJ-0401430/2020	EPI_ISL_462225	2020-04-01	Europe / Belgium / Blaasveld	Human		Female	60	unknown	Original	Oro-pharyngeal swab		B.1	G
hCoV-19/Belgium/VRMJ-0401372/2020	EPI_ISL_462226	2020-04-01	Europe / Belgium / Breendonk	Human		Female	67	unknown	Original	Oro-pharyngeal swab		B.1	G
hCoV-19/Belgium/IMJ-0401373/2020	EPI_ISL_462227	2020-04-01	Europe / Belgium / Bornem	Human		Male	62	unknown	Original	Oro-pharyngeal swab		B.1	GH
hCoV-19/Belgium/VGM-0402374/2020	EPI_ISL_462228	2020-04-02	Europe / Belgium / Vlamertinge	Human		Female	66	unknown	Original	Oro-pharyngeal swab		B.1.1	GR
hCoV-19/Belgium/OTG-0401375/2020	EPI_ISL_462229	2020-04-01	Europe / Belgium / Harelbeke	Human		Female	44	unknown	Original	Oro-pharyngeal swab		B.1.1	GR
hCoV-19/Belgium/HHC-0401376/2020	EPI_ISL_462230	2020-04-01	Europe / Belgium / Avelgem	Human		Male	59	unknown	Original	Oro-pharyngeal swab		B.1.1	GR
hCoV-19/Belgium/LL-0331377/2020	EPI_ISL_462231	2020-03-31	Europe / Belgium / Brasschaat	Human		Female	56	unknown	Original	Oro-pharyngeal swab		B.1.1	GR
hCoV-19/Belgium/SC-0331378/2020	EPI_ISL_462232	2020-03-31	Europe / Belgium / Ekeren	Human		Female	62	unknown	Original	Oro-pharyngeal swab		B.1	GH
hCoV-19/Belgium/VPP-0331379/2020	EPI_ISL_462233	2020-03-31	Europe / Belgium / Brasschaat	Human		Female	28	unknown	Original	Oro-pharyngeal swab		B.1	G
hCoV-19/Belgium/SC-0325380/2020	EPI_ISL_462234	2020-03-25	Europe / Belgium / Aisemont	Human		Female	54	unknown	Original	Oro-pharyngeal swab		B.1.6	G
hCoV-19/Belgium/DEJ-0403381/2020	EPI_ISL_462235	2020-04-03	Europe / Belgium / Goutroux	Human		Male	86	unknown	Original	Oro-pharyngeal swab		B.1	G
hCoV-19/Belgium/LA-0403382/2020	EPI_ISL_462236	2020-04-03	Europe / Belgium / Beuzet	Human		Female	34	unknown	Original	Oro-pharyngeal swab		B.1	G
hCoV-19/Belgium/MG-0402383/2020	EPI_ISL_462237	2020-04-02	Europe / Belgium / Ransart	Human		Male	74	unknown	Original	Oro-pharyngeal swab		B.1.6	G
hCoV-19/Belgium/LMA-0330384/2020	EPI_ISL_462238	2020-03-30	Europe / Belgium / Mariakerke	Human		Female	91	unknown	Original	Oro-pharyngeal swab		B.1.1	GR
hCoV-19/Belgium/DLM-0330385/2020	EPI_ISL_462239	2020-03-30	Europe / Belgium / Lovendegem	Human		Female	87	unknown	Original	Oro-pharyngeal swab		B.1.1	GR
hCoV-19/Belgium/RMO-0329386/2020	EPI_ISL_462240	2020-03-29	Europe / Belgium / Kalken	Human		Male	87	unknown	Original	Oro-pharyngeal swab		B.1.1	GR
hCoV-19/Belgium/VDA-0330387/2020	EPI_ISL_462241	2020-03-30	Europe / Belgium / Gentbrugge	Human		Male	27	unknown	Original	Oro-pharyngeal swab		B.1.1	GR
hCoV-19/Belgium/VSPE-0328388/2020	EPI_ISL_462242	2020-03-28	Europe / Belgium / Overpelt	Human		Female	60	unknown	Original	Oro-pharyngeal swab		B.2	V
hCoV-19/Belgium/LHL-0329389/2020	EPI_ISL_462243	2020-03-29	Europe / Belgium / Lommel	Human		Male	63	unknown	Original	Oro-pharyngeal swab		B.1.1	GR
hCoV-19/Belgium/HLE-0327390/2020	EPI_ISL_462244	2020-03-27	Europe / Belgium / Heppen	Human		Male	55	unknown	Original	Oro-pharyngeal swab		B.3	L
hCoV-19/Belgium/TMG-0326391/2020	EPI_ISL_462245	2020-03-26	Europe / Belgium / Grote-Brogel	Human		Male	64	unknown	Original	Oro-pharyngeal swab		B.1.5	G
hCoV-19/Belgium/HAJ-0328392/2020	EPI_ISL_462246	2020-03-29	Europe / Belgium / Bocholt	Human		Female	85	unknown	Original	Oro-pharyngeal swab		B.1.1	GR
hCoV-19/Belgium/RIM-0407393/2020	EPI_ISL_462247	2020-04-07	Europe / Belgium / Hasselt	Human		Female	82	unknown	Original	Oro-pharyngeal swab		B.1.1.1	GR
hCoV-19/Belgium/SB-0407394/2020	EPI_ISL_462248	2020-04-07	Europe / Belgium / Berg	Human		Female	39	unknown	Original	Oro-pharyngeal swab		B.1	G
hCoV-19/Belgium/GM-0407395/2020	EPI_ISL_462249	2020-04-07	Europe / Belgium / Kermt	Human		Male	29	unknown	Original	Oro-pharyngeal swab		B.1.1.5	GR
hCoV-19/Belgium/JFA-0407396/2020	EPI_ISL_462250	2020-04-07	Europe / Belgium / Deurne	Human		Male	79	unknown	Original	Oro-pharyngeal swab		B.1.1.1	GR
hCoV-19/Belgium/SP-0407397/2020	EPI_ISL_462251	2020-04-07	Europe / Belgium / Zonhoven	Human		Male	51	unknown	Original	Oro-pharyngeal swab		B.1.1.1	GR
hCoV-19/Belgium/DPR-0406398/2020	EPI_ISL_462252	2020-04-06	Europe / Belgium / Lippelo	Human		Female	75	unknown	Original	Oro-pharyngeal swab		B.1	G
hCoV-19/Belgium/WCV-0408399/2020	EPI_ISL_462253	2020-04-08	Europe / Belgium / Buggenhout	Human		Male	74	unknown	Original	Oro-pharyngeal swab		B.1.5	G
hCoV-19/Belgium/VNM-0406400/2020	EPI_ISL_462254	2020-04-06	Europe / Belgium / Hamme	Human		Female	78	unknown	Original	Oro-pharyngeal swab		B.1	G
hCoV-19/Belgium/REGA-0312401/2020	EPI_ISL_462255	2020-03-12	Europe / Belgium / Alken	Human		Female	84	unknown	Original	Oro-pharyngeal swab		B.1	GH
hCoV-19/Belgium/REGA-0325402/2020	EPI_ISL_462256	2020-03-25	Europe / Belgium / Aiseau	Human		Female	63	unknown	Original	Oro-pharyngeal swab		B.1.1	GR
hCoV-19/Belgium/EM-0407403/2020	EPI_ISL_462257	2020-04-07	Europe / Belgium / Anderlecht	Human		Male	53	unknown	Original	Oro-pharyngeal swab		B.1	G
hCoV-19/Belgium/AO-04074040/2020	EPI_ISL_462258	2020-04-07	Europe / Belgium / Sint-Jans-Molenbeek	Human		Male	77	unknown	Original	Oro-pharyngeal swab		B.1	G
hCoV-19/Belgium/PY-0407405/2020	EPI_ISL_462259	2020-04-07	Europe / Belgium / Watermaal-Bosvoorde	Human		Female	77	unknown	Original	Oro-pharyngeal swab		B.1	G
hCoV-19/Belgium/BJA-0409406/2020	EPI_ISL_462260	2020-04-09	Europe / Belgium / Ere	Human		Female	89	unknown	Original	Oro-pharyngeal swab		B.1	G
hCoV-19/Belgium/DJ-0409407/2020	EPI_ISL_462261	2020-04-09	Europe / Belgium / Wezembeek-Oppem	Human		Female	81	unknown	Original	Oro-pharyngeal swab		B.1	G
hCoV-19/Belgium/DMT-0411408/2020	EPI_ISL_462262	2020-04-11	Europe / Belgium / Lessines	Human		Female	90	unknown	Original	Oro-pharyngeal swab		B.1	G
hCoV-19/Belgium/DJ-0323409/2020	EPI_ISL_462263	2020-03-23	Europe / Belgium / Antwerpen	Human		Male	46	unknown	Original	Oro-pharyngeal swab		B.1.8	G
hCoV-19/Belgium/KWA-0323410/2020	EPI_ISL_462264	2020-03-23	Europe / Belgium / Sint-Niklaas	Human		Male	70	unknown	Original	Oro-pharyngeal swab		A.5	S
hCoV-19/Belgium/MT-0322411/2020	EPI_ISL_462265	2020-03-22	Europe / Belgium / Beveren-Waas	Human		Female	48	unknown	Original	Oro-pharyngeal swab		B.1.8	G
hCoV-19/Belgium/AA-0408412/2020	EPI_ISL_462266	2020-04-08	Europe / Belgium / Basecles	Human		Female	51	unknown	Original	Oro-pharyngeal swab		B.1	G
hCoV-19/Belgium/PS-0408413/2020	EPI_ISL_462267	2020-04-08	Europe / Belgium / Roucourt	Human		Female	45	unknown	Original	Oro-pharyngeal swab		B.1	G
hCoV-19/Belgium/FM-0408414/2020	EPI_ISL_462268	2020-04-08	Europe / Belgium / Bazel	Human		Male	68	unknown	Original	Oro-pharyngeal swab		B.1	G
hCoV-19/Belgium/DGL-0409415/2020	EPI_ISL_462269	2020-04-09	Europe / Belgium / Chatelet	Human		Male	72	unknown	Original	Oro-pharyngeal swab		B.2	V
hCoV-19/Belgium/VAM-0506416/2020	EPI_ISL_462270	2020-05-06	Europe / Belgium / Bauffe	Human		Female	81	unknown	Original	Oro-pharyngeal swab		B.1	G
hCoV-19/Belgium/HNF-0507417/2020	EPI_ISL_462271	2020-05-07	Europe / Belgium / Vorselaar	Human		Female	52	unknown	Original	Oro-pharyngeal swab		B.1.1.5	GR
hCoV-19/Belgium/VLS-0507418/2020	EPI_ISL_462272	2020-05-07	Europe / Belgium / Turnhout	Human		Female	21	unknown	Original	Oro-pharyngeal swab		B.1.1.1	GR
hCoV-19/Belgium/RJ-0507419/2020	EPI_ISL_462273	2020-05-07	Europe / Belgium / Oud-Turnhout	Human		Male	86	unknown	Original	Oro-pharyngeal swab		B.1.1.1	GR
hCoV-19/Belgium/SG-0507420/2020	EPI_ISL_462274	2020-05-07	Europe / Belgium / Ravels	Human		Female	32	unknown	Original	Oro-pharyngeal swab		B.1.1.1	GR
hCoV-19/Belgium/HI-0507421/2020	EPI_ISL_462275	2020-05-07	Europe / Belgium / Grobbendonk	Human		Female	42	unknown	Original	Oro-pharyngeal swab		B.1	G
hCoV-19/Belgium/BT-0407271/2020	EPI_ISL_464065	2020-04-07	Europe / Belgium / Houthalen-Helchteren	Human		Male	21	unknown	Original	Oro-pharyngeal swab		B.1.1	GR
hCoV-19/Belgium/GSS-0407272/2020	EPI_ISL_464066	2020-04-07	Europe / Belgium / Linter	Human		Female	40	unknown	Original	Oro-pharyngeal swab		B.1.1.1	GR
hCoV-19/Belgium/MA-0406273/2020	EPI_ISL_464067	2020-04-06	Europe / Belgium / Ukkel	Human		Female	36	unknown	Original	Oro-pharyngeal swab		B.1	G
hCoV-19/Belgium/MI-0407274/2020	EPI_ISL_464068	2020-04-07	Europe / Belgium / Blanden	Human		Female	47	unknown	Original	Oro-pharyngeal swab		B.1.1	GR
hCoV-19/Belgium/WLM-0406275/2020	EPI_ISL_464069	2020-04-06	Europe / Belgium / Hannut	Human		Male	22	unknown	Original	Oro-pharyngeal swab		B.1.1	GR
hCoV-19/Belgium/CK-0404276/2020	EPI_ISL_464070	2020-04-04	Europe / Belgium / Brugelette	Human		Female	39	unknown	Original	Oro-pharyngeal swab		B.1	G
hCoV-19/Belgium/TVMT-0404277/2020	EPI_ISL_464071	2020-04-04	Europe / Belgium / Ciney	Human		Female	43	unknown	Original	Oro-pharyngeal swab		B.1.12	GH
hCoV-19/Belgium/LC-0406278/2020	EPI_ISL_464072	2020-04-06	Europe / Belgium / Doornik	Human		Female	42	unknown	Original	Oro-pharyngeal swab		B.1	G
hCoV-19/Belgium/VSL-0407279/2020	EPI_ISL_464073	2020-04-06	Europe / Belgium / Vloesberg	Human		Female	29	unknown	Original	Oro-pharyngeal swab		B.1.1.1	GR
hCoV-19/Belgium/BD-0407280/2020	EPI_ISL_464074	2020-04-07	Europe / Belgium / Dour	Human		Female	31	unknown	Original	Oro-pharyngeal swab		B.1	GH
hCoV-19/Belgium/rega-0408281/2020	EPI_ISL_464075	2020-04-08	Europe / Belgium / Zolder	Human		Female	20	unknown	Original	Oro-pharyngeal swab		B.3	L
hCoV-19/Belgium/rega-0407282/2020	EPI_ISL_464076	2020-04-07	Europe / Belgium / Rebecq	Human		Male	20	unknown	Original	Oro-pharyngeal swab		B.1.6	G
hCoV-19/Belgium/rega-0407283/2020	EPI_ISL_464077	2020-04-07	Europe / Belgium / Jurbise	Human		Male	50	unknown	Original	Oro-pharyngeal swab		B.1	G
hCoV-19/Belgium/rega-0408284/2020	EPI_ISL_464078	2020-04-08	Europe / Belgium / Heppen	Human		Female	53	unknown	Original	Oro-pharyngeal swab		B.1.1	GR
hCoV-19/Belgium/rega-0406285/2020	EPI_ISL_464079	2020-04-06	Europe / Belgium / Soignies	Human		Female	47	unknown	Original	Oro-pharyngeal swab		B.2	V
hCoV-19/Belgium/rega-0408286/2020	EPI_ISL_464080	2020-04-08	Europe / Belgium / Kortenberg	Human		Female	49	unknown	Original	Oro-pharyngeal swab		B.1.1.1	GR
hCoV-19/Belgium/rega-0407287/2020	EPI_ISL_464081	2020-04-07	Europe / Belgium / Buissenal	Human		Female	27	unknown	Original	Oro-pharyngeal swab		B.1	G
hCoV-19/Belgium/rega-0405288/2020	EPI_ISL_464082	2020-04-07	Europe / Belgium / Monceau-sur-sambre	Human		Female	28	unknown	Original	Oro-pharyngeal swab		B.1	G
hCoV-19/Belgium/rega-0405289/2020	EPI_ISL_464083	2020-04-05	Europe / Belgium / Edingen	Human		Female	48	unknown	Original	Oro-pharyngeal swab		B.1	GH
hCoV-19/Belgium/rega-0403290/2020	EPI_ISL_464084	2020-04-03	Europe / Belgium / Colfontaine	Human		Female	63	unknown	Original	Oro-pharyngeal swab		B.1	G
hCoV-19/Belgium/VJ-0409291/2020	EPI_ISL_464085	2020-04-09	Europe / Belgium / Houthalen-Helchteren	Human		Male	33	unknown	Original	Oro-pharyngeal swab		B.1.1	GR
hCoV-19/Belgium/RD-0408292/2020	EPI_ISL_464086	2020-04-08	Europe / Belgium / Brunehaut	Human		Female	41	unknown	Original	Oro-pharyngeal swab		B.1	G
hCoV-19/Belgium/HC-0408293/2020	EPI_ISL_464087	2020-04-08	Europe / Belgium / Frameries	Human		Female	53	unknown	Original	Oro-pharyngeal swab		B.1	G
hCoV-19/Belgium/LEV-0409294/2020	EPI_ISL_464088	2020-04-09	Europe / Belgium / Zolder	Human		Female	30	unknown	Original	Oro-pharyngeal swab		B.1.1	GR
hCoV-19/Belgium/LKJ-0409295/2020	EPI_ISL_464089	2020-04-09	Europe / Belgium / Lummen	Human		Female	56	unknown	Original	Oro-pharyngeal swab		B.2	V
hCoV-19/Belgium/SA-0409296/2020	EPI_ISL_464090	2020-04-09	Europe / Belgium / Lillois-witterzée	Human		Female	29	unknown	Original	Oro-pharyngeal swab		B.1	G
hCoV-19/Belgium/UGent-76/2020	EPI_ISL_468727	2020-03-23	Europe / Belgium / Ghent	Human		unknown	unknown	unknown	Original			B	L
hCoV-19/Belgium/UGent-77/2020	EPI_ISL_468728	2020-03-25	Europe / Belgium / Ghent	Human		unknown	unknown	unknown	Original			B	L
hCoV-19/Belgium/UGent-82/2020	EPI_ISL_468731	2020-03-11	Europe / Belgium / Ghent	Human		unknown	unknown	unknown	Original			B.1	GH
hCoV-19/Belgium/UGent-83/2020	EPI_ISL_468732	2020-03-11	Europe / Belgium / Ghent	Human		unknown	unknown	unknown	Original			B.1	G
hCoV-19/Belgium/UGent-85/2020	EPI_ISL_468733	2020-03-11	Europe / Belgium / Ghent	Human		unknown	unknown	unknown	Original			B.1	GH
hCoV-19/Belgium/UGent-86/2020	EPI_ISL_468734	2020-03-11	Europe / Belgium / Ghent	Human		unknown	unknown	unknown	Original			B.1	GH
hCoV-19/Belgium/UGent-87/2020	EPI_ISL_468735	2020-03-11	Europe / Belgium / Ghent	Human		unknown	unknown	unknown	Original			B.1	GH
hCoV-19/Belgium/UGent-88/2020	EPI_ISL_468736	2020-03-11	Europe / Belgium / Ghent	Human		unknown	unknown	unknown	Original			B.1	G
hCoV-19/Belgium/UGent-89/2020	EPI_ISL_468737	2020-03-17	Europe / Belgium / Ghent	Human		unknown	unknown	unknown	Original			B.2	V
hCoV-19/Belgium/UGent-90/2020	EPI_ISL_468738	2020-03-13	Europe / Belgium / Ghent	Human		unknown	unknown	unknown	Original			B.1	GH
hCoV-19/Belgium/UGent-91/2020	EPI_ISL_468739	2020-03-13	Europe / Belgium / Ghent	Human		unknown	unknown	unknown	Original			B.1	G
hCoV-19/Belgium/UGent-92/2020	EPI_ISL_468740	2020-03-13	Europe / Belgium / Ghent	Human		unknown	unknown	unknown	Original			B.1	G
hCoV-19/Belgium/UGent-93/2020	EPI_ISL_468741	2020-03-13	Europe / Belgium / Ghent	Human		unknown	unknown	unknown	Original			B.1	GH
hCoV-19/Belgium/UGent-95/2020	EPI_ISL_468743	2020-03-17	Europe / Belgium / Ghent	Human		unknown	unknown	unknown	Original			B.1	G
hCoV-19/Belgium/UGent-96/2020	EPI_ISL_468744	2020-03-17	Europe / Belgium / Ghent	Human		unknown	unknown	unknown	Original			B.1.1	GR
hCoV-19/Belgium/UGent-97/2020	EPI_ISL_468745	2020-03-17	Europe / Belgium / Ghent	Human		unknown	unknown	unknown	Original			B.1	G
hCoV-19/Belgium/UGent-98/2020	EPI_ISL_468746	2020-03-17	Europe / Belgium / Ghent	Human		unknown	unknown	unknown	Original			B.1	G
hCoV-19/Belgium/ULG-10192/2020	EPI_ISL_471427	2020-05-20	Europe / Belgium / Liege	Human		unknown	76	unknown	Original			B.1	G
hCoV-19/Belgium/ULG-10194/2020	EPI_ISL_471429	2020-05-20	Europe / Belgium / Liege	Human		unknown	83	unknown	Original			B.1	GH
hCoV-19/Belgium/ULG-10195/2020	EPI_ISL_471430	2020-05-18	Europe / Belgium / Liege	Human		unknown	72	unknown	Original			B.1	G
hCoV-19/Belgium/ULG-10196/2020	EPI_ISL_471431	2020-05-28	Europe / Belgium / Liege	Human		unknown	32	unknown	Original			B.1	G
hCoV-19/Belgium/ULG-10200/2020	EPI_ISL_471435	2020-05-23	Europe / Belgium / Liege	Human		unknown	68	unknown	Original			B.1	GH
hCoV-19/Belgium/ULG-10202/2020	EPI_ISL_471436	2020-05-23	Europe / Belgium / Liege	Human		unknown	83	unknown	Original			B.1	G
hCoV-19/Belgium/UGent-100/2020	EPI_ISL_475060	2020-03-17	Europe / Belgium / Ghent	Human		unknown	unknown	unknown	Original			B.1.5	G
hCoV-19/Belgium/UGent-102/2020	EPI_ISL_475062	2020-03-18	Europe / Belgium / Ghent	Human		unknown	unknown	unknown	Original			B.1	G
hCoV-19/Belgium/UGent-107/2020	EPI_ISL_475067	2020-03-18	Europe / Belgium / Ghent	Human		unknown	unknown	unknown	Original			B.1	G
hCoV-19/Belgium/UGent-109/2020	EPI_ISL_475069	2020-03-18	Europe / Belgium / Ghent	Human		unknown	unknown	unknown	Original			B.1.1	GR
hCoV-19/Belgium/UGent-110/2020	EPI_ISL_475070	2020-03-18	Europe / Belgium / Ghent	Human		unknown	unknown	unknown	Original			B.1	G
hCoV-19/Belgium/UGent-111/2020	EPI_ISL_475071	2020-03-18	Europe / Belgium / Ghent	Human		unknown	unknown	unknown	Original			B.1	G
hCoV-19/Belgium/UGent-112/2020	EPI_ISL_475072	2020-03-18	Europe / Belgium / Ghent	Human		unknown	unknown	unknown	Original			B.1.1	GR
hCoV-19/Belgium/UGent-113/2020	EPI_ISL_475073	2020-03-20	Europe / Belgium / Ghent	Human		unknown	unknown	unknown	Original			B.1.1	GR
hCoV-19/Belgium/UGent-114/2020	EPI_ISL_475074	2020-03-21	Europe / Belgium / Ghent	Human		unknown	unknown	unknown	Original			B.1	GH
hCoV-19/Belgium/UGent-116/2020	EPI_ISL_475076	2020-03-23	Europe / Belgium / Ghent	Human		unknown	unknown	unknown	Original			B.1	GH
hCoV-19/Belgium/UGent-117/2020	EPI_ISL_475077	2020-03-23	Europe / Belgium / Ghent	Human		unknown	unknown	unknown	Original			B.1	G
hCoV-19/Belgium/UGent-122/2020	EPI_ISL_475082	2020-06-01	Europe / Belgium / Ghent	Human		unknown	unknown	unknown	Original			B.1	G
hCoV-19/Belgium/rega-0409431/2020	EPI_ISL_476941	2020-04-09	Europe / Belgium / Houthalen-Helchteren	Human		Male	40	unknown	Original	Oro-pharyngeal swab		B.1.1	GR
hCoV-19/Belgium/rega-0409433/2020	EPI_ISL_476942	2020-04-09	Europe / Belgium / Landen	Human		Male	63	unknown	Original	Oro-pharyngeal swab		B.1.1	GR
hCoV-19/Belgium/rega-0409434/2020	EPI_ISL_476943	2020-04-09	Europe / Belgium / Strepy-Bracquegnies	Human		Female	86	unknown	Original	Oro-pharyngeal swab		B.1.1	GR
hCoV-19/Belgium/rega-0409435/2020	EPI_ISL_476944	2020-04-09	Europe / Belgium / Tubize	Human		Female	88	unknown	Original	Oro-pharyngeal swab		B.1	G
hCoV-19/Belgium/rega-0409436/2020	EPI_ISL_476945	2020-04-09	Europe / Belgium / Molenbeek-Saint-Jean	Human		Male	79	unknown	Original	Oro-pharyngeal swab		B.1.1	GR
hCoV-19/Belgium/rega-0409437/2020	EPI_ISL_476946	2020-04-09	Europe / Belgium / Heverlee	Human		Female	24	unknown	Original	Oro-pharyngeal swab		B.1.1.1	GR
hCoV-19/Belgium/rega-0409438/2020	EPI_ISL_476947	2020-04-09	Europe / Belgium / Linter	Human		Male	10	unknown	Original	Oro-pharyngeal swab		B.1.1.5	GR
hCoV-19/Belgium/rega-0409439/2020	EPI_ISL_476948	2020-04-09	Europe / Belgium / Tienen	Human		Female	98	unknown	Original	Oro-pharyngeal swab		B.1.1.5	GR
hCoV-19/Belgium/rega-0409497/2020	EPI_ISL_476949	2020-04-09	Europe / Belgium / Steenokkerzeel	Human		Female	77	unknown	Original	Oro-pharyngeal swab		B.1.1	GR
hCoV-19/Belgium/rega-0411440/2020	EPI_ISL_476950	2020-04-11	Europe / Belgium / Kaggevinne	Human		Female	31	unknown	Original	Oro-pharyngeal swab		B.1.1	GR
hCoV-19/Belgium/rega-0411441/2020	EPI_ISL_476951	2020-04-11	Europe / Belgium / Tubize	Human		Female	87	unknown	Original	Oro-pharyngeal swab		B.1	G
hCoV-19/Belgium/rega-0411442/2020	EPI_ISL_476952	2020-04-11	Europe / Belgium / Tubize	Human		Female	93	unknown	Original	Oro-pharyngeal swab		B.1	G
hCoV-19/Belgium/rega-0411443/2020	EPI_ISL_476953	2020-04-11	Europe / Belgium / Heverlee	Human		Female	94	unknown	Original	Oro-pharyngeal swab		B.2.1	V
hCoV-19/Belgium/rega-0411444/2020	EPI_ISL_476954	2020-04-11	Europe / Belgium / Houthalen-Helchteren	Human		Female	40	unknown	Original	Oro-pharyngeal swab		B.1.1	GR
hCoV-19/Belgium/rega-0411445/2020	EPI_ISL_476955	2020-04-11	Europe / Belgium / Tienen	Human		Female	84	unknown	Original	Oro-pharyngeal swab		B.1.1.1	GR
hCoV-19/Belgium/rega-0411446/2020	EPI_ISL_476956	2020-04-11	Europe / Belgium / Froyennes	Human		Female	89	unknown	Original	Oro-pharyngeal swab		B.1	G
hCoV-19/Belgium/rega-0411447/2020	EPI_ISL_476957	2020-04-11	Europe / Belgium / Haasrode	Human		Female	57	unknown	Original	Oro-pharyngeal swab		B.1.1.5	GR
hCoV-19/Belgium/rega-0411448/2020	EPI_ISL_476958	2020-04-11	Europe / Belgium / Tienen	Human		Female	88	unknown	Original	Oro-pharyngeal swab		B.1.1.1	GR
hCoV-19/Belgium/rega-0411449/2020	EPI_ISL_476959	2020-04-11	Europe / Belgium / Harchies	Human		Male	89	unknown	Original	Oro-pharyngeal swab		B.1.1	GR
hCoV-19/Belgium/rega-0411450/2020	EPI_ISL_476960	2020-04-11	Europe / Belgium / Ath	Human		Female	56	unknown	Original	Oro-pharyngeal swab		B.1	G
hCoV-19/Belgium/rega-0411451/2020	EPI_ISL_476961	2020-04-11	Europe / Belgium / Tournai	Human		Female	75	unknown	Original	Oro-pharyngeal swab		B.1	G
hCoV-19/Belgium/rega-0411452/2020	EPI_ISL_476962	2020-04-11	Europe / Belgium / Scherpenheuvel-Zchem	Human		Female	69	unknown	Original	Oro-pharyngeal swab		B.2	V
hCoV-19/Belgium/rega-0411453/2020	EPI_ISL_476963	2020-04-11	Europe / Belgium / Braffe	Human		Female	23	unknown	Original	Oro-pharyngeal swab		B.1	GH
hCoV-19/Belgium/rega-0411454/2020	EPI_ISL_476964	2020-04-11	Europe / Belgium / Peer	Human		Female	36	unknown	Original	Oro-pharyngeal swab		B.1.1	GR
hCoV-19/Belgium/rega-0411455/2020	EPI_ISL_476965	2020-04-11	Europe / Belgium / Mouscron	Human		Male	65	unknown	Original	Oro-pharyngeal swab		B.1	G
hCoV-19/Belgium/rega-0411456/2020	EPI_ISL_476966	2020-04-11	Europe / Belgium / Heusden-Zolder	Human		Female	42	unknown	Original	Oro-pharyngeal swab		B.1.1	GR
hCoV-19/Belgium/rega-0411457/2020	EPI_ISL_476967	2020-04-11	Europe / Belgium / Chercq	Human		Female	35	unknown	Original	Oro-pharyngeal swab		B.1.12	GH
hCoV-19/Belgium/rega-0411458/2020	EPI_ISL_476968	2020-04-11	Europe / Belgium / Mouscron	Human		Female	93	unknown	Original	Oro-pharyngeal swab		B.1	GH
hCoV-19/Belgium/rega-0411459/2020	EPI_ISL_476969	2020-04-11	Europe / Belgium / Sint-Truiden	Human		Female	56	unknown	Original	Oro-pharyngeal swab		B.1.1.5	GR
hCoV-19/Belgium/rega-0411460/2020	EPI_ISL_476970	2020-04-11	Europe / Belgium / Diest	Human		Female	40	unknown	Original	Oro-pharyngeal swab		B.1.1	GR
hCoV-19/Belgium/rega-0411461/2020	EPI_ISL_476971	2020-04-11	Europe / Belgium / Soignies	Human		Female	53	unknown	Original	Oro-pharyngeal swab		B.1	GH
hCoV-19/Belgium/rega-0411462/2020	EPI_ISL_476972	2020-04-11	Europe / Belgium / Naast	Human		Female	25	unknown	Original	Oro-pharyngeal swab		B.1	GH
hCoV-19/Belgium/rega-0411463/2020	EPI_ISL_476973	2020-04-11	Europe / Belgium / Halle	Human		Female	31	unknown	Original	Oro-pharyngeal swab		B.1.1.1	GR
hCoV-19/Belgium/rega-0411464/2020	EPI_ISL_476974	2020-04-11	Europe / Belgium / Braine-Le-Comte	Human		Female	41	unknown	Original	Oro-pharyngeal swab		B.1.6	G
hCoV-19/Belgium/rega-0411465/2020	EPI_ISL_476975	2020-04-11	Europe / Belgium / Ixelles	Human		Female	84	unknown	Original	Oro-pharyngeal swab		B.1.6	G
hCoV-19/Belgium/rega-0411466/2020	EPI_ISL_476976	2020-04-11	Europe / Belgium / Maurage	Human		Female	33	unknown	Original	Oro-pharyngeal swab		B.1.1	GR
hCoV-19/Belgium/rega-0411467/2020	EPI_ISL_476977	2020-04-11	Europe / Belgium / Kampenhout	Human		Male	55	unknown	Original	Oro-pharyngeal swab		B.1	GH
hCoV-19/Belgium/rega-0411468/2020	EPI_ISL_476978	2020-04-11	Europe / Belgium / Leuven	Human		Female	26	unknown	Original	Oro-pharyngeal swab		B.1.1.1	GR
hCoV-19/Belgium/rega-0411469/2020	EPI_ISL_476979	2020-04-11	Europe / Belgium / Paal	Human		Female	25	unknown	Original	Oro-pharyngeal swab		B.1.1	GR
hCoV-19/Belgium/rega-0411470/2020	EPI_ISL_476980	2020-04-11	Europe / Belgium / Braine-L'Alleud	Human		Male	64	unknown	Original	Oro-pharyngeal swab		B.1	G
hCoV-19/Belgium/rega-0411471/2020	EPI_ISL_476981	2020-04-11	Europe / Belgium / La Louviere	Human		Female	91	unknown	Original	Oro-pharyngeal swab		B.1.1	GR
hCoV-19/Belgium/rega-0411472/2020	EPI_ISL_476982	2020-04-11	Europe / Belgium / Heusden-Zolder	Human		Female	24	unknown	Original	Oro-pharyngeal swab		B.1.1	GR
hCoV-19/Belgium/rega-0414473/2020	EPI_ISL_476983	2020-04-14	Europe / Belgium / Halen	Human		Female	52	unknown	Original	Oro-pharyngeal swab		B.1.1	GR
hCoV-19/Belgium/rega-0414474/2020	EPI_ISL_476984	2020-04-14	Europe / Belgium / Herselt	Human		Male	52	unknown	Original	Oro-pharyngeal swab		B.1.1	GR
hCoV-19/Belgium/rega-0414475/2020	EPI_ISL_476985	2020-04-14	Europe / Belgium / Veerle	Human		Male	87	unknown	Original	Oro-pharyngeal swab		B.2	V
hCoV-19/Belgium/rega-0414476/2020	EPI_ISL_476986	2020-04-14	Europe / Belgium / Kaggevinne	Human		Female	70	unknown	Original	Oro-pharyngeal swab		B.1.1.1	GR
hCoV-19/Belgium/rega-0414477/2020	EPI_ISL_476987	2020-04-14	Europe / Belgium / Halen	Human		Male	89	unknown	Original	Oro-pharyngeal swab		B.1.1.1	GR
hCoV-19/Belgium/rega-0414478/2020	EPI_ISL_476988	2020-04-14	Europe / Belgium / Tervuren	Human		Female	89	unknown	Original	Oro-pharyngeal swab		B.1	G
hCoV-19/Belgium/rega-0414479/2020	EPI_ISL_476989	2020-04-14	Europe / Belgium / Ecaussinnes	Human		Female	64	unknown	Original	Oro-pharyngeal swab		B.1	G
hCoV-19/Belgium/rega-0418422/2020	EPI_ISL_476990	2020-04-18	Europe / Belgium / Lummen	Human		Female	23	unknown	Original	Oro-pharyngeal swab		B.1.1.1	GR
hCoV-19/Belgium/rega-0421423/2020	EPI_ISL_476991	2020-04-21	Europe / Belgium / Nossegem	Human		Female	65	unknown	Original	Oro-pharyngeal swab		B.1	G
hCoV-19/Belgium/rega-0427424/2020	EPI_ISL_476992	2020-04-27	Europe / Belgium / Kersbeek-miskom	Human		Female	70	unknown	Original	Oro-pharyngeal swab		B.1.1.1	GR
hCoV-19/Belgium/rega-0428425/2020	EPI_ISL_476993	2020-04-28	Europe / Belgium / Leuven	Human		Female	84	unknown	Original	Oro-pharyngeal swab		B.1	G
hCoV-19/Belgium/rega-0428427/2020	EPI_ISL_476994	2020-04-28	Europe / Belgium / Péruwelz	Human		Female	40	unknown	Original	Oro-pharyngeal swab		B.1	G
hCoV-19/Belgium/rega-0429426/2020	EPI_ISL_476995	2020-04-29	Europe / Belgium / Luingne	Human		Female	33	unknown	Original	Oro-pharyngeal swab		B.1	G
hCoV-19/Belgium/rega-0501480/2020	EPI_ISL_476996	2020-05-01	Europe / Belgium / Neufvilles	Human		Female	84	unknown	Original	Oro-pharyngeal swab		B.1.1.1	GR
hCoV-19/Belgium/rega-0502481/2020	EPI_ISL_476997	2020-05-02	Europe / Belgium / Duisberg	Human		Female	88	unknown	Original	Oro-pharyngeal swab		B.1	G
hCoV-19/Belgium/rega-0502482/2020	EPI_ISL_476998	2020-05-02	Europe / Belgium / Koersel	Human		Female	85	unknown	Original	Oro-pharyngeal swab		B.1.1	GR
hCoV-19/Belgium/rega-0503483/2020	EPI_ISL_476999	2020-05-03	Europe / Belgium / Holsbeek	Human		Female	50	unknown	Original	Oro-pharyngeal swab		B.1	G
hCoV-19/Belgium/rega-0504484/2020	EPI_ISL_477000	2020-05-04	Europe / Belgium / Beverloo	Human		Female	85	unknown	Original	Oro-pharyngeal swab		B.1.1	GR
hCoV-19/Belgium/rega-0505428/2020	EPI_ISL_477001	2020-05-05	Europe / Belgium / Zolder	Human		Female	28	unknown	Original	Oro-pharyngeal swab		B.1.1	GR
hCoV-19/Belgium/rega-0505485/2020	EPI_ISL_477002	2020-05-05	Europe / Belgium / Sint-Truiden	Human		Female	39	unknown	Original	Oro-pharyngeal swab		B.1.1.5	GR
hCoV-19/Belgium/rega-0505486/2020	EPI_ISL_477003	2020-05-05	Europe / Belgium / Flines-Les-Morta	Human		Female	48	unknown	Original	Oro-pharyngeal swab		B.1	G
hCoV-19/Belgium/rega-0506487/2020	EPI_ISL_477004	2020-05-06	Europe / Belgium / Laken	Human		Female	51	unknown	Original	Oro-pharyngeal swab		B.1.1	GR
hCoV-19/Belgium/rega-0507488/2020	EPI_ISL_477005	2020-05-07	Europe / Belgium / Lummen	Human		Male	90	unknown	Original	Oro-pharyngeal swab		B.1.1	GR
hCoV-19/Belgium/rega-0511429/2020	EPI_ISL_477006	2020-05-11	Europe / Belgium / Mouscron	Human		Male	61	unknown	Original	Oro-pharyngeal swab		B.1	GH
hCoV-19/Belgium/rega-0513430/2020	EPI_ISL_477007	2020-05-13	Europe / Belgium / Heverlee	Human		Female	54	unknown	Original	Oro-pharyngeal swab		B.1.1.5	GR
hCoV-19/Belgium/UGent-124/2020	EPI_ISL_481221	2020-04-24	Europe / Belgium / Ghent	Human		unknown	unknown	unknown	Original			B.1	GH
hCoV-19/Belgium/UGent-125/2020	EPI_ISL_481222	2020-04-24	Europe / Belgium / Ghent	Human		unknown	unknown	unknown	Original			B.1	GH
hCoV-19/Belgium/UGent-128/2020	EPI_ISL_481224	2020-05-15	Europe / Belgium / Ghent	Human		unknown	unknown	unknown	Original			B.1.1	GR
hCoV-19/Belgium/UGent-129/2020	EPI_ISL_481225	2020-04-16	Europe / Belgium / Ghent	Human		unknown	unknown	unknown	Original			B.1	G
hCoV-19/Belgium/UGent-133/2020	EPI_ISL_481227	2020-04-28	Europe / Belgium / Ghent	Human		unknown	unknown	unknown	Original			B.1	G
hCoV-19/Belgium/UGent-136/2020	EPI_ISL_481229	2020-04-16	Europe / Belgium / Ghent	Human		unknown	unknown	unknown	Original			B.1.1.5	GR
hCoV-19/Belgium/UGent-138/2020	EPI_ISL_481230	2020-04-27	Europe / Belgium / Ghent	Human		unknown	unknown	unknown	Original			B	L
hCoV-19/Belgium/UGent-140/2020	EPI_ISL_481231	2020-04-29	Europe / Belgium / Ghent	Human		unknown	unknown	unknown	Original			B.1	GH
hCoV-19/Belgium/UGent-141/2020	EPI_ISL_481232	2020-04-29	Europe / Belgium / Ghent	Human		unknown	unknown	unknown	Original			B.1.1	GR
hCoV-19/Belgium/UGent-142/2020	EPI_ISL_481233	2020-05-06	Europe / Belgium / Ghent	Human		unknown	unknown	unknown	Original			B.1	GH

## Sheet: Italy
Virus name	Accession ID	Collection date	Location	Host	Additional location information	Gender	Patient age	Patient status	Passage	Specimen	Additional host information	Lineage	Clade
hCoV-19/Italy/INMI1-isl/2020	EPI_ISL_410545	2020-01-29	Europe / Italy / Rome	Human		Female	66	Hospitalized	Vero E6	Sputum	Chinese tourist from Hubei Province	B	O
hCoV-19/Italy/INMI1-cs/2020	EPI_ISL_410546	2020-01-31	Europe / Italy / Rome	Human		Female	66	Hospitalized	Original	Naso and pharyngeal swab	Chinese tourist from Hubei Province	B	V
hCoV-19/Italy/CDG1/2020	EPI_ISL_412973	2020-02-20	Europe / Italy / Lombardy	Human		Male	38		Vero	Oro-pharyngeal swab		B.1	G
hCoV-19/Italy/SPL1/2020	EPI_ISL_412974	2020-01-29	Europe / Italy / Rome	Human		Male	57		Vero	Oro-pharyngeal swab		B	V
hCoV-19/Italy/UniSR1/2020	EPI_ISL_413489	2020-03-03	Europe / Italy / Lombardy / Milan	Human		Female	38		Vero E6 P1	Nasopharyngeal swab		B.1	G
hCoV-19/Italy/FVG-ICGEB_S1/2020	EPI_ISL_417418	2020-03-01	Europe / Italy / Friuli Venezia Giulia	Human		Female	59		P1/Vero E6	Oro-pharyngeal swab		B.1	G
hCoV-19/Italy/FVG-ICGEB_S5/2020	EPI_ISL_417419	2020-03-01	Europe / Italy / Friuli Venezia Giulia	Human		Male	73	Oro-pharyngeal swab	P1/Vero E6			B.1	G
hCoV-19/Italy/FVG-ICGEB_S8/2020	EPI_ISL_417421	2020-03-01	Europe / Italy / Friuli Venezia Giulia	Human		Male	45		P1/Vero E6			B.1	G
hCoV-19/Italy/FVG-ICGEB_S9/2020	EPI_ISL_417423	2020-03-01	Europe / Italy / Friuli Venezia Giulia	Human		Male	59		P1/Vero E6	Oro-pharyngeal swab		B.1	G
hCoV-19/Italy/UniMI01/2020	EPI_ISL_417445	2020-02-24	Europe / Italy / Lombardy / Milan	Human		Male	71	unknown	Vero E6 P1	Alveolar lavage fluid		B.1	G
hCoV-19/Italy/UniMI03/2020	EPI_ISL_417447	2020-02-24	Europe / Italy / Lombardy / Milan	Human		Male	80		Vero E6 P1	Alveolar lavage fluid		B.1	G
hCoV-19/Italy/UnivPM1/2020	EPI_ISL_417491	2020-03-03	Europe / Italy / Marche	Human		Male	75, 4 months	Hospitalized	Vero E6	Oro-pharyngeal swab		B.1	G
hCoV-19/Italy/INMI3/2020	EPI_ISL_417921	2020-03-01	Europe / Italy / Rome	Human		Male	32		Original	Nasopharyngeal swab		B.1	G
hCoV-19/Italy/INMI4/2020	EPI_ISL_417922	2020-02-28	Europe / Italy / Rome	Human		Male	41		Original	Nasopharyngeal swab		B.1.1	GR
hCoV-19/Italy/INMI5/2020	EPI_ISL_417923	2020-03-04	Europe / Italy / Rome	Human		Male	53		Original	Bronchoalveolar lavage		B.1.5	G
hCoV-19/Italy/TE4925/2020	EPI_ISL_418255	2020-03-14	Europe / Italy / Abruzzo	Human		Female	63		Original			B.1	G
hCoV-19/Italy/TE4880/2020	EPI_ISL_418256	2020-03-14	Europe / Italy / Abruzzo	Human		Male	80	Hospitalized	Original	OF swab		B.1.1	GR
hCoV-19/Italy/TE5056/2020	EPI_ISL_418257	2020-03-17	Europe / Italy / Abruzzo	Human		Female	75	Screening	Original	OF swab		B.1.1	GR
hCoV-19/Italy/TE4953/2020	EPI_ISL_418258	2020-03-14	Europe / Italy / Abruzzo	Human		Male	87		Original			B.1.1	GR
hCoV-19/Italy/TE4959/2020	EPI_ISL_418259	2020-03-14	Europe / Italy / Abruzzo	Human		Male	76	unkown	Original			B.1.1	GR
hCoV-19/Italy/TE4836/2020	EPI_ISL_418260	2020-03-16	Europe / Italy / Abruzzo	Human		Male	41		Original			B.1	G
hCoV-19/Italy/INMI6/2020	EPI_ISL_419254	2020-03-23	Europe / Italy / Rome	Human		Male	60		Original	Nasopharyngeal swab		B.1	G
hCoV-19/Italy/INMI7/2020	EPI_ISL_419255	2020-03-23	Europe / Italy / Rome	Human		Female	70		Original	Broncho-alveolar lavage		B.1	G
hCoV-19/Italy/TE5166/2020	EPI_ISL_420563	2020-03-18	Europe / Italy / Teramo	Human		Male	68	unknown	Original			B.1	G
hCoV-19/Italy/TE5472/2020	EPI_ISL_420564	2020-03-19	Europe / Italy / Castel di Sangro	Human		Male	54		Original			B.1	G
hCoV-19/Italy/TE5476/2020	EPI_ISL_420565	2020-03-19	Europe / Italy / Abruzzo / Teramo	Human		Male	61		Original			B.1.1	GR
hCoV-19/Italy/TE5512/2020	EPI_ISL_420566	2020-03-19	Europe / Italy / Abruzzo	Human		Male	71		Original			B.1.1	GR
hCoV-19/Italy/TE5780/2020	EPI_ISL_420567	2020-03-21	Europe / Italy / Abruzzo / L'Aquila	Human		Male	64		Original			B.1.1	GR
hCoV-19/Italy/6193/2020	EPI_ISL_420568	2020-03-23	Europe / Italy / Abruzzo	Human		Male	43		Original			B.1.1	GR
hCoV-19/Italy/TE6195/2020	EPI_ISL_420569	2020-03-23	Europe / Italy / Abruzzo	Human		Male	86		Original			B.1.1	GR
hCoV-19/Italy/TE6222/2020	EPI_ISL_420583	2020-03-23	Europe / Italy / Abruzzo	Human		Male	38		Original			B.1.1	GR
hCoV-19/Italy/VR_20COV21-26/2020	EPI_ISL_422437	2020-03-25	Europe / Italy / Veneto / Verona	Human		Male	55		Original	Oro-pharyngeal swab		B.1.1	GR
hCoV-19/Italy/VR_20COV21-37/2020	EPI_ISL_422438	2020-03-25	Europe / Italy / Veneto / Verona	Human		Female	56		Original	Oro-pharyngeal swab		B.1	G
hCoV-19/Italy/INMI8/2020	EPI_ISL_424342	2020-03-07	Europe / Italy / Rome	Human	unknown	Female	65	unknown	Original	Nasopharyngeal swab	unknown	B.1	G
hCoV-19/Italy/INMI9/2020	EPI_ISL_424343	2020-03-23	Europe / Italy / Rome	Human	unknown	Male	33	unknown	Original	Broncho-alveolar lavage	unknown	B.1	G
hCoV-19/Italy/INMI10/2020	EPI_ISL_424344	2020-03-04	Europe / Italy / Rome	Human	unknown	Male	56	unknown	Original	Broncho-alveolar lavage	unknown	B.1	G
hCoV-19/Italy/FVG-ICGEB_S14/2020	EPI_ISL_428853	2020-03-30	Europe / Italy / Friuli Venezia Giulia	Human		Male	63		P1/Vero E6	Oro-pharyngeal swab		B.1	G
hCoV-19/Italy/FVG-ICGEB_S18/2020	EPI_ISL_428854	2020-03-30	Europe / Italy / Friuli Venezia Giulia	Human		Male	61		Pi/Vero E6	Oro-pharyngeal swab		B.1	G
hCoV-19/Italy/TE5551/2020	EPI_ISL_429226	2020-03-17	Europe / Italy / Abruzzo	Human		Male	26		Original			B.1	G
hCoV-19/Italy/TE5553/2020	EPI_ISL_429227	2020-03-17	Europe / Italy / Abruzzo	Human		Male	62		Original			B.1.1	GR
hCoV-19/Italy/TE5674/2020	EPI_ISL_429228	2020-03-20	Europe / Italy / Abruzzo	Human		Male	60		Original			B.1.1	GR
hCoV-19/Italy/TE6570/2020	EPI_ISL_429230	2020-03-24	Europe / Italy / Abruzzo	Human		Female	78		Original			B.1.1	GR
hCoV-19/Italy/TE6571/2020	EPI_ISL_429231	2020-03-24	Europe / Italy / Abruzzo	Human		Male	66		Original			B.1.1	GR
hCoV-19/Italy/TE6572/2020	EPI_ISL_429232	2020-03-24	Europe / Italy / Abruzzo	Human		Male	70		Original			B.1.1	GR
hCoV-19/Italy/TE6575/2020	EPI_ISL_429233	2020-03-24	Europe / Italy / Abruzzo	Human		Male	79		Original			B.1.1	GR
hCoV-19/Italy/TE6580/2020	EPI_ISL_429235	2020-03-24	Europe / Italy / Abruzzo	Human		Male	85		Original			B.1.1	GR
hCoV-19/Italy/TE7859/2020	EPI_ISL_429236	2020-03-28	Europe / Italy / Abruzzo	Human		Female	96		Original			B.1.1	GR
hCoV-19/env/Italy/HSacco-1/2020	EPI_ISL_429874	2020-04-14	Europe / Italy / Lombardy	Environment	WGS 84 / UTM zone 32N 521200.35 5045165.71	n/a	n/a	n/a	Original	Untreated wastewater		B.1	G
hCoV-19/Italy/TE6644/2020	EPI_ISL_435145	2020-03-24	Europe / Italy / Abruzzo	Human		Male	67	Live	Original			B.1.1	GR
hCoV-19/Italy/TE12337/2020	EPI_ISL_435146	2020-04-07	Europe / Italy / Abruzzo	Human		Male	36	Live	Original			B.1	G
hCoV-19/Italy/TE12759/2020	EPI_ISL_435147	2020-04-08	Europe / Italy / Abruzzo	Human		Female	43	Live	Original			B.1	G
hCoV-19/Italy/TE13491/2020	EPI_ISL_435148	2020-04-08	Europe / Italy / Abruzzo	Human		Female	49	Live	Original			B.1.1	GR
hCoV-19/Italy/TE13457/2020	EPI_ISL_435149	2020-04-08	Europe / Italy / Abruzzo	Human		Female	49	Live	Original			B.1.1	GR
hCoV-19/Italy/TE12774/2020	EPI_ISL_435150	2020-04-08	Europe / Italy / Abruzzo	Human		Female	54	Live	Original			B.1.1	GR
hCoV-19/Italy/TE13484/2020	EPI_ISL_435151	2020-04-08	Europe / Italy / Abruzzo	Human		Female	18	Live	Original			B.1.1	GR
hCoV-19/Italy/TE13858/2020	EPI_ISL_435152	2020-04-09	Europe / Italy / Abruzzo	Human		Male	35	Live	Original			B.1.1	GR
hCoV-19/Italy/TE14297/2020	EPI_ISL_435153	2020-04-09	Europe / Italy / Abruzzo	Human		Male	29	Live	Original			B.1.1	GR
hCoV-19/Italy/TE14162/2020	EPI_ISL_435154	2020-04-09	Europe / Italy / Abruzzo	Human		Male	65	Live	Original			B.1.1	GR
hCoV-19/Italy/TE14168/2020	EPI_ISL_435155	2020-04-09	Europe / Italy / Abruzzo	Human		Male	24	Live	Original			B.1.1	GR
hCoV-19/Italy/TE5473/2020	EPI_ISL_436718	2020-03-19	Europe / Italy / Abruzzo	Human		Female	40	Live	Original			B.1.1	GR
hCoV-19/Italy/TE5541/2020	EPI_ISL_436719	2020-03-20	Europe / Italy / Abruzzo	Human		Male	75	Live	Original			B.1.1	GR
hCoV-19/Italy/TE5543/2020	EPI_ISL_436720	2020-03-20	Europe / Italy / Abruzzo	Human		Male	62	Live	Original			B.1.1	GR
hCoV-19/Italy/TE5545/2020	EPI_ISL_436721	2020-03-20	Europe / Italy / Abruzzo	Human		Female	79	Live	Original			B.1.1	GR
hCoV-19/Italy/TE5547/2020	EPI_ISL_436722	2020-03-20	Europe / Italy / Abruzzo	Human		Male	81	Live	Original			B.1.1	GR
hCoV-19/Italy/TE5687/2020	EPI_ISL_436723	2020-03-20	Europe / Italy / Abruzzo	Human		Male	65	Live	Original			B.1	G
hCoV-19/Italy/TE5827/2020	EPI_ISL_436724	2020-03-21	Europe / Italy / Abruzzo	Human		Male	70	Hospitalized	Original			B.1.1	GR
hCoV-19/Italy/TE27020/2020	EPI_ISL_436725	2020-04-27	Europe / Italy / Abruzzo	Human		Female	60	Live	Original			B.1.1	GR
hCoV-19/Italy/TE26533/2020	EPI_ISL_436726	2020-04-27	Europe / Italy / Abruzzo	Human		Female	84	Live	Original			B.1	G
hCoV-19/Italy/TE26539/2020	EPI_ISL_436727	2020-04-27	Europe / Italy / Abruzzo	Human		Female	56	Live	Original			B.1	G
hCoV-19/Italy/TE26643/2020	EPI_ISL_436729	2020-04-27	Europe / Italy / Abruzzo	Human		Male	49	Live	Original			B.1.1	GR
hCoV-19/Italy/TE26969/2020	EPI_ISL_436730	2020-04-27	Europe / Italy / Abruzzo	Human		Male	93	Hospitalized	Original			B.1	G
hCoV-19/Italy/TE26423/2020	EPI_ISL_436731	2020-04-26	Europe / Italy / Abruzzo	Human		Female	89	Live	Original			B.1.1	GR
hCoV-19/Italy/TE26425/2020	EPI_ISL_436732	2020-04-27	Europe / Italy / Abruzzo	Human		Female	101	Live	Original			B.1	G
hCoV-19/Italy/INMI1-B1/2020	EPI_ISL_451298	2020-02-12	Europe / Italy / Lazio	Human	Tourist in Rome from Hubei Province	Female	66	Hospitalized	Original	Broncho-alveolar fluid		B	V
hCoV-19/Italy/INMI1-B2/2020	EPI_ISL_451299	2020-02-04	Europe / Italy / Lazio	Human	Tourist in Rome from Hubei Province	Female	66	Hospitalized	Original	Broncho-alveolar fluid		B	V
hCoV-19/Italy/INMI1-N/2020	EPI_ISL_451300	2020-02-03	Europe / Italy / Lazio	Human	Tourist in Rome from Hubei Province	Female	66	Hospitalized	Original	Nasopharyngeal swab		B	V
hCoV-19/Italy/INMI2-B/2020	EPI_ISL_451301	2020-02-03	Europe / Italy / Lazio	Human	Tourist in Rome from Hubei Province	Male	67	Hospitalized	Original	Broncho-alveolar fluid		B	V
hCoV-19/Italy/INMI2-N/2020	EPI_ISL_451302	2020-01-30	Europe / Italy / Lazio	Human	Tourist in Rome from Hubei Province	Male	67	Hospitalized	Original	Nasopharyngeal swab		B	V
hCoV-19/Italy/INMI5-N/2020	EPI_ISL_451303	2020-03-04	Europe / Italy / Lazio	Human		Male	53	Hospitalized	Original	Nasopharyngeal swab		B.1.5	G
hCoV-19/Italy/INMI11-B/2020	EPI_ISL_451304	2020-03-23	Europe / Italy / Lazio	Human		Female	49	Hospitalized	Original	Broncho-alveolar fluid		B.1	G
hCoV-19/Italy/PV-5314-B/2020	EPI_ISL_451306	2020-02-21	Europe / Italy / Lombardia	Human		Male	75	Hospitalized	Original	Broncho-alveolar fluid		B.1	G
hCoV-19/Italy/PV-5314-N/2020	EPI_ISL_451307	2020-02-21	Europe / Italy / Lombardia	Human		Male	75	Hospitalized	Original	Nasopharyngeal swab		B.1	G
hCoV-19/Italy/LO-13075-B/2020	EPI_ISL_451308	2020-03-01	Europe / Italy / Lombardia	Human		Male	54	Hospitalized	Original	Broncho-alveolar fluid		B.1	G
hCoV-19/Italy/LO-13075-N/2020	EPI_ISL_451309	2020-03-01	Europe / Italy / Lombardia	Human		Male	54	Hospitalized	Original	Nasopharyngeal swab		B.1	G
hCoV-19/Italy/IZSPB_CL1/2020	EPI_ISL_451961	2020-03-14	Europe / Italy / Apulia	Human		Male	61, 11 months	Released	Original			B.1	G
hCoV-19/Italy/IZSPB_1259/2020	EPI_ISL_451962	2020-03-20	Europe / Italy / Apulia	Human		Male	56	Released	Original	Nasopharyngeal swab		B.1	G
hCoV-19/Italy/VR_20COV10-41/2020	EPI_ISL_452181	2020-03-22	Europe / Italy / Veneto / Verona	Human		Female	46	unknown	Original	Oro-pharyngeal swab		B.1	G
hCoV-19/Italy/VR_20COV11-181/2020	EPI_ISL_452182	2020-03-23	Europe / Italy / Veneto / Verona	Human		Female	31	unknown	Original	Oro-pharyngeal swab		B.1.1	GR
hCoV-19/Italy/VR_20COV17-11/2020	EPI_ISL_452183	2020-03-24	Europe / Italy / Veneto / Verona	Human		Male	39	unknown	Original	Oro-pharyngeal swab		B.1.1	GR
hCoV-19/Italy/VR_20COV18-48/2020	EPI_ISL_452184	2020-03-24	Europe / Italy / Veneto / Verona	Human		Female	57	unknown	Original	Oro-pharyngeal swab		B.1	G
hCoV-19/Italy/VR_20COV23-50/2020	EPI_ISL_452185	2020-03-26	Europe / Italy / Veneto / Verona	Human		Male	47	unknown	Original	Oro-pharyngeal swab		B.1	G
hCoV-19/Italy/VR_20COV25-80/2020	EPI_ISL_452186	2020-03-28	Europe / Italy / Veneto / Verona	Human		Female	62	unknown	Original	Oro-pharyngeal swab		B.1.1	GR
hCoV-19/Italy/VR_20COV31-18/2020	EPI_ISL_452187	2020-03-31	Europe / Italy / Veneto / Verona	Human		Male	96	unknown	Original	Oro-pharyngeal swab		B.1.1	GR
hCoV-19/Italy/VR_20COV31-19/2020	EPI_ISL_452188	2020-03-31	Europe / Italy / Veneto / Verona	Human		Female	98	unknown	Original	Oro-pharyngeal swab		B.1.1	GR
hCoV-19/Italy/VR_20COV33-126/2020	EPI_ISL_452189	2020-04-01	Europe / Italy / Veneto / Verona	Human		Female	29	unknown	Original	Oro-pharyngeal swab		B.1.1	GR
hCoV-19/Italy/VR_20COV46-8/2020	EPI_ISL_452190	2020-04-03	Europe / Italy / Veneto / Verona	Human		Male	34	unknown	Original	Oro-pharyngeal swab		B.1	G
hCoV-19/Italy/VR_20COV46-23/2020	EPI_ISL_452191	2020-04-03	Europe / Italy / Veneto / Verona	Human		Male	50	unknown	Original	Oro-pharyngeal swab		B.1	G
hCoV-19/Italy/Siena-1/2020	EPI_ISL_454733	2020-03-01	Europe / Italy	Human		unknown	unknown	unknown	unknown	Nasopharynx		B.1.1	GR
hCoV-19/Italy/206/2020	EPI_ISL_457699	2020-02-22	Europe / Italy / Emilia-Romagna	Human		unknown	unknown	unknown	Vero E6	nasopharyngeal swab		B.1	G
hCoV-19/Italy/2629/2020	EPI_ISL_457700	2020-03-06	Europe / Italy / PA Trento	Human		unknown	unknown	unknown	Vero E6	nasopharyngeal swab		B.1	G
hCoV-19/Italy/4411/2020	EPI_ISL_457721	2020-03-12	Europe / Italy / Sicily	Human		unknown	unknown	unknown	Vero E6	Nasopharyngeal swab		B.1.1	GR
hCoV-19/Italy/4875/2020	EPI_ISL_457724	2020-03-15	Europe / Italy / Valle D'Aosta	Human		unknown	unknown	unknown	Vero E6			B.1.1	GR
hCoV-19/Italy/2389/2020	EPI_ISL_457728	2020-03-04	Europe / Italy / Molise	Human		unknown	unknown	unknown	Vero E6	Nasopharyngeal swab		B.1.1	GR
hCoV-19/Italy/4870/2020	EPI_ISL_457732	2020-03-14	Europe / Italy / Valle D'Aosta	Human		unknown	unknown	unknown	Vero E6			B.1.1	GR
hCoV-19/Italy/5062/2020	EPI_ISL_457736	2020-03-24	Europe / Italy / Basilicata	Human		unknown	unknown	unknown	Vero E6	Nasopharyngeal swab		B.1.1	GR
hCoV-19/Italy/484/2020	EPI_ISL_457749	2020-02-27	Europe / Italy / Abruzzo	Human		unknown	unknown	unknown	Vero E6			B.1	G
hCoV-19/Italy/AMC1-4634/2020	EPI_ISL_457825	2020-03-25	Europe / Italy / Sardinia	Human		unknown	unknown	unknown	Original	Nasopharyngeal swab		B.1.1	GR
hCoV-19/Italy/AMC2-1245/2020	EPI_ISL_457826	2020-03-08	Europe / Italy / Lombardy	Human	Human	Male	unknown	unknown	Original	Nasopharyngeal swab		B.1	G
hCoV-19/ITALY/SardiniaNuoro04039046/2020	EPI_ISL_458084	2020-04-03	Europe / Italy / Sardinia	Human		Female	62	unknown	Original	Rhino-pharyngeal swab		B.1.1	GR
hCoV-19/ITALY/SardiniaNuoroCOV28/2020	EPI_ISL_458085	2020-04-12	Europe / Italy / Sardinia	Human		Female	62	unknown	Original	Stool		B.1.1	GR
hCoV-19/Italy/BG-5825-22Feb/2020	EPI_ISL_460079	2020-02-22	Europe / Italy / Lombardia	Human		Male	83	Hospitalized	Original	Nasopharyngeal swab		B.1	G
hCoV-19/Italy/BG-11639-28Feb/2020	EPI_ISL_460080	2020-02-28	Europe / Italy / Lombardia	Human		Male	87	Hospitalized	Original	Nasopharyngeal swab		B.1.1	GR
hCoV-19/Italy/BG-7158-24Feb/2020	EPI_ISL_460081	2020-02-24	Europe / Italy / Lombardia	Human		Male	65	Hospitalized	Original	Nasopharyngeal swab		B.1.1	GR
hCoV-19/Italy/BG-9209-26Feb/2020	EPI_ISL_460082	2020-02-26	Europe / Italy / Lombardia	Human		Male	87	Hospitalized	Original	Nasopharyngeal swab		B.1.5	G
hCoV-19/Italy/BG-9225-26Feb/2020	EPI_ISL_460083	2020-02-26	Europe / Italy / Lombardia	Human		Female	73	Hospitalized	Original	Alveolar lavage fluid		B.1	G
hCoV-19/Italy/BS-12256-29Feb/2020	EPI_ISL_460084	2020-02-29	Europe / Italy / Lombardia	Human		Female	89	Hospitalized	Original	Nasopharyngeal swab		B.1.5	G
hCoV-19/Italy/CR-13221-1Mar/2020	EPI_ISL_460085	2020-03-01	Europe / Italy / Lombardia	Human		Female	45	Hospitalized	Original	Nasopharyngeal swab		B.1	G
hCoV-19/Italy/CR-7070-24Feb/2020	EPI_ISL_460086	2020-02-24	Europe / Italy / Lombardia	Human		Male	60	Hospitalized	Original	Alveolar lavage fluid		B.1	G
hCoV-19/Italy/CR-9206-26Feb/2020	EPI_ISL_460087	2020-02-26	Europe / Italy / Lombardia	Human		Female	44	Hospitalized	Original	Nasopharyngeal swab		B.1	G
hCoV-19/Italy/CR-9214-26Feb/2020	EPI_ISL_460088	2020-02-26	Europe / Italy / Lombardia	Human		Male	78	Hospitalized	Original	Nasopharyngeal swab		B.1	G
hCoV-19/Italy/CR-9491-26Feb/2020	EPI_ISL_460089	2020-02-26	Europe / Italy / Lombardia	Human		Male	88	Hospitalized	Original	Nasopharyngeal swab		B.1.1	GR
hCoV-19/Italy/LO-11550-28Feb/2020	EPI_ISL_460090	2020-02-28	Europe / Italy / Lombardia	Human		Male	73	unknown	Original	Nasopharyngeal swab		B.1	G
hCoV-19/Italy/MI-5925-22Feb/2020	EPI_ISL_460091	2020-02-22	Europe / Italy / Lombardia	Human		Male	37	Hospitalized	Original	Nasopharyngeal swab		B.1	G
hCoV-19/Italy/PV-11951-28Feb/2020	EPI_ISL_460092	2020-02-28	Europe / Italy / Lombardia	Human		Male	80	Hospitalized	Original	Nasopharyngeal swab		B.1.5	G
hCoV-19/Italy/PV-12578-29Feb/2020	EPI_ISL_460093	2020-02-29	Europe / Italy / Lombardia	Human		Male	1	Hospitalized	Original	Nasopharyngeal swab		B.1	G
hCoV-19/Italy/PV-8058-25Feb/2020	EPI_ISL_460094	2020-02-25	Europe / Italy / Lombardia	Human		Male	78	Hospitalized	Original	Nasopharyngeal swab		B.1	G
hCoV-19/Italy/PV-9675-26Feb/2020	EPI_ISL_460095	2020-02-26	Europe / Italy / Lombardia	Human		Female	59	unknown	Original	Nasopharyngeal swab		B.1.5	G
hCoV-19/Italy/IZSPB_703/2020	EPI_ISL_468914	2020-03-18	Europe / Italy / Apulia	Human	Taranto	Female	26	Symptomatic	Original			B.1.1	GR
hCoV-19/Italy/IZSPB_706/2020	EPI_ISL_469016	2020-03-18	Europe / Italy / Apulia	Human		Male	72	Symptomatic	Original			B.1.1	GR
hCoV-19/Italy/IZSPB_802/2020	EPI_ISL_469018	2020-03-19	Europe / Italy / Apulia	Human		Male	43	Symptomatic	Original			B.1.1	GR
hCoV-19/Italy/IZSPB_804/2020	EPI_ISL_469019	2020-03-20	Europe / Italy / Apulia	Human	Taranto	Male	56	Symptomatic	Original			B.1	G
hCoV-19/Italy/IZSPB_809/2020	EPI_ISL_469020	2020-03-19	Europe / Italy / Apulia	Human	Taranto	Male	36	Symptomatic	Original			B.1.1	GR
hCoV-19/Italy/IZSPB_813/2020	EPI_ISL_469021	2020-03-20	Europe / Italy / Apulia	Human	Lecce	Male	47	Asymptomatic	Original			B.1	G
hCoV-19/Italy/IZSPB_847/2020	EPI_ISL_469022	2020-03-20	Europe / Italy / Apulia	Human	Lecce	Male	45	Asymptomatic	Original			B.1	G
hCoV-19/Italy/IZSPB_857/2020	EPI_ISL_469023	2020-03-20	Europe / Italy / Apulia	Human	Brindisi	Female	47	Symptomatic	Original	Oropharyngeal swab		B.1.1	GR
hCoV-19/Italy/IZSPB_45/2020	EPI_ISL_477193	2020-03-16	Europe / Italy / Apulia	Human		Female	62	symptomatic	Original	Nasopharyngeal swab		B.1	G
hCoV-19/Italy/IZSPB_39/2020	EPI_ISL_477194	2020-03-16	Europe / Italy / Apulia	Human		Male	67	symptomatic	Original	Nasopharyngeal swab		B.1.1	GR
hCoV-19/Italy/IZSPB_4162/2020	EPI_ISL_477195	2020-04-07	Europe / Italy / Basilicata	Human		Female	44	unknown	Original	Nasopharyngeal swab		B.1.1.1	GR
hCoV-19/Italy/IZSPB_4028/2020	EPI_ISL_477196	2020-04-06	Europe / Italy / Basilicata	Human		Male	18	unknown	Original	Nasopharyngeal swab		B.1	G
hCoV-19/Italy/IZSPB_3725/2020	EPI_ISL_477197	2020-04-03	Europe / Italy / Basilicata	Human		Female	62	unknown	Original	Nasopharyngeal swab		B.1.1.9	GR
hCoV-19/Italy/IZSPB_2627/2020	EPI_ISL_477198	2020-03-20	Europe / Italy / Basilicata	Human		Male	56	unknown	Original	Nasopharyngeal swab		B.1.1	GR
hCoV-19/Italy/IZSPB_2167/2020	EPI_ISL_477199	2020-03-23	Europe / Italy / Basilicata	Human		Male	57	unknown	Original	Nasopharyngeal swab		B.1	G
hCoV-19/Italy/IZSPB_2161/2020	EPI_ISL_477200	2020-03-23	Europe / Italy / Basilicata	Human		Male	12	unknown	Original	Nasopharyngeal swab		B.1	G
hCoV-19/Italy/IZSPB_2144/2020	EPI_ISL_477201	2020-03-23	Europe / Italy / Basilicata	Human		Male	56	unknown	Original	Nasopharyngeal swab		B.1	G
hCoV-19/Italy/IZSPB_854/2020	EPI_ISL_477202	2020-03-20	Europe / Italy / Apulia	Human		Male	88	symptomatic	Original	Nasopharyngeal swab		B.1.1	GR
hCoV-19/Italy/IZSPB_694/2020	EPI_ISL_477203	2020-03-19	Europe / Italy / Apulia	Human		Male	63	unknown	Original	Nasopharyngeal swab		B.1.1	GR
hCoV-19/Italy/CEINGE-Naples1/2020	EPI_ISL_477204	2020-05-30	Europe / Italy / Campania / Naples	Human		Female	88	unknown	Original	Oro-pharyngeal swab		B.1.1	GR
hCoV-19/Italy/FVG-ICGEB_atr21/2020	EPI_ISL_479790	2020-04-13	Europe / Italy / Friuli Venezia Giulia	Human		Male	67	Hospitalized, deceased	Original	Tracheal swab		B.1	G
hCoV-19/Italy/FVG-ICGEB_S26/2020	EPI_ISL_479791	2020-03-08	Europe / Italy / Friuli Venezia Giulia	Human		Male	71	Hospitalized	Original	Oro-pharyngeal swab		B.1	G

## Sheet: USA
Virus name	Accession ID	Collection date	Location	Host	Additional location information	Gender	Patient age	Patient status	Passage	Specimen	Additional host information	Lineage	Clade
hCoV-19/USA/CA-CDPH-UC1/2020	EPI_ISL_413557	2020-02-28	North America / USA / California / Sonoma County	Human	Grand Princess 1st Cruise	unknown	unknown		Original			A.1	S
hCoV-19/USA/CA-CDPH-UC2/2020	EPI_ISL_413558	2020-02-27	North America / USA / California / Solano County	Human		unknown	unknown		Original	Nasopharyngeal swab, oropharyngeal swab	health care worker taking care of UC4 (EPI_ISL_413561)	B	L
hCoV-19/USA/CA-CDPH-UC3/2020	EPI_ISL_413559	2020-02-27	North America / USA / California / Solano County	Human		unknown	unknown		Original		health care worker taking care of UC4 (EPI_ISL_413561)	B	L
hCoV-19/USA/WA-S3/2020	EPI_ISL_413560	2020-02-28	North America / USA / Washington	Human		unknown	unknown		Original	Mid-Turbinate nasal swab		A.1	S
hCoV-19/USA/CA-CDPH-UC4/2020	EPI_ISL_413561	2020-02-27	North America / USA / California / Solano County	Human		unknown	unknown		Original	Nasopharyngeal swab	first case of "community transmission" in the US; reported Feb 26, 2020	B	L
hCoV-19/USA/WA11-UW7/2020	EPI_ISL_413562	2020-03-02	North America / USA / Washington	Human		unknown	unknown		Original			A.1	S
hCoV-19/USA/WA12-UW8/2020	EPI_ISL_413563	2020-03-03	North America / USA / Washington	Human		unknown	unknown		Original			A.1	S
hCoV-19/USA/WA13-UW9/2020	EPI_ISL_413601	2020-03-02	North America / USA / Washington	Human		unknown	unknown		Original			A.1	O
hCoV-19/USA/CruiseA-1/2020	EPI_ISL_413606	2020-02-17	North America / USA	Human		unknown	unknown	unknown	Original	Nasopharyngeal swab		B	O
hCoV-19/USA/CruiseA-2/2020	EPI_ISL_413607	2020-02-18	North America / USA	Human		unknown	unknown	unknown	Original	Nasopharyngeal swab		B	O
hCoV-19/USA/CruiseA-3/2020	EPI_ISL_413608	2020-02-18	North America / USA	Human		unknown	unknown	unknown	Original	Nasopharyngeal swab		B	O
hCoV-19/USA/CruiseA-4/2020	EPI_ISL_413609	2020-02-21	North America / USA	Human		unknown	unknown	unknown	Original	Nasopharyngeal swab		B.5	O
hCoV-19/USA/CruiseA-5/2020	EPI_ISL_413610	2020-02-21	North America / USA	Human		unknown	unknown	unknown	Original	Oropharyngeal swab		B	O
hCoV-19/USA/CruiseA-6/2020	EPI_ISL_413611	2020-02-21	North America / USA	Human		unknown	unknown	unknown	Original	Nasopharyngeal swab		B	O
hCoV-19/USA/CruiseA-7/2020	EPI_ISL_413612	2020-02-17	North America / USA	Human		unknown	unknown	unknown	Original	Nasopharyngeal swab		B	O
hCoV-19/USA/CruiseA-8/2020	EPI_ISL_413613	2020-02-17	North America / USA	Human		unknown	unknown	unknown	Original	Nasopharyngeal swab		B	O
hCoV-19/USA/CruiseA-9/2020	EPI_ISL_413614	2020-02-17	North America / USA	Human		unknown	unknown	unknown	Original	Nasopharyngeal swab		B	O
hCoV-19/USA/CruiseA-10/2020	EPI_ISL_413615	2020-02-17	North America / USA	Human		unknown	unknown	unknown	Original	Nasopharyngeal swab		B	O
hCoV-19/USA/CruiseA-11/2020	EPI_ISL_413616	2020-02-17	North America / USA	Human		unknown	unknown	unknown	Original	Nasopharyngeal swab		B	O
hCoV-19/USA/CruiseA-12/2020	EPI_ISL_413617	2020-02-20	North America / USA	Human		unknown	unknown	unknown	Original	Oropharyngeal swab		B.5	O
hCoV-19/USA/CruiseA-13/2020	EPI_ISL_413618	2020-02-20	North America / USA	Human		unknown	unknown	unknown	Original	Nasopharyngeal swab		B	O
hCoV-19/USA/CruiseA-14/2020	EPI_ISL_413619	2020-02-25	North America / USA	Human		unknown	unknown	unknown	Original	Oropharyngeal swab		B	O
hCoV-19/USA/CruiseA-15/2020	EPI_ISL_413620	2020-02-18	North America / USA	Human		unknown	unknown	unknown	Original	Nasopharyngeal swab		B	O
hCoV-19/USA/CruiseA-16/2020	EPI_ISL_413621	2020-02-18	North America / USA	Human		unknown	unknown	unknown	Original	Nasopharyngeal swab		B	O
hCoV-19/USA/CruiseA-17/2020	EPI_ISL_413622	2020-02-24	North America / USA	Human		unknown	unknown	unknown	Original	Nasopharyngeal swab		B	O
hCoV-19/USA/CruiseA-18/2020	EPI_ISL_413623	2020-02-24	North America / USA	Human		unknown	unknown	unknown	Original	Nasopharyngeal swab		B	O
hCoV-19/USA/WA14-UW10/2020	EPI_ISL_413649	2020-03-05	North America / USA / Washington	Human		unknown	unknown		Original			A.1	O
hCoV-19/USA/WA15-UW11/2020	EPI_ISL_413650	2020-03-05	North America / USA / Washington	Human		unknown	unknown		Original			A.1	S
hCoV-19/USA/WA16-UW12/2020	EPI_ISL_413651	2020-03-05	North America / USA / Washington	Human		unknown	unknown		Original			A.1	S
hCoV-19/USA/WA17-UW13/2020	EPI_ISL_413652	2020-03-05	North America / USA / Washington	Human		unknown	unknown		Original			A.1	S
hCoV-19/USA/WA18-UW14/2020	EPI_ISL_413653	2020-03-05	North America / USA / Washington	Human		unknown	unknown		Original			A.1	S
hCoV-19/USA/WA-S38/2020	EPI_ISL_417091	2020-03-04	North America / USA / Washington / Snohomish County	Human		unknown	unknown		Original			A.1	S
hCoV-19/USA/WA-S39/2020	EPI_ISL_417092	2020-03-04	North America / USA / Washington / Snohomish County	Human		unknown	unknown		Original			A.1	S
hCoV-19/USA/WA-S40/2020	EPI_ISL_417093	2020-02-28	North America / USA / Washington / Snohomish County	Human		unknown	unknown		Original			A.1	S
hCoV-19/USA/WA-S42/2020	EPI_ISL_417095	2020-02-28	North America / USA / Washington / King County	Human		unknown	unknown		Original			A.1	S
hCoV-19/USA/WA-S43/2020	EPI_ISL_417096	2020-02-27	North America / USA / Washington	Human		unknown	unknown		Original			A.1	S
hCoV-19/USA/WA-S44/2020	EPI_ISL_417097	2020-02-28	North America / USA / Washington	Human		unknown	unknown		Original			A.1	S
hCoV-19/USA/WA-S45/2020	EPI_ISL_417098	2020-02-29	North America / USA / Washington	Human		unknown	unknown		Original			A.1	S
hCoV-19/USA/WA-S46/2020	EPI_ISL_417099	2020-02-29	North America / USA / Washington	Human		unknown	unknown		Original			A.1	S
hCoV-19/USA/WA-S47/2020	EPI_ISL_417100	2020-02-29	North America / USA / Washington / Snohomish County	Human		unknown	unknown		Original			A.1	S
hCoV-19/USA/WA-S48/2020	EPI_ISL_417101	2020-02-29	North America / USA / Washington / Snohomish County	Human		unknown	unknown		Original			A.1	S
hCoV-19/USA/WA-S49/2020	EPI_ISL_417102	2020-03-04	North America / USA / Washington / King County	Human		unknown	unknown		Original			A.1	S
hCoV-19/USA/WA-S50/2020	EPI_ISL_417103	2020-03-05	North America / USA / Washington / King County	Human		unknown	unknown		Original			A.1	S
hCoV-19/USA/WA-S51/2020	EPI_ISL_417104	2020-03-03	North America / USA / Washington	Human		unknown	unknown		Original			A.1	S
hCoV-19/USA/WA-S52/2020	EPI_ISL_417105	2020-03-03	North America / USA / Washington / Snohomish County	Human		unknown	unknown		Original			A.1	S
hCoV-19/USA/WA-S53/2020	EPI_ISL_417106	2020-03-03	North America / USA / Washington / Snohomish County	Human		unknown	unknown		Original			A.1	S
hCoV-19/USA/WA-S54/2020	EPI_ISL_417107	2020-03-05	North America / USA / Washington / King County	Human		unknown	unknown		Original			A.1	S
hCoV-19/USA/WA-S55/2020	EPI_ISL_417108	2020-02-29	North America / USA / Washington / King County	Human		unknown	unknown		Original			A.1	S
hCoV-19/USA/WA-S56/2020	EPI_ISL_417109	2020-03-05	North America / USA / Washington / King County	Human		unknown	unknown		Original			A.1	S
hCoV-19/USA/WA-S57/2020	EPI_ISL_417110	2020-03-03	North America / USA / Washington	Human		unknown	unknown		Original			A.1	S
hCoV-19/USA/WA-S58/2020	EPI_ISL_417111	2020-03-05	North America / USA / Washington / Snohomish County	Human		unknown	unknown		Original			A.1	S
hCoV-19/USA/WA-S59/2020	EPI_ISL_417112	2020-03-02	North America / USA / Washington / King County	Human		unknown	unknown		Original			A.1	S
hCoV-19/USA/WA-S60/2020	EPI_ISL_417113	2020-03-02	North America / USA / Washington / King County	Human		unknown	unknown		Original			A.1	O
hCoV-19/USA/WA-S61/2020	EPI_ISL_417114	2020-03-05	North America / USA / Washington / King County	Human		unknown	unknown		Original			A.1	S
hCoV-19/USA/WA-S62/2020	EPI_ISL_417115	2020-03-03	North America / USA / Washington / Snohomish County	Human		unknown	unknown		Original			A.1	S
hCoV-19/USA/WA-S63/2020	EPI_ISL_417116	2020-03-04	North America / USA / Washington / King County	Human		unknown	unknown		Original			A.1	S
hCoV-19/USA/WA-S64/2020	EPI_ISL_417117	2020-03-03	North America / USA / Washington / King County	Human		unknown	unknown		Original			A.1	S
hCoV-19/USA/WA-S65/2020	EPI_ISL_417118	2020-03-03	North America / USA / Washington / King County	Human		unknown	unknown		Original			A.1	S
hCoV-19/USA/WA-S66/2020	EPI_ISL_417119	2020-03-06	North America / USA / Washington / Snohomish County	Human		unknown	unknown		Original			A.1	S
hCoV-19/USA/WA-S67/2020	EPI_ISL_417120	2020-03-04	North America / USA / Washington / King County	Human		unknown	unknown		Original			A.1	S
hCoV-19/USA/WA-S68/2020	EPI_ISL_417121	2020-03-04	North America / USA / Washington / King County	Human		unknown	unknown		Original			A.1	S
hCoV-19/USA/WA-S69/2020	EPI_ISL_417122	2020-03-05	North America / USA / Washington / King County	Human		unknown	unknown		Original			A.1	S
hCoV-19/USA/WA-S70/2020	EPI_ISL_417123	2020-03-05	North America / USA / Washington / King County	Human		unknown	unknown		Original			A.1	S
hCoV-19/USA/WA-S71/2020	EPI_ISL_417124	2020-03-05	North America / USA / Washington / King County	Human		unknown	unknown		Original			A.1	S
hCoV-19/USA/WA-S72/2020	EPI_ISL_417125	2020-03-06	North America / USA / Washington / King County	Human		unknown	unknown		Original			A.1	S
hCoV-19/USA/WA-S73/2020	EPI_ISL_417126	2020-03-05	North America / USA / Washington	Human		unknown	unknown		Original			A.1	S
hCoV-19/USA/WA-S74/2020	EPI_ISL_417127	2020-03-05	North America / USA / Washington / King County	Human		unknown	unknown		Original			A.1	S
hCoV-19/USA/WA-S75/2020	EPI_ISL_417128	2020-03-05	North America / USA / Washington / King County	Human		unknown	unknown		Original			A.1	S
hCoV-19/USA/WA-S76/2020	EPI_ISL_417129	2020-03-05	North America / USA / Washington / King County	Human		unknown	unknown		Original			A.1	S
hCoV-19/USA/WA-S77/2020	EPI_ISL_417130	2020-03-05	North America / USA / Washington / King County	Human		unknown	unknown		Original			A.1	S
hCoV-19/USA/WA-S79/2020	EPI_ISL_417132	2020-03-05	North America / USA / Washington / King County	Human		unknown	unknown		Original			A.1	S
hCoV-19/USA/WA-S80/2020	EPI_ISL_417133	2020-03-05	North America / USA / Washington / King County	Human		unknown	unknown		Original			A.1	S
hCoV-19/USA/WA-S81/2020	EPI_ISL_417134	2020-02-26	North America / USA / Washington / King County	Human		unknown	unknown		Original			A.1	S
hCoV-19/USA/WA-S82/2020	EPI_ISL_417135	2020-02-22	North America / USA / Washington / King County	Human		unknown	unknown		Original			A.1	S
hCoV-19/USA/WA-S83/2020	EPI_ISL_417136	2020-03-05	North America / USA / Washington / King County	Human		unknown	unknown		Original			A.1	S
hCoV-19/USA/WA-S84/2020	EPI_ISL_417137	2020-02-21	North America / USA / Washington / King County	Human		unknown	unknown		Original			A.1	S
hCoV-19/USA/WA-S86/2020	EPI_ISL_417139	2020-03-01	North America / USA / Washington / King County	Human		unknown	unknown		Original			A.1	S
hCoV-19/USA/WA-S87/2020	EPI_ISL_417140	2020-03-01	North America / USA / Washington / King County	Human		unknown	unknown		Original			A.1	S
hCoV-19/USA/WA-S88/2020	EPI_ISL_417141	2020-03-01	North America / USA / Washington / King County	Human		unknown	unknown		Original			A.1	S
hCoV-19/USA/WA-S89/2020	EPI_ISL_417142	2020-02-29	North America / USA / Washington / Umatilla County	Human		unknown	unknown		Original			A.1	S
hCoV-19/USA/WA-S90/2020	EPI_ISL_417143	2020-02-29	North America / USA / Washington / Umatilla County	Human		unknown	unknown		Original			A.1	S
hCoV-19/USA/WA-S91/2020	EPI_ISL_417144	2020-03-02	North America / USA / Washington / Snohomish County	Human		unknown	unknown		Original			A.1	S
hCoV-19/USA/WA-S92/2020	EPI_ISL_417145	2020-02-29	North America / USA / Washington / King County	Human		unknown	unknown		Original			A.1	S
hCoV-19/USA/WA-S93/2020	EPI_ISL_417146	2020-02-29	North America / USA / Washington / King County	Human		unknown	unknown		Original			A.1	S
hCoV-19/USA/WA-S94/2020	EPI_ISL_417147	2020-02-28	North America / USA / Washington / Snohomish County	Human		unknown	unknown		Original			A.1	S
hCoV-19/USA/WA-S95/2020	EPI_ISL_417148	2020-02-28	North America / USA / Washington / King County	Human		unknown	unknown		Original			A.1	S
hCoV-19/USA/WA-S96/2020	EPI_ISL_417149	2020-02-28	North America / USA / Washington / King County	Human		unknown	unknown		Original			A.1	S
hCoV-19/USA/WA-S97/2020	EPI_ISL_417150	2020-02-28	North America / USA / Washington / King County	Human		unknown	unknown		Original			A.1	S
hCoV-19/USA/WA-S98/2020	EPI_ISL_417151	2020-02-29	North America / USA / Washington / King County	Human		unknown	unknown		Original			A.1	S
hCoV-19/USA/WA-S99/2020	EPI_ISL_417152	2020-02-28	North America / USA / Washington / King County	Human		unknown	unknown		Original			A.1	S
hCoV-19/USA/WA-S100/2020	EPI_ISL_417153	2020-02-29	North America / USA / Washington / King County	Human		unknown	unknown		Original			A.1	S
hCoV-19/USA/WA-S101/2020	EPI_ISL_417154	2020-02-28	North America / USA / Washington / King County	Human		unknown	unknown		Original			A.1	S
hCoV-19/USA/WA-S102/2020	EPI_ISL_417155	2020-02-28	North America / USA / Washington / King County	Human		unknown	unknown		Original			A.1	S
hCoV-19/USA/WA-S103/2020	EPI_ISL_417156	2020-02-28	North America / USA / Washington / King County	Human		unknown	unknown		Original			A.1	S
hCoV-19/USA/WA-S104/2020	EPI_ISL_417157	2020-03-05	North America / USA / Washington / Snohomish County	Human		unknown	unknown		Original			A.1	S
hCoV-19/USA/WA-S105/2020	EPI_ISL_417158	2020-02-28	North America / USA / Washington / King County	Human		unknown	unknown		Original			A.1	S
hCoV-19/USA/WA-S106/2020	EPI_ISL_417159	2020-02-29	North America / USA / Washington / King County	Human		unknown	unknown		Original			A.1	S
hCoV-19/USA/WA-S107/2020	EPI_ISL_417160	2020-02-29	North America / USA / Washington / King County	Human		unknown	unknown		Original			A.1	S
hCoV-19/USA/WA-S108/2020	EPI_ISL_417161	2020-02-29	North America / USA / Washington / King County	Human		unknown	unknown		Original			A.1	S
hCoV-19/USA/WA-S109/2020	EPI_ISL_417162	2020-03-01	North America / USA / Washington / Snohomish County	Human		unknown	unknown		Original			A.1	S
hCoV-19/USA/WA-S110/2020	EPI_ISL_417163	2020-03-05	North America / USA / Washington / King County	Human		unknown	unknown		Original			A.1	S
hCoV-19/USA/WA-S111/2020	EPI_ISL_417164	2020-03-07	North America / USA / Washington / King County	Human		unknown	unknown		Original			A.1	S
hCoV-19/USA/WA-S112/2020	EPI_ISL_417165	2020-03-08	North America / USA / Washington / King County	Human		unknown	unknown		Original			A.1	S
hCoV-19/USA/WA-S114/2020	EPI_ISL_417167	2020-03-05	North America / USA / Washington / Snohomish County	Human		unknown	unknown		Original			A.1	S
hCoV-19/USA/WA-S115/2020	EPI_ISL_417168	2020-02-29	North America / USA / Washington / King County	Human		unknown	unknown		Original			A.1	S
hCoV-19/USA/WA-S116/2020	EPI_ISL_417169	2020-03-02	North America / USA / Washington	Human		unknown	unknown		Original			A.1	S
hCoV-19/USA/WA-S117/2020	EPI_ISL_417170	2020-03-02	North America / USA / Washington	Human		unknown	unknown		Original			A.1	S
hCoV-19/USA/WA-S118/2020	EPI_ISL_417171	2020-03-01	North America / USA / Washington / King County	Human		unknown	unknown		Original			A.1	S
hCoV-19/USA/WA-S119/2020	EPI_ISL_417172	2020-02-29	North America / USA / Washington / King County	Human		unknown	unknown		Original			A.1	S
hCoV-19/USA/WA-S120/2020	EPI_ISL_417173	2020-03-01	North America / USA / Washington / King County	Human		unknown	unknown		Original			A.1	S
hCoV-19/USA/WA-S121/2020	EPI_ISL_417174	2020-03-01	North America / USA / Washington / King County	Human		unknown	unknown		Original			A.1	S
hCoV-19/USA/WA-S122/2020	EPI_ISL_417175	2020-03-02	North America / USA / Washington / Grant County	Human		unknown	unknown		Original			A.1	S
hCoV-19/USA/MN5-MDH5/2020	EPI_ISL_417191	2020-03-10	North America / USA / Minnesota	Human		unknown	unknown		Original			B.1.1	GR
hCoV-19/USA/MN25-MDH25/2020	EPI_ISL_417192	2020-03-12	North America / USA / Minnesota	Human		unknown	unknown		Original			B.1	GH
hCoV-19/USA/MN26-MDH26/2020	EPI_ISL_417194	2020-03-12	North America / USA / Minnesota	Human		unknown	unknown		Original			A.1	S
hCoV-19/USA/MN29-MDH29/2020	EPI_ISL_417196	2020-03-11	North America / USA / Minnesota	Human		unknown	unknown		Original			B.1.1	GR
hCoV-19/USA/WI-UW-06/2020	EPI_ISL_417200	2020-03-21	North America / USA / Wisconsin / Cottage Grove	Human		unknown	unknown	unknown	Original	Nasal swab		A.4	S
hCoV-19/USA/WI-UW-07/2020	EPI_ISL_417201	2020-03-21	North America / USA / Wisconsin / Madison	Human		unknown	unknown	unknown	Original	Nasal swab		A.4	S
hCoV-19/USA/WI-UW-08/2020	EPI_ISL_417202	2020-03-21	North America / USA / Wisconsin / Stoughton	Human		unknown	unknown	unknown	Original	Nasal swab		B.1	G
hCoV-19/USA/WI-UW-09/2020	EPI_ISL_417203	2020-03-21	North America / USA / Wisconsin / Madison	Human		unknown	unknown	unknown	Original	Nasal swab		A.1	S
hCoV-19/USA/WI-UW-10/2020	EPI_ISL_417204	2020-03-21	North America / USA / Wisconsin / Cambridge	Human		unknown	unknown	unknown	Original	Nasal swab		B.1	GH
hCoV-19/USA/NY-NYUMC21/2020	EPI_ISL_418254	2020-03-15	North America / USA / New York / Nassau County	Human		Male	74		Original			B.1	GH
hCoV-19/USA/RI_0520/2020	EPI_ISL_419553	2020-02-28	North America / USA / Rhode Island	Human		Male	48		Original	Oropharyngeal swab		B.1.5	G
hCoV-19/USA/CA_2602/2020	EPI_ISL_419554	2020-02-26	North America / USA / California	Human		Female	68		Original	Nasopharyngeal swab		B	L
hCoV-19/USA/WA_5030/2020	EPI_ISL_419555	2020-02-27	North America / USA / Washington	Human		Female	58	unknown	Original	Nasopharyngeal swab		B.2	V
hCoV-19/USA/GA_2741/2020	EPI_ISL_419556	2020-02-29	North America / USA / Georgia	Human		Male	56	unknown	Original	Nasopharyngeal swab		B.1.1	GR
hCoV-19/USA/GA_2742/2020	EPI_ISL_419557	2020-02-29	North America / USA / Georgia	Human		Male	15		Original	Oropharyngeal swab		B.1.1	GR
hCoV-19/USA/OR_2656/2020	EPI_ISL_419558	2020-02-27	North America / USA / Oregon	Human		Male	46	unknown	Original	Nasopharyngeal swab		B.2	V
hCoV-19/USA/FL_5125/2020	EPI_ISL_419559	2020-02-28	North America / USA / Florida	Human		Female	29		Original	Oropharyngeal swab		B.1.1	GR
hCoV-19/USA/FL_5091/2020	EPI_ISL_419560	2020-02-28	North America / USA / Florida	Human		unknown	63	unknown	Original	Nasopharyngeal swab		A	S
hCoV-19/USA/NY-NYUMC39/2020	EPI_ISL_419700	2020-03-18	North America / USA / New York / Manhattan	Human		Male	54		Original			B.1.3	GH
hCoV-19/USA/NY-NYUMC40/2020	EPI_ISL_419701	2020-03-18	North America / USA / New York / Manhattan	Human		Female	42		Original			A	O
hCoV-19/USA/NY-NYUMC41/2020	EPI_ISL_419702	2020-03-18	North America / USA / New York / Brooklyn	Human		Female	59		Original			B.1	GH
hCoV-19/USA/NY-NYUMC42/2020	EPI_ISL_419703	2020-03-18	North America / USA / New York / Manhattan	Human		Female	49		Original			B.1.26	GH
hCoV-19/USA/NY-NYUMC43/2020	EPI_ISL_419704	2020-03-18	North America / USA / New York / Manhattan	Human		Male	60		Original			B.1	GH
hCoV-19/USA/NY-NYUMC44/2020	EPI_ISL_419705	2020-03-18	North America / USA / New York / Manhattan	Human		Male	52		Original			B.1	GH
hCoV-19/USA/VA-DCLS-0012/2020	EPI_ISL_419706	2020-03-10	North America / USA / Virginia	Human		unknown	unknown	unknown	Original			B.1	GH
hCoV-19/USA/VA-DCLS-0014/2020	EPI_ISL_419708	2020-03-12	North America / USA / Virginia	Human		unknown	unknown	unknown	Original			B.1	GH
hCoV-19/USA/VA-DCLS-0016/2020	EPI_ISL_419710	2020-03-12	North America / USA / Virginia	Human		unknown	unknown	unknown	Original			B.1	GH
hCoV-19/USA/VA-DCLS-0017/2020	EPI_ISL_419711	2020-03-11	North America / USA / Virginia	Human		unknown	unknown	unknown	Original			A.1	S
hCoV-19/USA/VA-DCLS-0020/2020	EPI_ISL_419712	2020-03-10	North America / USA / Virginia	Human		unknown	unknown	unknown	Original			B.1	GH
hCoV-19/USA/VA-DCLS-0021/2020	EPI_ISL_419713	2020-03-11	North America / USA / Virginia	Human		unknown	unknown	unknown	Original			A	S
hCoV-19/USA/NY-NYUMC55/2020	EPI_ISL_420570	2020-03-17	North America / USA / New York / Nassau County	Human		Male	28		Original			B.1	GH
hCoV-19/USA/NY-NYUMC56/2020	EPI_ISL_420571	2020-03-18	North America / USA / New York / Nassau County	Human		Female	48		Original			B.1	GH
hCoV-19/USA/NY-NYUMC57/2020	EPI_ISL_420572	2020-03-17	North America / USA / New York / Nassau County	Human		Male	44		Original			B.1	GH
hCoV-19/USA/NY-NYUMC58/2020	EPI_ISL_420573	2020-03-18	North America / USA / New York / Manhattan	Human		Male	85		Original			B.1	GH
hCoV-19/USA/NY-NYUMC60/2020	EPI_ISL_420575	2020-03-18	North America / USA / New York / Nassau County	Human		Female	16		Original			B.1.26	GH
hCoV-19/USA/NY-NYUMC74/2020	EPI_ISL_420590	2020-03-18	North America / USA / New York / Nassau County	Human		Female	56		Original			B.1.3	GH
hCoV-19/USA/NY-NYUMC75/2020	EPI_ISL_420591	2020-03-18	North America / USA / New York / Manhattan	Human		Male	56		Original			B.1.1.9	GR
hCoV-19/USA/AZ_4811/2020	EPI_ISL_420784	2020-03-02	North America / USA / Arizona	Human		Male	27		Original	Sputum		B.1.1	GR
hCoV-19/USA/FL_6318/2020	EPI_ISL_420785	2020-03-02	North America / USA / Florida	Human		Female	22		Original	Nasopharyngeal swab		B.1.1	GR
hCoV-19/USA/GA_1320/2020	EPI_ISL_420786	2020-03-03	North America / USA / Georgia	Human		Female	46		Original	Nasopharyngeal swab		A.3	S
hCoV-19/USA/GA_1299/2020	EPI_ISL_420787	2020-03-03	North America / USA / Georgia	Human		Male	unknown		Original	Throat (Oropharyngeal) swab		B.1.1	GR
hCoV-19/USA/GA_1445/2020	EPI_ISL_420788	2020-03-04	North America / USA / Georgia	Human		Female	unknown		Original	Throat (Oropharyngeal) swab		A.3	S
hCoV-19/USA/IL_1375/2020	EPI_ISL_420789	2020-03-01	North America / USA / Illinois	Human		Female	unknown		Original	Nasopharyngeal swab		B	L
hCoV-19/USA/IL_1293/2020	EPI_ISL_420790	2020-03-01	North America / USA / Illinois	Human		Male	unknown		Original	Nasopharyngeal swab		B	L
hCoV-19/USA/NH_0004/2020	EPI_ISL_420791	2020-02-29	North America / USA / New Hampshire	Human		Male	29		Original	Nasopharyngeal swab		B.1	GH
hCoV-19/USA/NH_0008/2020	EPI_ISL_420792	2020-03-02	North America / USA / New Hampshire	Human		Male	45		Original	Oral swab		B.1	GH
hCoV-19/USA/NY_2929/2020	EPI_ISL_420793	2020-03-02	North America / USA / New York	Human		Male	50		Original	Nasopharyngeal swab		B.1	GH
hCoV-19/USA/OR_5430/2020	EPI_ISL_420794	2020-03-01	North America / USA / Oregon	Human		Female	40		Original	Nasopharyngeal swab		B.2	V
hCoV-19/USA/RI_0556/2020	EPI_ISL_420795	2020-03-01	North America / USA / Rhode Island	Human		Female	17		Original	Nasopharyngeal swab		B.1.5	G
hCoV-19/USA/TX_2039/2020	EPI_ISL_420796	2020-02-29	North America / USA / Texas	Human		Male	63		Original	Nasopharyngeal swab		B	O
hCoV-19/USA/TX_2817/2020	EPI_ISL_420797	2020-03-01	North America / USA / Texas	Human		Female	67		Original	Nasopharyngeal swab		B.1	GH
hCoV-19/USA/TX_2967/2020	EPI_ISL_420798	2020-03-01	North America / USA / Texas	Human		Female	67		Original	Nasopharyngeal (Throat) washings		B.1	GH
hCoV-19/USA/UT-089/2020	EPI_ISL_420803	2020-03-12	North America / USA / Utah	Human		unknown	unknown	unknown	Original			B.1	G
hCoV-19/USA/UT-090/2020	EPI_ISL_420804	2020-03-14	North America / USA / Utah	Human		unknown	unknown	unknown	Original			B.1	G
hCoV-19/USA/UT-0159/2020	EPI_ISL_420805	2020-03-14	North America / USA / Utah	Human		unknown	unknown	unknown	Original			B	L
hCoV-19/USA/UT-0284/2020	EPI_ISL_420806	2020-03-14	North America / USA / Utah	Human		unknown	unknown	unknown	Original			A.1	S
hCoV-19/USA/UT-0287/2020	EPI_ISL_420807	2020-03-23	North America / USA / Utah	Human		unknown	unknown	unknown	Original			B.1.1	GR
hCoV-19/USA/UT-0288/2020	EPI_ISL_420808	2020-03-24	North America / USA / Utah	Human		unknown	unknown	unknown	Original			A.3	S
hCoV-19/USA/UT-0289/2020	EPI_ISL_420809	2020-03-24	North America / USA / Utah	Human		unknown	unknown	unknown	Original			B.1	GH
hCoV-19/USA/UT-0290/2020	EPI_ISL_420810	2020-03-27	North America / USA / Utah	Human		unknown	unknown	unknown	Original			B.1	GH
hCoV-19/USA/UT-0291/2020	EPI_ISL_420811	2020-03-27	North America / USA / Utah	Human		unknown	unknown	unknown	Original			B.1	GH
hCoV-19/USA/UT-0297/2020	EPI_ISL_420812	2020-03-27	North America / USA / Utah	Human		unknown	unknown	unknown	Original			B.1	GH
hCoV-19/USA/UT-0300/2020	EPI_ISL_420813	2020-03-27	North America / USA / Utah	Human		unknown	unknown	unknown	Original			B.1	GH
hCoV-19/USA/UT-0301/2020	EPI_ISL_420814	2020-03-27	North America / USA / Utah	Human		unknown	unknown	unknown	Original			B.1	GH
hCoV-19/USA/UT-0303/2020	EPI_ISL_420815	2020-03-24	North America / USA / Utah	Human		unknown	unknown	unknown	Original			B.1	GH
hCoV-19/USA/UT-0342/2020	EPI_ISL_420816	2020-03-24	North America / USA / Utah	Human		unknown	unknown	unknown	Original			B.1	G
hCoV-19/USA/UT-0344/2020	EPI_ISL_420817	2020-03-24	North America / USA / Utah	Human		unknown	unknown	unknown	Original			B.1	G
hCoV-19/USA/UT-0345/2020	EPI_ISL_420818	2020-03-25	North America / USA / Utah	Human		unknown	unknown	unknown	Original			B.1	GH
hCoV-19/USA/UT-0346/2020	EPI_ISL_420819	2020-03-26	North America / USA / Utah	Human		unknown	unknown	unknown	Original			B.1	GH
hCoV-19/USA/UT-0347/2020	EPI_ISL_420820	2020-03-25	North America / USA / Utah	Human		unknown	unknown	unknown	Original			B.1	G
hCoV-19/USA/UT-0348/2020	EPI_ISL_420821	2020-03-26	North America / USA / Utah	Human		unknown	unknown	unknown	Original			B.1	GH
hCoV-19/USA/UT-0349/2020	EPI_ISL_420822	2020-03-25	North America / USA / Utah	Human		unknown	unknown	unknown	Original			B.1	GH
hCoV-19/USA/UT-0350/2020	EPI_ISL_420823	2020-03-27	North America / USA / Utah	Human		unknown	unknown	unknown	Original			B.1	GH
hCoV-19/USA/UT-0352/2020	EPI_ISL_420824	2020-03-26	North America / USA / Utah	Human		unknown	unknown	unknown	Original			B.1	GH
hCoV-19/USA/UT-0361/2020	EPI_ISL_420825	2020-03-25	North America / USA / Utah	Human		unknown	unknown	unknown	Original			B.1	GH
hCoV-19/USA/WA-UW-1420/2020	EPI_ISL_423000	2020-03-18	North America / USA / Washington	Human		unknown	unknown		Original			B.1	GH
hCoV-19/USA/WA-UW-1567/2020	EPI_ISL_423001	2020-03-19	North America / USA / Washington	Human		unknown	unknown		Original			B.1	GH
hCoV-19/USA/WA-UW-1593/2020	EPI_ISL_423002	2020-03-19	North America / USA / Washington	Human		unknown	unknown		Original			B.1	GH
hCoV-19/USA/WA-UW-1583/2020	EPI_ISL_423003	2020-03-19	North America / USA / Washington	Human		unknown	unknown		Original			A.1	S
hCoV-19/USA/WA-UW-1581/2020	EPI_ISL_423004	2020-03-19	North America / USA / Washington	Human		unknown	unknown		Original			A.1	S
hCoV-19/USA/WA-UW-1603/2020	EPI_ISL_423005	2020-03-19	North America / USA / Washington	Human		unknown	unknown		Original			A.1	S
hCoV-19/USA/WA-UW-1611/2020	EPI_ISL_423006	2020-03-19	North America / USA / Washington	Human		unknown	unknown		Original			B.1	GH
hCoV-19/USA/WA-UW-1448/2020	EPI_ISL_423007	2020-03-19	North America / USA / Washington	Human		unknown	unknown		Original			A.1	S
hCoV-19/USA/WA-UW-1426/2020	EPI_ISL_423008	2020-03-18	North America / USA / Washington	Human		unknown	unknown		Original			A.1	O
hCoV-19/USA/WA-UW-1446/2020	EPI_ISL_423010	2020-03-18	North America / USA / Washington	Human		unknown	unknown		Original			B.1	GH
hCoV-19/USA/WA-UW-1561/2020	EPI_ISL_423011	2020-03-19	North America / USA / Washington	Human		unknown	unknown		Original			B.1	GH
hCoV-19/USA/WA-UW-1588/2020	EPI_ISL_423012	2020-03-19	North America / USA / Washington	Human		unknown	unknown		Original			A.1	O
hCoV-19/USA/WA-UW-1586/2020	EPI_ISL_423013	2020-03-19	North America / USA / Washington	Human		unknown	unknown		Original			B.1.1	GR
hCoV-19/USA/WA-UW-1587/2020	EPI_ISL_423014	2020-03-19	North America / USA / Washington	Human		unknown	unknown		Original			A.1	S
hCoV-19/USA/WA-UW-1552/2020	EPI_ISL_423015	2020-03-19	North America / USA / Washington	Human		unknown	unknown		Original			B.1.1	GR
hCoV-19/USA/WA-UW-1578/2020	EPI_ISL_423016	2020-03-19	North America / USA / Washington	Human		unknown	unknown		Original			A.1	S
hCoV-19/USA/WA-UW-1591/2020	EPI_ISL_423017	2020-03-19	North America / USA / Washington	Human		unknown	unknown		Original			A.1	S
hCoV-19/USA/WA-UW-1576/2020	EPI_ISL_423018	2020-03-19	North America / USA / Washington	Human		unknown	unknown		Original			B.1	GH
hCoV-19/USA/WA-UW-1574/2020	EPI_ISL_423019	2020-03-19	North America / USA / Washington	Human		unknown	unknown		Original			B.1.41	GH
hCoV-19/USA/WA-UW-1570/2020	EPI_ISL_423020	2020-03-19	North America / USA / Washington	Human		unknown	unknown		Original			B.1	GH
hCoV-19/USA/WA-UW-1569/2020	EPI_ISL_423021	2020-03-19	North America / USA / Washington	Human		unknown	unknown		Original			B.1.41	GH
hCoV-19/USA/WA-UW-1562/2020	EPI_ISL_423022	2020-03-19	North America / USA / Washington	Human		unknown	unknown		Original			A.1	S
hCoV-19/USA/UN-UW-1449/2020	EPI_ISL_423023	2020-03	North America / USA	Human		unknown	unknown		Original			B.1	G
hCoV-19/USA/WA-UW-1435/2020	EPI_ISL_423024	2020-03-17	North America / USA / Washington	Human		unknown	unknown		Original			B.1	G
hCoV-19/USA/WA-UW-1441/2020	EPI_ISL_423025	2020-03-18	North America / USA / Washington	Human		unknown	unknown		Original			A.1	S
hCoV-19/USA/WA-UW-1440/2020	EPI_ISL_423026	2020-03-18	North America / USA / Washington	Human		unknown	unknown		Original			B.1.5	G
hCoV-19/USA/WA-UW-1473/2020	EPI_ISL_423027	2020-03-18	North America / USA / Washington	Human		unknown	unknown		Original			A.1	S
hCoV-19/USA/WA-UW-1470/2020	EPI_ISL_423028	2020-03-18	North America / USA / Washington	Human		unknown	unknown		Original			B.1	GH
hCoV-19/USA/WA-UW-1471/2020	EPI_ISL_423029	2020-03-18	North America / USA / Washington	Human		unknown	unknown		Original			B.1	G
hCoV-19/USA/WA-UW-1433/2020	EPI_ISL_423030	2020-03-18	North America / USA / Washington	Human		unknown	unknown		Original			B.1	GH
hCoV-19/USA/WA-UW-1425/2020	EPI_ISL_423031	2020-03-18	North America / USA / Washington	Human		unknown	unknown		Original			B.1	GH
hCoV-19/USA/WA-UW-1608/2020	EPI_ISL_423032	2020-03-18	North America / USA / Washington	Human		unknown	unknown		Original			B.1	GH
hCoV-19/USA/WA-UW-1599/2020	EPI_ISL_423033	2020-03-18	North America / USA / Washington	Human		unknown	unknown		Original			A.1	S
hCoV-19/USA/WA-UW-1723/2020	EPI_ISL_424200	2020-03-20	North America / USA / Washington	Human		unknown	unknown		Original			B.1	GH
hCoV-19/USA/WA-UW-1651/2020	EPI_ISL_424202	2020-03-20	North America / USA / Washington	Human		unknown	unknown		Original			B.1	GH
hCoV-19/USA/WA-UW-1652/2020	EPI_ISL_424203	2020-03-20	North America / USA / Washington	Human		unknown	unknown		Original			B.1	GH
hCoV-19/USA/WA-UW-1698/2020	EPI_ISL_424204	2020-03-20	North America / USA / Washington	Human		unknown	unknown		Original			B.1	GH
hCoV-19/USA/WA-UW-1697/2020	EPI_ISL_424205	2020-03-20	North America / USA / Washington	Human		unknown	unknown		Original			B.1	GH
hCoV-19/USA/WA-UW-1716/2020	EPI_ISL_424207	2020-03-20	North America / USA / Washington	Human		unknown	unknown		Original			B.1	GH
hCoV-19/USA/WA-UW-1712/2020	EPI_ISL_424208	2020-03-20	North America / USA / Washington	Human		unknown	unknown		Original			B.1	GH
hCoV-19/USA/WA-UW-1765/2020	EPI_ISL_424209	2020-03-20	North America / USA / Washington	Human		unknown	unknown		Original			A.1	S
hCoV-19/USA/WA-UW-1718/2020	EPI_ISL_424210	2020-03-20	North America / USA / Washington	Human		unknown	unknown		Original			A.1	S
hCoV-19/USA/WA-UW-1689/2020	EPI_ISL_424211	2020-03-19	North America / USA / Washington	Human		unknown	unknown		Original			B.1	GH
hCoV-19/USA/WA-UW-1715/2020	EPI_ISL_424212	2020-03-19	North America / USA / Washington	Human		unknown	unknown		Original			B.1	GH
hCoV-19/USA/WA-UW-1670/2020	EPI_ISL_424213	2020-03-20	North America / USA / Washington	Human		unknown	unknown		Original			A.1	S
hCoV-19/USA/WA-UW-1677/2020	EPI_ISL_424214	2020-03-20	North America / USA / Washington	Human		unknown	unknown		Original			B.1	G
hCoV-19/USA/WA-UW-1680/2020	EPI_ISL_424215	2020-03-20	North America / USA / Washington	Human		unknown	unknown		Original			B.1.43	GH
hCoV-19/USA/WA-UW-1690/2020	EPI_ISL_424216	2020-03-19	North America / USA / Washington	Human		unknown	unknown		Original			B.1	GH
hCoV-19/USA/WA-UW-1682/2020	EPI_ISL_424218	2020-03-20	North America / USA / Washington	Human		unknown	unknown		Original			A.1	O
hCoV-19/USA/WA-UW-1695/2020	EPI_ISL_424219	2020-03-20	North America / USA / Washington	Human		unknown	unknown		Original			A.1	S
hCoV-19/USA/WA-UW-1729/2020	EPI_ISL_424220	2020-03-21	North America / USA / Washington	Human		unknown	unknown		Original			A.1	O
hCoV-19/USA/WA-UW-1748/2020	EPI_ISL_424221	2020-03-21	North America / USA / Washington	Human		unknown	unknown		Original			B.1	G
hCoV-19/USA/WA-UW-1700/2020	EPI_ISL_424222	2020-03-20	North America / USA / Washington	Human		unknown	unknown		Original			A.1	S
hCoV-19/USA/WA-UW-1744/2020	EPI_ISL_424223	2020-03-21	North America / USA / Washington	Human		unknown	unknown		Original			A.1	S
hCoV-19/USA/WA-UW-1745/2020	EPI_ISL_424224	2020-03-21	North America / USA / Washington	Human		unknown	unknown		Original			B.2	V
hCoV-19/USA/WA-UW-1707/2020	EPI_ISL_424225	2020-03-21	North America / USA / Washington	Human		unknown	unknown		Original			B.1	GH
hCoV-19/USA/WA-UW-1705/2020	EPI_ISL_424226	2020-03-21	North America / USA / Washington	Human		unknown	unknown		Original			A.1	S
hCoV-19/USA/WA-UW-1706/2020	EPI_ISL_424227	2020-03-21	North America / USA / Washington	Human		unknown	unknown		Original			B.1	GH
hCoV-19/USA/WA-UW-1702/2020	EPI_ISL_424228	2020-03-21	North America / USA / Washington	Human		unknown	unknown		Original			A.1	S
hCoV-19/USA/WA-UW-1724/2020	EPI_ISL_424229	2020-03-21	North America / USA / Washington	Human		unknown	unknown		Original			B.1	GH
hCoV-19/USA/WA-UW-1709/2020	EPI_ISL_424230	2020-03-21	North America / USA / Washington	Human		unknown	unknown		Original			A.1	S
hCoV-19/USA/WA-UW-1731/2020	EPI_ISL_424231	2020-03-21	North America / USA / Washington	Human		unknown	unknown		Original			A.1	S
hCoV-19/USA/WA-UW-1708/2020	EPI_ISL_424232	2020-03-21	North America / USA / Washington	Human		unknown	unknown		Original			A.1	O
hCoV-19/USA/WA-UW-1772/2020	EPI_ISL_424233	2020-03-21	North America / USA / Washington	Human		unknown	unknown		Original			B.1.5	G
hCoV-19/USA/WA-UW-1722/2020	EPI_ISL_424234	2020-03-21	North America / USA / Washington	Human		unknown	unknown		Original			B.1.41	GH
hCoV-19/USA/WA-UW-1733/2020	EPI_ISL_424235	2020-03-21	North America / USA / Washington	Human		unknown	unknown		Original			B.1	GH
hCoV-19/USA/WA-UW-1732/2020	EPI_ISL_424236	2020-03-21	North America / USA / Washington	Human		unknown	unknown		Original			B.1	G
hCoV-19/USA/WA-UW-1739/2020	EPI_ISL_424237	2020-03-21	North America / USA / Washington	Human		unknown	unknown		Original			B.1	GH
hCoV-19/USA/WA-UW-1741/2020	EPI_ISL_424238	2020-03-21	North America / USA / Washington	Human		unknown	unknown		Original			B.1	G
hCoV-19/USA/WA-UW-1750/2020	EPI_ISL_424239	2020-03-21	North America / USA / Washington	Human		unknown	unknown		Original			B.1.41	GH
hCoV-19/USA/WA-UW-1730/2020	EPI_ISL_424240	2020-03-21	North America / USA / Washington	Human		unknown	unknown		Original			A.1	S
hCoV-19/USA/WA-UW-1735/2020	EPI_ISL_424241	2020-03-21	North America / USA / Washington	Human		unknown	unknown		Original			A.1	S
hCoV-19/USA/WA-UW-1753/2020	EPI_ISL_424242	2020-03-21	North America / USA / Washington	Human		unknown	unknown		Original			B.1	GH
hCoV-19/USA/WA-UW-1756/2020	EPI_ISL_424243	2020-03-21	North America / USA / Washington	Human		unknown	unknown		Original			A.1	S
hCoV-19/USA/WA-UW-1770/2020	EPI_ISL_424244	2020-03-22	North America / USA / Washington	Human		unknown	unknown		Original			B.1	GH
hCoV-19/USA/WA-UW-1762/2020	EPI_ISL_424245	2020-03-21	North America / USA / Washington	Human		unknown	unknown		Original			B.1	GH
hCoV-19/USA/WA-UW-1758/2020	EPI_ISL_424246	2020-03-21	North America / USA / Washington	Human		unknown	unknown		Original			B.1	GH
hCoV-19/USA/WA-UW-1760/2020	EPI_ISL_424247	2020-03-21	North America / USA / Washington	Human		unknown	unknown		Original			A.1	S
hCoV-19/USA/UN-UW-1773/2020	EPI_ISL_424248	2020-03	North America / USA	Human		unknown	unknown		Original			B.1	G
hCoV-19/USA/UN-UW-1791/2020	EPI_ISL_424249	2020-03-20	North America / USA	Human		unknown	unknown		Original			A.1	S
hCoV-19/USA/WA-UW-1785/2020	EPI_ISL_424250	2020-03-19	North America / USA / Washington	Human		unknown	unknown		Original			A.1	S
hCoV-19/USA/WA-UW-1801/2020	EPI_ISL_424251	2020-03-23	North America / USA / Washington	Human		unknown	unknown		Original			B.1	GH
hCoV-19/USA/WA-UW-1840/2020	EPI_ISL_424252	2020-03-23	North America / USA / Washington	Human		unknown	unknown		Original			A.1	S
hCoV-19/USA/WA-UW-1792/2020	EPI_ISL_424253	2020-03-21	North America / USA / Washington	Human		unknown	unknown		Original			B.1	GH
hCoV-19/USA/WA-UW-1796/2020	EPI_ISL_424254	2020-03-21	North America / USA / Washington	Human		unknown	unknown		Original			B.1	G
hCoV-19/USA/UN-UW-1832/2020	EPI_ISL_424255	2020-03-16	North America / USA	Human		unknown	unknown		Original			B.2	V
hCoV-19/USA/WA-UW-1774/2020	EPI_ISL_424256	2020-03-22	North America / USA / Washington	Human		unknown	unknown		Original			B.1	GH
hCoV-19/USA/WA-UW-1775/2020	EPI_ISL_424257	2020-03-22	North America / USA / Washington	Human		unknown	unknown		Original			B.1.1	GR
hCoV-19/USA/WA-UW-1778/2020	EPI_ISL_424258	2020-03-22	North America / USA / Washington	Human		unknown	unknown		Original			A.1	S
hCoV-19/USA/WA-UW-1797/2020	EPI_ISL_424259	2020-03-22	North America / USA / Washington	Human		unknown	unknown		Original			B.1	GH
hCoV-19/USA/WA-UW-1779/2020	EPI_ISL_424260	2020-03-22	North America / USA / Washington	Human		unknown	unknown		Original			B.1	GH
hCoV-19/USA/WA-UW-1784/2020	EPI_ISL_424261	2020-03-21	North America / USA / Washington	Human		unknown	unknown		Original			A.1	S
hCoV-19/USA/WA-UW-1782/2020	EPI_ISL_424262	2020-03-22	North America / USA / Washington	Human		unknown	unknown		Original			A.1	S
hCoV-19/USA/WA-UW-1799/2020	EPI_ISL_424263	2020-03-22	North America / USA / Washington	Human		unknown	unknown		Original			B.1.43	GH
hCoV-19/USA/WA-UW-1805/2020	EPI_ISL_424264	2020-03-22	North America / USA / Washington	Human		unknown	unknown		Original			A.1	S
hCoV-19/USA/UN-UW-1818/2020	EPI_ISL_424266	2020-03-22	North America / USA	Human		unknown	unknown		Original			A.1	O
hCoV-19/USA/UN-UW-1817/2020	EPI_ISL_424267	2020-03-22	North America / USA	Human		unknown	unknown		Original			A.1	S
hCoV-19/USA/UN-UW-1816/2020	EPI_ISL_424268	2020-03-22	North America / USA	Human		unknown	unknown		Original			A.1	S
hCoV-19/USA/WA-UW-1828/2020	EPI_ISL_424269	2020-03-22	North America / USA / Washington	Human		unknown	unknown		Original			A.1	S
hCoV-19/USA/WA-UW-1831/2020	EPI_ISL_424270	2020-03-22	North America / USA / Washington	Human		unknown	unknown		Original			B.1	GH
hCoV-19/USA/WA-UW-1827/2020	EPI_ISL_424271	2020-03-22	North America / USA / Washington	Human		unknown	unknown		Original			B.1	G
hCoV-19/USA/WA-UW-1826/2020	EPI_ISL_424273	2020-03-22	North America / USA / Washington	Human		unknown	unknown		Original			B.1	GH
hCoV-19/USA/WA-UW-1824/2020	EPI_ISL_424274	2020-03-22	North America / USA / Washington	Human		unknown	unknown		Original			B.1	GH
hCoV-19/USA/WA-UW-1821/2020	EPI_ISL_424275	2020-03-22	North America / USA / Washington	Human		unknown	unknown		Original			A.1	S
hCoV-19/USA/WA-UW-1822/2020	EPI_ISL_424276	2020-03-22	North America / USA / Washington	Human		unknown	unknown		Original			A.1	S
hCoV-19/USA/WA-UW-1866/2020	EPI_ISL_424278	2020-03-23	North America / USA / Washington	Human		unknown	unknown		Original			B.1	G
hCoV-19/USA/WA-UW-1850/2020	EPI_ISL_424279	2020-03-23	North America / USA / Washington	Human		unknown	unknown		Original			A.1	S
hCoV-19/USA/WA-UW-1868/2020	EPI_ISL_424280	2020-03-23	North America / USA / Washington	Human		unknown	unknown		Original			B.4	O
hCoV-19/USA/WA-UW-1864/2020	EPI_ISL_424281	2020-03-23	North America / USA / Washington	Human		unknown	unknown		Original			B.1	GH
hCoV-19/USA/WA-UW-1835/2020	EPI_ISL_424282	2020-03-23	North America / USA / Washington	Human		unknown	unknown		Original			A.1	O
hCoV-19/USA/WA-UW-1863/2020	EPI_ISL_424284	2020-03-23	North America / USA / Washington	Human		unknown	unknown		Original			A.1	S
hCoV-19/USA/OR-UW-1851/2020	EPI_ISL_424285	2020-03-21	North America / USA / Oregon	Human		unknown	unknown		Original			A.1	S
hCoV-19/USA/OR-UW-1849/2020	EPI_ISL_424286	2020-03-20	North America / USA / Oregon	Human		unknown	unknown		Original			A.1	S
hCoV-19/USA/WA-UW-1843/2020	EPI_ISL_424287	2020-03-23	North America / USA / Washington	Human		unknown	unknown		Original			A.1	S
hCoV-19/USA/WA-UW-1846/2020	EPI_ISL_424288	2020-03-22	North America / USA / Washington	Human		unknown	unknown		Original			A.1	O
hCoV-19/USA/WA-UW-1860/2020	EPI_ISL_424289	2020-03-23	North America / USA / Washington	Human		unknown	unknown		Original			A.1	S
hCoV-19/USA/WA-UW-1853/2020	EPI_ISL_424290	2020-03-23	North America / USA / Washington	Human		unknown	unknown		Original			B.1	G
hCoV-19/USA/WA-UW-1854/2020	EPI_ISL_424291	2020-03-23	North America / USA / Washington	Human		unknown	unknown		Original			B.1	GH
hCoV-19/USA/WA-UW-1855/2020	EPI_ISL_424292	2020-03-23	North America / USA / Washington	Human		unknown	unknown		Original			A.1	O
hCoV-19/USA/WA-UW-1870/2020	EPI_ISL_424293	2020-03-23	North America / USA / Washington	Human		unknown	unknown		Original			B.1	GH
hCoV-19/USA/WA-UW-1872/2020	EPI_ISL_424294	2020-03-23	North America / USA / Washington	Human		unknown	unknown		Original			B.1.43	GH
hCoV-19/USA/WA-UW-1905/2020	EPI_ISL_424295	2020-03-23	North America / USA / Washington	Human		unknown	unknown		Original			A.1	O
hCoV-19/USA/WA-UW-1919/2020	EPI_ISL_424296	2020-03-23	North America / USA / Washington	Human		unknown	unknown		Original			A.1	S
hCoV-19/USA/WA-UW-1913/2020	EPI_ISL_424297	2020-03-23	North America / USA / Washington	Human		unknown	unknown		Original			A.1	S
hCoV-19/USA/WA-UW-1920/2020	EPI_ISL_424298	2020-03-23	North America / USA / Washington	Human		unknown	unknown		Original			A.1	S
hCoV-19/USA/WA-UW-1904/2020	EPI_ISL_424299	2020-03-23	North America / USA / Washington	Human		unknown	unknown		Original			B.1	GH
hCoV-19/USA/WA-UW-1879/2020	EPI_ISL_424300	2020-03-21	North America / USA / Washington	Human		unknown	unknown		Original			B.1	GH
hCoV-19/USA/WA-UW-1948/2020	EPI_ISL_424301	2020-03-24	North America / USA / Washington	Human		unknown	unknown		Original			B.4	O
hCoV-19/USA/WA-UW-1878/2020	EPI_ISL_424302	2020-03-24	North America / USA / Washington	Human		unknown	unknown		Original			B.1	GH
hCoV-19/USA/WA-UW-1930/2020	EPI_ISL_424304	2020-03-24	North America / USA / Washington	Human		unknown	unknown		Original			B.1.26	GH
hCoV-19/USA/WA-UW-1877/2020	EPI_ISL_424305	2020-03-24	North America / USA / Washington	Human		unknown	unknown		Original			B.1	GH
hCoV-19/USA/WA-UW-1874/2020	EPI_ISL_424306	2020-03-23	North America / USA / Washington	Human		unknown	unknown		Original			B.1	G
hCoV-19/USA/OR-UW-1885/2020	EPI_ISL_424307	2020-03-23	North America / USA / Oregon	Human		unknown	unknown		Original			B.1	GH
hCoV-19/USA/OR-UW-1887/2020	EPI_ISL_424308	2020-03-22	North America / USA / Oregon	Human		unknown	unknown		Original			A.1	O
hCoV-19/USA/WA-UW-1881/2020	EPI_ISL_424309	2020-03-24	North America / USA / Washington	Human		unknown	unknown		Original			B.1	GH
hCoV-19/USA/WA-UW-1888/2020	EPI_ISL_424310	2020-03-23	North America / USA / Washington	Human		unknown	unknown		Original			B.1	GH
hCoV-19/USA/WA-UW-1880/2020	EPI_ISL_424311	2020-03-24	North America / USA / Washington	Human		unknown	unknown		Original			B.1	GH
hCoV-19/USA/WA-UW-1955/2020	EPI_ISL_424312	2020-03-24	North America / USA / Washington	Human		unknown	unknown		Original			B.1	GH
hCoV-19/USA/WA-UW-1956/2020	EPI_ISL_424313	2020-03-24	North America / USA / Washington	Human		unknown	unknown		Original			B.1	GH
hCoV-19/USA/WA-UW-1921/2020	EPI_ISL_424314	2020-03-24	North America / USA / Washington	Human		unknown	unknown		Original			B.1	GH
hCoV-19/USA/ID-UW-1957/2020	EPI_ISL_424315	2020-03-20	North America / USA / Idaho	Human		unknown	unknown		Original			B.1	G
hCoV-19/USA/WA-UW-1890/2020	EPI_ISL_424316	2020-03-24	North America / USA / Washington	Human		unknown	unknown		Original			B.1	GH
hCoV-19/USA/WA-UW-1928/2020	EPI_ISL_424317	2020-03-24	North America / USA / Washington	Human		unknown	unknown		Original			B.1	GH
hCoV-19/USA/ID-UW-1938/2020	EPI_ISL_424318	2020-03-22	North America / USA / Idaho	Human		unknown	unknown		Original			B.1	GH
hCoV-19/USA/ID-UW-1935/2020	EPI_ISL_424319	2020-03-22	North America / USA / Idaho	Human		unknown	unknown		Original			B.1	GH
hCoV-19/USA/ID-UW-1925/2020	EPI_ISL_424321	2020-03-20	North America / USA / Idaho	Human		unknown	unknown		Original			B.1	GH
hCoV-19/USA/ID-UW-1934/2020	EPI_ISL_424322	2020-03-20	North America / USA / Idaho	Human		unknown	unknown		Original			B.1	GH
hCoV-19/USA/WA-UW-1944/2020	EPI_ISL_424323	2020-03-24	North America / USA / Washington	Human		unknown	unknown		Original			A.1	S
hCoV-19/USA/WA-UW-1965/2020	EPI_ISL_424324	2020-03-24	North America / USA / Washington	Human		unknown	unknown		Original			B.1	G
hCoV-19/USA/WA-UW-1954/2020	EPI_ISL_424325	2020-03-24	North America / USA / Washington	Human		unknown	unknown		Original			B.1	GH
hCoV-19/USA/WA-UW-1968/2020	EPI_ISL_424326	2020-03-20	North America / USA / Washington	Human		unknown	unknown		Original			A.1	S
hCoV-19/USA/WA-UW-1947/2020	EPI_ISL_424327	2020-03-23	North America / USA / Washington	Human		unknown	unknown		Original			B.1	GH
hCoV-19/USA/WA-UW-1984/2020	EPI_ISL_424329	2020-03-24	North America / USA / Washington	Human		unknown	unknown		Original			A.1	S
hCoV-19/USA/WA-UW-1865/2020	EPI_ISL_424330	2020-03-23	North America / USA / Washington	Human		unknown	unknown		Original			B.1	GH
hCoV-19/USA/WA-UW-1907/2020	EPI_ISL_424331	2020-03-22	North America / USA / Washington	Human		unknown	unknown		Original			B.1	GH
hCoV-19/USA/WA-UW-1917/2020	EPI_ISL_424332	2020-03-22	North America / USA / Washington	Human		unknown	unknown		Original			B.1.1	GR
hCoV-19/USA/WA-UW-2006/2020	EPI_ISL_424333	2020-03-24	North America / USA / Washington	Human		unknown	unknown		Original			B.1	GH
hCoV-19/USA/WA-UW-1994/2020	EPI_ISL_424334	2020-03-24	North America / USA / Washington	Human		unknown	unknown		Original			B.1	GH
hCoV-19/USA/WA-UW-1998/2020	EPI_ISL_424335	2020-03-24	North America / USA / Washington	Human		unknown	unknown		Original			B.1	GH
hCoV-19/USA/WA-UW-1988/2020	EPI_ISL_424336	2020-03-24	North America / USA / Washington	Human		unknown	unknown		Original			A.1	O
hCoV-19/USA/WA-UW-1977/2020	EPI_ISL_424337	2020-03-24	North America / USA / Washington	Human		unknown	unknown		Original			B.1	GH
hCoV-19/USA/WA-UW-1986/2020	EPI_ISL_424338	2020-03-24	North America / USA / Washington	Human		unknown	unknown		Original			A.1	S
hCoV-19/USA/WA-UW-2016/2020	EPI_ISL_424339	2020-03-24	North America / USA / Washington	Human		unknown	unknown		Original			B.1	GH
hCoV-19/USA/WA-UW-2009/2020	EPI_ISL_424340	2020-03-24	North America / USA / Washington	Human		unknown	unknown		Original			B.1	GH
hCoV-19/USA/WA-UW-2008/2020	EPI_ISL_424341	2020-03-24	North America / USA / Washington	Human		unknown	unknown		Original			B.1.38	GH
hCoV-19/USA/AK-PHL037/2020	EPI_ISL_424346	2020-03-21	North America / USA / Alaska / Southeast	Human		Female	unknown	unknown	Original	Nasopharyngeal swab		B.2	V
hCoV-19/USA/AK-PHL077/2020	EPI_ISL_424347	2020-03-29	North America / USA / Alaska / Interior	Human		Female	unknown	unknown	Original	Nasopharyngeal swab		B.1	G
hCoV-19/USA/NC_200173/2020	EPI_ISL_424353	2020-03	North America / USA / North Carolina	Human		unknown	unknown	unknown	Original	Nasal Swab		B.1	GH
hCoV-19/USA/NC_200189/2020	EPI_ISL_424354	2020-03	North America / USA / North Carolina	Human		unknown	unknown	unknown	Original	Nasal Swab		B.1	GH
hCoV-19/USA/CA-CZB0700/2020	EPI_ISL_429070	2020-03-23	North America / USA / California / San Francisco	Human		unknown	unknown		Original	Nasopharyngeal/oropharyngeal swab		A.1	S
hCoV-19/USA/CA-CZB099/2020	EPI_ISL_429071	2020-03-28	North America / USA / California / San Francisco	Human		unknown	unknown		Original	Nasopharyngeal/oropharyngeal swab		A.1	S
hCoV-19/USA/CA-CZB0719/2020	EPI_ISL_429072	2020-03-31	North America / USA / California / San Francisco	Human		unknown	unknown		Original	Nasopharyngeal/oropharyngeal swab		A.1	S
hCoV-19/USA/CA-CZB017/2020	EPI_ISL_429073	2020-03-25	North America / USA / California / San Francisco	Human		unknown	unknown		Original	Nasopharyngeal/oropharyngeal swab		A.1	S
hCoV-19/USA/UT-0511/2020	EPI_ISL_430058	2020-04-03	North America / USA / Utah	Human		unknown	unknown		Original			B.1	G
hCoV-19/USA/UT-0513/2020	EPI_ISL_430059	2020-04-03	North America / USA / Utah	Human		unknown	unknown		Original			B.1	G
hCoV-19/USA/UT-0514/2020	EPI_ISL_430060	2020-04-03	North America / USA / Utah	Human		unknown	unknown		Original			B.1	G
hCoV-19/USA/UT-0519/2020	EPI_ISL_430061	2020-04-03	North America / USA / Utah	Human		unknown	unknown		Original			B.1	GH
hCoV-19/USA/UT-0520/2020	EPI_ISL_430062	2020-04-03	North America / USA / Utah	Human		unknown	unknown		Original			B.1	GH
hCoV-19/USA/WA-S259/2020	EPI_ISL_430113	2020-03-04	North America / USA / Washington / King County	Human		unknown	unknown	unknown	Original			A.1	S
hCoV-19/USA/WA-S260/2020	EPI_ISL_430114	2020-03-12	North America / USA / Washington / King County	Human		unknown	unknown	unknown	Original			A.1	S
hCoV-19/USA/WA-S261/2020	EPI_ISL_430115	2020-03-30	North America / USA / Washington	Human		unknown	unknown	unknown	Original			B.1	GH
hCoV-19/USA/WA-S262/2020	EPI_ISL_430116	2020-03-16	North America / USA / Washington	Human		unknown	unknown	unknown	Original			A.3	S
hCoV-19/USA/WA-S263/2020	EPI_ISL_430117	2020-03-05	North America / USA / Washington / King County	Human		unknown	unknown	unknown	Original			A.1	S
hCoV-19/USA/WA-S264/2020	EPI_ISL_430118	2020-03-03	North America / USA / Washington / King County	Human		unknown	unknown	unknown	Original			A.1	S
hCoV-19/USA/WA-S265/2020	EPI_ISL_430119	2020-03-05	North America / USA / Washington / Snohomish County	Human		unknown	unknown	unknown	Original			A.1	S
hCoV-19/USA/WA-S267/2020	EPI_ISL_430121	2020-03-31	North America / USA / Washington / King County	Human		unknown	unknown	unknown	Original			B.1	GH
hCoV-19/USA/WA-S268/2020	EPI_ISL_430122	2020-03-05	North America / USA / Washington / King County	Human		unknown	unknown	unknown	Original			A.1	S
hCoV-19/USA/WA-S269/2020	EPI_ISL_430123	2020-03-10	North America / USA / Washington / King County	Human		unknown	unknown	unknown	Original			A.1	S
hCoV-19/USA/WA-S270/2020	EPI_ISL_430124	2020-03-06	North America / USA / Washington / King County	Human		unknown	unknown	unknown	Original			A.1	S
hCoV-19/USA/WA-S271/2020	EPI_ISL_430125	2020-03-31	North America / USA / Washington / King County	Human		unknown	unknown	unknown	Original			A.1	S
hCoV-19/USA/WA-S272/2020	EPI_ISL_430126	2020-02-26	North America / USA / Washington / King County	Human		unknown	unknown	unknown	Original			A.1	S
hCoV-19/USA/WA-S273/2020	EPI_ISL_430127	2020-03-12	North America / USA / Washington / King County	Human		unknown	unknown	unknown	Original			A.1	S
hCoV-19/USA/WA-S274/2020	EPI_ISL_430128	2020-03-08	North America / USA / Washington / King County	Human		unknown	unknown	unknown	Original			B.1	GH
hCoV-19/USA/WA-S275/2020	EPI_ISL_430129	2020-03-06	North America / USA / Washington / King County	Human		unknown	unknown	unknown	Original			A.1	S
hCoV-19/USA/WA-S276/2020	EPI_ISL_430130	2020-04-01	North America / USA / Washington	Human		unknown	unknown	unknown	Original			B.1	GH
hCoV-19/USA/WA-S277/2020	EPI_ISL_430131	2020-02-22	North America / USA / Washington / King County	Human		unknown	unknown	unknown	Original			A.1	S
hCoV-19/USA/WA-S278/2020	EPI_ISL_430132	2020-03-17	North America / USA / Washington	Human		unknown	unknown	unknown	Original			A.3	S
hCoV-19/USA/WA-S279/2020	EPI_ISL_430133	2020-03-04	North America / USA / Washington / King County	Human		unknown	unknown	unknown	Original			A.1	S
hCoV-19/USA/WA-S280/2020	EPI_ISL_430134	2020-03-09	North America / USA / Washington / King County	Human		unknown	unknown	unknown	Original			A.1	S
hCoV-19/USA/WA-S281/2020	EPI_ISL_430135	2020-02-29	North America / USA / Washington / King County	Human		unknown	unknown	unknown	Original			A.1	S
hCoV-19/USA/WA-S282/2020	EPI_ISL_430136	2020-03-10	North America / USA / Washington / King County	Human		unknown	unknown	unknown	Original			B.1	GH
hCoV-19/USA/WA-S283/2020	EPI_ISL_430137	2020-03-21	North America / USA / Washington / King County	Human		unknown	unknown	unknown	Original			A.1	S
hCoV-19/USA/WA-S286/2020	EPI_ISL_430140	2020-03-15	North America / USA / Washington / Pierce County	Human		unknown	unknown	unknown	Original			A.1	S
hCoV-19/USA/WA-S287/2020	EPI_ISL_430141	2020-03-06	North America / USA / Washington / King County	Human		unknown	unknown	unknown	Original			A.1	S
hCoV-19/USA/WA-S288/2020	EPI_ISL_430142	2020-03-06	North America / USA / Washington / King County	Human		unknown	unknown	unknown	Original			A.1	S
hCoV-19/USA/WA-S289/2020	EPI_ISL_430143	2020-03-23	North America / USA / Washington / King County	Human		unknown	unknown	unknown	Original			B.1.26	GH
hCoV-19/USA/WA-S292/2020	EPI_ISL_430146	2020-03-05	North America / USA / Washington / King County	Human		unknown	unknown	unknown	Original			A.1	S
hCoV-19/USA/WA-S293/2020	EPI_ISL_430147	2020-04-01	North America / USA / Washington	Human		unknown	unknown	unknown	Original			B.1	GH
hCoV-19/USA/WA-S294/2020	EPI_ISL_430148	2020-03-23	North America / USA / Washington / King County	Human		unknown	unknown	unknown	Original			B.1.26	GH
hCoV-19/USA/WA-S295/2020	EPI_ISL_430149	2020-03-31	North America / USA / Washington / King County	Human		unknown	unknown	unknown	Original			B.1.26	GH
hCoV-19/USA/WA-S296/2020	EPI_ISL_430150	2020-03-13	North America / USA / Washington / King County	Human		unknown	unknown	unknown	Original			A.1	S
hCoV-19/USA/WA-S297/2020	EPI_ISL_430151	2020-03-13	North America / USA / Washington / King County	Human		unknown	unknown	unknown	Original			A.1	S
hCoV-19/USA/WA-S298/2020	EPI_ISL_430152	2020-03-05	North America / USA / Washington / King County	Human		unknown	unknown	unknown	Original			A.1	S
hCoV-19/USA/WA-S299/2020	EPI_ISL_430153	2020-03-31	North America / USA / Washington / King County	Human		unknown	unknown	unknown	Original			A.1	S
hCoV-19/USA/WA-S300/2020	EPI_ISL_430154	2020-03-25	North America / USA / Washington / King County	Human		unknown	unknown	unknown	Original			B.1	GH
hCoV-19/USA/WA-S301/2020	EPI_ISL_430155	2020-03-14	North America / USA / Washington / Pierce County	Human		unknown	unknown	unknown	Original			A.1	S
hCoV-19/USA/WA-S123/2020	EPI_ISL_430160	2020-02-29	North America / USA / Washington	Human		unknown	unknown		Original			A.1	S
hCoV-19/USA/WA-S124/2020	EPI_ISL_430161	2020-03-13	North America / USA / Washington / King County	Human		unknown	unknown		Original			A.1	S
hCoV-19/USA/WA-S125/2020	EPI_ISL_430162	2020-03-13	North America / USA / Washington / King County	Human		unknown	unknown		Original			A.1	S
hCoV-19/USA/WA-S126/2020	EPI_ISL_430163	2020-03-13	North America / USA / Washington / King County	Human		unknown	unknown		Original			A.1	S
hCoV-19/USA/WA-S127/2020	EPI_ISL_430164	2020-03-13	North America / USA / Washington / King County	Human		unknown	unknown		Original			A.1	S
hCoV-19/USA/WA-S128/2020	EPI_ISL_430165	2020-03-13	North America / USA / Washington / King County	Human		unknown	unknown		Original			A.1	S
hCoV-19/USA/WA-S129/2020	EPI_ISL_430166	2020-03-13	North America / USA / Washington / King County	Human		unknown	unknown		Original			A.1	S
hCoV-19/USA/WA-S130/2020	EPI_ISL_430167	2020-03-13	North America / USA / Washington / King County	Human		unknown	unknown		Original			A.1	S
hCoV-19/USA/WA-S131/2020	EPI_ISL_430168	2020-03-13	North America / USA / Washington / King County	Human		unknown	unknown		Original			A.1	S
hCoV-19/USA/WA-S132/2020	EPI_ISL_430169	2020-03-13	North America / USA / Washington / King County	Human		unknown	unknown		Original			A.1	S
hCoV-19/USA/WA-S133/2020	EPI_ISL_430170	2020-03-13	North America / USA / Washington / King County	Human		unknown	unknown		Original			A.1	S
hCoV-19/USA/WA-S134/2020	EPI_ISL_430171	2020-03-13	North America / USA / Washington / King County	Human		unknown	unknown		Original			A.1	S
hCoV-19/USA/WA-S135/2020	EPI_ISL_430172	2020-03-13	North America / USA / Washington / King County	Human		unknown	unknown		Original			A.1	S
hCoV-19/USA/WA-S136/2020	EPI_ISL_430173	2020-03-13	North America / USA / Washington / King County	Human		unknown	unknown		Original			A.1	S
hCoV-19/USA/WA-S137/2020	EPI_ISL_430174	2020-03-13	North America / USA / Washington / King County	Human		unknown	unknown		Original			A.1	S
hCoV-19/USA/WA-S138/2020	EPI_ISL_430175	2020-03-12	North America / USA / Washington / Snohomish County	Human		unknown	unknown		Original			A.1	S
hCoV-19/USA/WA-S139/2020	EPI_ISL_430176	2020-03-12	North America / USA / Washington / King County	Human		unknown	unknown		Original			A.1	S
hCoV-19/USA/WA-S140/2020	EPI_ISL_430177	2020-03-12	North America / USA / Washington / King County	Human		unknown	unknown		Original			A.1	S
hCoV-19/USA/WA-S141/2020	EPI_ISL_430178	2020-03-13	North America / USA / Washington / King County	Human		unknown	unknown		Original			A.1	S
hCoV-19/USA/WA-S142/2020	EPI_ISL_430179	2020-03-13	North America / USA / Washington / King County	Human		unknown	unknown		Original			A.1	S
hCoV-19/USA/WA-S143/2020	EPI_ISL_430180	2020-03-15	North America / USA / Washington / King County	Human		unknown	unknown		Original			A.1	S
hCoV-19/USA/WA-S144/2020	EPI_ISL_430181	2020-03-15	North America / USA / Washington / King County	Human		unknown	unknown		Original			A.1	S
hCoV-19/USA/WA-S145/2020	EPI_ISL_430182	2020-03-15	North America / USA / Washington / King County	Human		unknown	unknown		Original			A.1	S
hCoV-19/USA/WA-S146/2020	EPI_ISL_430183	2020-03-14	North America / USA / Washington / King County	Human		unknown	unknown		Original			B.1	GH
hCoV-19/USA/WA-S147/2020	EPI_ISL_430184	2020-03-14	North America / USA / Washington / King County	Human		unknown	unknown		Original			A.1	S
hCoV-19/USA/WA-S148/2020	EPI_ISL_430185	2020-03-13	North America / USA / Washington / King County	Human		unknown	unknown		Original			B.1	GH
hCoV-19/USA/WA-S149/2020	EPI_ISL_430186	2020-03-14	North America / USA / Washington / King County	Human		unknown	unknown		Original			B.2.2	V
hCoV-19/USA/WA-S150/2020	EPI_ISL_430187	2020-03-14	North America / USA / Washington / King County	Human		unknown	unknown		Original			A.1	S
hCoV-19/USA/WA-S151/2020	EPI_ISL_430188	2020-03-16	North America / USA / Washington / Snohomish County	Human		unknown	unknown		Original			A.1	S
hCoV-19/USA/WA-S152/2020	EPI_ISL_430189	2020-03-16	North America / USA / Washington / King County	Human		unknown	unknown		Original			A.1	S
hCoV-19/USA/WA-S153/2020	EPI_ISL_430190	2020-03-16	North America / USA / Washington / King County	Human		unknown	unknown		Original			A.1	S
hCoV-19/USA/WA-S154/2020	EPI_ISL_430191	2020-03-16	North America / USA / Washington / King County	Human		unknown	unknown		Original			A.1	S
hCoV-19/USA/WA-S156/2020	EPI_ISL_430193	2020-03-16	North America / USA / Washington / King County	Human		unknown	unknown		Original			A.1	S
hCoV-19/USA/WA-S158/2020	EPI_ISL_430196	2020-03-16	North America / USA / Washington / Snohomish County	Human		unknown	unknown		Original			A.1	S
hCoV-19/USA/WA-S159/2020	EPI_ISL_430197	2020-03-16	North America / USA / Washington / Snohomish County	Human		unknown	unknown		Original			A.1	S
hCoV-19/USA/WA-S160/2020	EPI_ISL_430198	2020-03-17	North America / USA / Washington / King County	Human		unknown	unknown		Original			A.1	S
hCoV-19/USA/WA-S161/2020	EPI_ISL_430199	2020-03-17	North America / USA / Washington / King County	Human		unknown	unknown		Original			A.1	S
hCoV-19/USA/WA-S162/2020	EPI_ISL_430200	2020-03-04	North America / USA / Washington	Human		unknown	unknown		Original			A.1	S
hCoV-19/USA/WA-S163/2020	EPI_ISL_430201	2020-03-04	North America / USA / Washington	Human		unknown	unknown		Original			A.1	S
hCoV-19/USA/WA-S164/2020	EPI_ISL_430202	2020-03-02	North America / USA / Washington	Human		unknown	unknown		Original			A.1	S
hCoV-19/USA/WA-S166/2020	EPI_ISL_430204	2020-03-18	North America / USA / Washington / King County	Human		unknown	unknown		Original			A.1	S
hCoV-19/USA/WA-S167/2020	EPI_ISL_430205	2020-03-18	North America / USA / Washington / Whatcom County	Human		unknown	unknown		Original			B.1.43	GH
hCoV-19/USA/WA-S168/2020	EPI_ISL_430206	2020-03-18	North America / USA / Washington / Whatcom County	Human		unknown	unknown		Original			B.1.43	GH
hCoV-19/USA/WA-S169/2020	EPI_ISL_430207	2020-03-18	North America / USA / Washington / Whatcom County	Human		unknown	unknown		Original			B.1.43	GH
hCoV-19/USA/WA-S170/2020	EPI_ISL_430208	2020-03-17	North America / USA / Washington / Yakima County	Human		unknown	unknown		Original			A.1	S
hCoV-19/USA/WA-S171/2020	EPI_ISL_430209	2020-03-19	North America / USA / Washington	Human		unknown	unknown		Original			A.1	S
hCoV-19/USA/WA-S172/2020	EPI_ISL_430210	2020-03-19	North America / USA / Washington / King County	Human		unknown	unknown		Original			A.1	S
hCoV-19/USA/WA-S173/2020	EPI_ISL_430211	2020-03-19	North America / USA / Washington	Human		unknown	unknown		Original			A.1	S
hCoV-19/USA/WA-S174/2020	EPI_ISL_430212	2020-03-19	North America / USA / Washington / King County	Human		unknown	unknown		Original			A.1	S
hCoV-19/USA/WA-S175/2020	EPI_ISL_430213	2020-03-19	North America / USA / Washington / King County	Human		unknown	unknown		Original			A.1	S
hCoV-19/USA/WA-S176/2020	EPI_ISL_430214	2020-03-19	North America / USA / Washington / King County	Human		unknown	unknown		Original			A.1	S
hCoV-19/USA/WA-S177/2020	EPI_ISL_430215	2020-03-19	North America / USA / Washington / King County	Human		unknown	unknown		Original			A.1	S
hCoV-19/USA/WA-S178/2020	EPI_ISL_430216	2020-03-20	North America / USA / Washington / King County	Human		unknown	unknown		Original			A.1	S
hCoV-19/USA/WA-S179/2020	EPI_ISL_430217	2020-03-20	North America / USA / Washington / Whatcom County	Human		unknown	unknown		Original			B.1.43	GH
hCoV-19/USA/WA-S181/2020	EPI_ISL_430219	2020-03-19	North America / USA / Washington	Human		unknown	unknown		Original			A.1	S
hCoV-19/USA/WA-S182/2020	EPI_ISL_430220	2020-03-20	North America / USA / Washington / Whatcom County	Human		unknown	unknown		Original			B.1.43	GH
hCoV-19/USA/WA-S183/2020	EPI_ISL_430221	2020-03-19	North America / USA / Washington / King County	Human		unknown	unknown		Original			A.1	S
hCoV-19/USA/WA-S184/2020	EPI_ISL_430222	2020-03-19	North America / USA / Washington / King County	Human		unknown	unknown		Original			A.1	S
hCoV-19/USA/WA-S185/2020	EPI_ISL_430223	2020-03-19	North America / USA / Washington	Human		unknown	unknown		Original			A.1	S
hCoV-19/USA/WA-S186/2020	EPI_ISL_430224	2020-03-20	North America / USA / Washington / Whatcom County	Human		unknown	unknown		Original			B.1.43	GH
hCoV-19/USA/WA-S187/2020	EPI_ISL_430225	2020-03-20	North America / USA / Washington / King County	Human		unknown	unknown		Original			A.1	S
hCoV-19/USA/WA-S188/2020	EPI_ISL_430226	2020-03-20	North America / USA / Washington / Whatcom County	Human		unknown	unknown		Original			B.1.43	GH
hCoV-19/USA/WA-S189/2020	EPI_ISL_430227	2020-03-20	North America / USA / Washington / Whatcom County	Human		unknown	unknown		Original			B.1.43	GH
hCoV-19/USA/WA-S190/2020	EPI_ISL_430228	2020-03-23	North America / USA / Washington / King County	Human		unknown	unknown		Original			A.1	S
hCoV-19/USA/WA-S191/2020	EPI_ISL_430229	2020-03-20	North America / USA / Washington / Whatcom County	Human		unknown	unknown		Original			B.1.43	GH
hCoV-19/USA/WA-S192/2020	EPI_ISL_430230	2020-03-20	North America / USA / Washington / Whatcom County	Human		unknown	unknown		Original			B.1.43	GH
hCoV-19/USA/WA-S193/2020	EPI_ISL_430231	2020-03-19	North America / USA / Washington / Grant County	Human		unknown	unknown		Original			A.1	S
hCoV-19/USA/WA-S194/2020	EPI_ISL_430232	2020-03-20	North America / USA / Washington / King County	Human		unknown	unknown		Original			A.1	S
hCoV-19/USA/WA-S195/2020	EPI_ISL_430233	2020-03-20	North America / USA / Washington / Whatcom County	Human		unknown	unknown		Original			B.1.43	GH
hCoV-19/USA/WA-S196/2020	EPI_ISL_430234	2020-03-19	North America / USA / Washington / King County	Human		unknown	unknown		Original			A.1	S
hCoV-19/USA/WA-S197/2020	EPI_ISL_430235	2020-03-20	North America / USA / Washington / Whatcom County	Human		unknown	unknown		Original			B.1.43	GH
hCoV-19/USA/WA-S198/2020	EPI_ISL_430236	2020-03-20	North America / USA / Washington / Whatcom County	Human		unknown	unknown		Original			B.1.43	GH
hCoV-19/USA/WA-S199/2020	EPI_ISL_430237	2020-03-20	North America / USA / Washington / Whatcom County	Human		unknown	unknown		Original			B.1.43	GH
hCoV-19/USA/WA-S200/2020	EPI_ISL_430238	2020-03-20	North America / USA / Washington / Yakima County	Human		unknown	unknown		Original			A.1	S
hCoV-19/USA/WA-S201/2020	EPI_ISL_430239	2020-03-20	North America / USA / Washington / King County	Human		unknown	unknown		Original			A.1	S
hCoV-19/USA/WA-S202/2020	EPI_ISL_430240	2020-03-20	North America / USA / Washington / Whatcom County	Human		unknown	unknown		Original			B.1.43	GH
hCoV-19/USA/WA-S203/2020	EPI_ISL_430241	2020-03-20	North America / USA / Washington / Whatcom County	Human		unknown	unknown		Original			B.1.43	GH
hCoV-19/USA/WA-S204/2020	EPI_ISL_430242	2020-03-22	North America / USA / Washington / Whatcom County	Human		unknown	unknown		Original			B.1.43	GH
hCoV-19/USA/WA-S205/2020	EPI_ISL_430243	2020-03-20	North America / USA / Washington / Whatcom County	Human		unknown	unknown		Original			B.1.43	GH
hCoV-19/USA/WA-S206/2020	EPI_ISL_430244	2020-03-20	North America / USA / Washington / Whatcom County	Human		unknown	unknown		Original			B.1.43	GH
hCoV-19/USA/WA-S207/2020	EPI_ISL_430245	2020-03-20	North America / USA / Washington	Human		unknown	unknown		Original			A.1	S
hCoV-19/USA/WA-S208/2020	EPI_ISL_430246	2020-03-23	North America / USA / Washington / Whatcom County	Human		unknown	unknown		Original			B.1.43	GH
hCoV-19/USA/WA-S209/2020	EPI_ISL_430247	2020-03-23	North America / USA / Washington / Whatcom County	Human		unknown	unknown		Original			B.1.43	GH
hCoV-19/USA/WA-S210/2020	EPI_ISL_430248	2020-03-19	North America / USA / Washington / King County	Human		unknown	unknown		Original			A.1	S
hCoV-19/USA/WA-S211/2020	EPI_ISL_430249	2020-03-20	North America / USA / Washington / King County	Human		unknown	unknown		Original			A.1	S
hCoV-19/USA/WA-S212/2020	EPI_ISL_430250	2020-03-19	North America / USA / Washington	Human		unknown	unknown		Original			A.1	S
hCoV-19/USA/WA-S214/2020	EPI_ISL_430252	2020-03-20	North America / USA / Washington / Unknown County	Human		unknown	unknown		Original			B.1	GH
hCoV-19/USA/WA-S215/2020	EPI_ISL_430253	2020-03-20	North America / USA / Washington	Human		unknown	unknown		Original			A.1	S
hCoV-19/USA/WA-S216/2020	EPI_ISL_430254	2020-03-20	North America / USA / Washington / Whatcom County	Human		unknown	unknown		Original			B.1.43	GH
hCoV-19/USA/WA-S217/2020	EPI_ISL_430255	2020-03-20	North America / USA / Washington / Whatcom County	Human		unknown	unknown		Original			B.1.43	GH
hCoV-19/USA/WA-S218/2020	EPI_ISL_430256	2020-03-23	North America / USA / Washington / Whatcom County	Human		unknown	unknown		Original			B.1.43	GH
hCoV-19/USA/WA-S219/2020	EPI_ISL_430257	2020-03-20	North America / USA / Washington / Pierce County	Human		unknown	unknown		Original			A.1	S
hCoV-19/USA/WA-S220/2020	EPI_ISL_430258	2020-03-20	North America / USA / Washington / Whatcom County	Human		unknown	unknown		Original			B.1.43	GH
hCoV-19/USA/WA-S221/2020	EPI_ISL_430259	2020-03-19	North America / USA / Washington / King County	Human		unknown	unknown		Original			A.1	S
hCoV-19/USA/WA-S223/2020	EPI_ISL_430261	2020-03-20	North America / USA / Washington / Whatcom County	Human		unknown	unknown		Original			B.1.43	GH
hCoV-19/USA/WA-S224/2020	EPI_ISL_430262	2020-03-19	North America / USA / Washington / King County	Human		unknown	unknown		Original			A.1	S
hCoV-19/USA/WA-S225/2020	EPI_ISL_430263	2020-03-20	North America / USA / Washington / Whatcom County	Human		unknown	unknown		Original			B.1.43	GH
hCoV-19/USA/WA-S226/2020	EPI_ISL_430264	2020-03-21	North America / USA / Washington / Whatcom County	Human		unknown	unknown		Original			B.1.43	GH
hCoV-19/USA/WA-S227/2020	EPI_ISL_430265	2020-03-20	North America / USA / Washington	Human		unknown	unknown		Original			A.1	S
hCoV-19/USA/WA-S228/2020	EPI_ISL_430266	2020-03-20	North America / USA / Washington / Whatcom County	Human		unknown	unknown		Original			B.1.43	GH
hCoV-19/USA/WA-S229/2020	EPI_ISL_430267	2020-03-19	North America / USA / Washington / King County	Human		unknown	unknown		Original			A.1	S
hCoV-19/USA/WA-S230/2020	EPI_ISL_430268	2020-03-19	North America / USA / Washington / King County	Human		unknown	unknown		Original			A.1	S
hCoV-19/USA/WA-S231/2020	EPI_ISL_430269	2020-03-20	North America / USA / Washington / Whatcom County	Human		unknown	unknown		Original			B.1.43	GH
hCoV-19/USA/WA-S232/2020	EPI_ISL_430270	2020-03-08	North America / USA / Washington / Clark County	Human		unknown	unknown		Original			A.1	S
hCoV-19/USA/WA-S233/2020	EPI_ISL_430271	2020-03-03	North America / USA / Washington / Snohomish County	Human		unknown	unknown		Original			A.1	S
hCoV-19/USA/WA-S234/2020	EPI_ISL_430272	2020-02-28	North America / USA / Washington / King County	Human		unknown	unknown		Original			A.1	S
hCoV-19/USA/WA-S235/2020	EPI_ISL_430273	2020-02-29	North America / USA / Washington / King County	Human		unknown	unknown		Original			A.1	S
hCoV-19/USA/WA-S236/2020	EPI_ISL_430274	2020-03-01	North America / USA / Washington / King County	Human		unknown	unknown		Original			A.1	S
hCoV-19/USA/WA-S237/2020	EPI_ISL_430275	2020-03-06	North America / USA / Washington	Human		unknown	unknown		Original			A.1	S
hCoV-19/USA/WA-S238/2020	EPI_ISL_430276	2020-03-02	North America / USA / Washington / King County	Human		unknown	unknown		Original			A.1	S
hCoV-19/USA/WA-S239/2020	EPI_ISL_430277	2020-03-07	North America / USA / Washington / King County	Human		unknown	unknown		Original			A.1	S
hCoV-19/USA/WA-S240/2020	EPI_ISL_430278	2020-03-06	North America / USA / Washington / King County	Human		unknown	unknown		Original			A.1	S
hCoV-19/USA/WA-S241/2020	EPI_ISL_430279	2020-03-04	North America / USA / Washington / King County	Human		unknown	unknown		Original			A.1	S
hCoV-19/USA/WA-S242/2020	EPI_ISL_430280	2020-03-01	North America / USA / Washington / King County	Human		unknown	unknown		Original			A.1	S
hCoV-19/USA/WA-S243/2020	EPI_ISL_430281	2020-02-29	North America / USA / Washington / King County	Human		unknown	unknown		Original			A.1	S
hCoV-19/USA/WA-S244/2020	EPI_ISL_430282	2020-03-11	North America / USA / Washington / Thurston County	Human		unknown	unknown		Original			A.1	S
hCoV-19/USA/WA-S245/2020	EPI_ISL_430283	2020-03-02	North America / USA / Washington / Snohomish County	Human		unknown	unknown		Original			A.1	S
hCoV-19/USA/WA-S247/2020	EPI_ISL_430285	2020-03-01	North America / USA / Washington / King County	Human		unknown	unknown		Original			A.1	S
hCoV-19/USA/WA-S248/2020	EPI_ISL_430286	2020-03-10	North America / USA / Washington / King County	Human		unknown	unknown		Original			A.1	S
hCoV-19/USA/WA-S249/2020	EPI_ISL_430287	2020-03-01	North America / USA / Washington / King County	Human		unknown	unknown		Original			A.1	S
hCoV-19/USA/WA-S250/2020	EPI_ISL_430288	2020-03-03	North America / USA / Washington / Snohomish County	Human		unknown	unknown		Original			A.1	S
hCoV-19/USA/WA-S251/2020	EPI_ISL_430289	2020-03-11	North America / USA / Washington / Skagit County	Human		unknown	unknown		Original			A.1	S
hCoV-19/USA/WA-S252/2020	EPI_ISL_430290	2020-03-02	North America / USA / Washington / King County	Human		unknown	unknown		Original			A.1	S
hCoV-19/USA/WA-S253/2020	EPI_ISL_430291	2020-03-07	North America / USA / Washington / Snohomish County	Human		unknown	unknown		Original			A.1	S
hCoV-19/USA/WA-S254/2020	EPI_ISL_430292	2020-02-24	North America / USA / Washington / Snohomish County	Human		unknown	unknown		Original			A.1	S
hCoV-19/USA/WA-S255/2020	EPI_ISL_430293	2020-03-08	North America / USA / Washington / Clark County	Human		unknown	unknown		Original			A.1	S
hCoV-19/USA/WA-S256/2020	EPI_ISL_430294	2020-03-02	North America / USA / Washington / King County	Human		unknown	unknown		Original			A.1	S
hCoV-19/USA/WA-S257/2020	EPI_ISL_430295	2020-02-25	North America / USA / Washington / King County	Human		unknown	unknown		Original			A.1	S
hCoV-19/USA/TX-HMH0416/2020	EPI_ISL_435000	2020-04-01	North America / USA / Texas	Human		unknown	unknown	unknown	Original			B.1	GH
hCoV-19/USA/TX-HMH0417/2020	EPI_ISL_435001	2020-04-01	North America / USA / Texas	Human		unknown	unknown	unknown	Original			B.1	GH
hCoV-19/USA/TX-HMH0418/2020	EPI_ISL_435002	2020-04-01	North America / USA / Texas	Human		unknown	unknown	unknown	Original			B.1	GH
hCoV-19/USA/TX-HMH0420/2020	EPI_ISL_435003	2020-04-01	North America / USA / Texas	Human		unknown	unknown	unknown	Original			B.1	GH
hCoV-19/USA/TX-HMH0422/2020	EPI_ISL_435005	2020-04-01	North America / USA / Texas	Human		unknown	unknown	unknown	Original			B.1	GH
hCoV-19/USA/TX-HMH0423/2020	EPI_ISL_435006	2020-04-01	North America / USA / Texas	Human		unknown	unknown	unknown	Original			A.3	S
hCoV-19/USA/TX-HMH0424/2020	EPI_ISL_435007	2020-04-01	North America / USA / Texas	Human		unknown	unknown	unknown	Original			B.1	GH
hCoV-19/USA/TX-HMH0425/2020	EPI_ISL_435008	2020-04-01	North America / USA / Texas	Human		unknown	unknown	unknown	Original			B.1	GH
hCoV-19/USA/TX-HMH0426/2020	EPI_ISL_435009	2020-04-01	North America / USA / Texas	Human		unknown	unknown	unknown	Original			B.1	GH
hCoV-19/USA/TX-HMH0427/2020	EPI_ISL_435010	2020-04-02	North America / USA / Texas	Human		unknown	unknown	unknown	Original			A.3	S
hCoV-19/USA/TX-HMH0428/2020	EPI_ISL_435011	2020-04-02	North America / USA / Texas	Human		unknown	unknown	unknown	Original			A.3	S
hCoV-19/USA/TX-HMH0429/2020	EPI_ISL_435012	2020-04-02	North America / USA / Texas	Human		unknown	unknown	unknown	Original			B.1	GH
hCoV-19/USA/TX-HMH0430/2020	EPI_ISL_435013	2020-04-02	North America / USA / Texas	Human		unknown	unknown	unknown	Original			A.3	S
hCoV-19/USA/TX-HMH0431/2020	EPI_ISL_435014	2020-04-02	North America / USA / Texas	Human		unknown	unknown	unknown	Original			A.3	S
hCoV-19/USA/TX-HMH0432/2020	EPI_ISL_435015	2020-04-02	North America / USA / Texas	Human		unknown	unknown	unknown	Original			A.3	S
hCoV-19/USA/TX-HMH0433/2020	EPI_ISL_435016	2020-04-02	North America / USA / Texas	Human		unknown	unknown	unknown	Original			B.1	GH
hCoV-19/USA/TX-HMH0434/2020	EPI_ISL_435017	2020-04-02	North America / USA / Texas	Human		unknown	unknown	unknown	Original			B.1	G
hCoV-19/USA/TX-HMH0435/2020	EPI_ISL_435018	2020-04-02	North America / USA / Texas	Human		unknown	unknown	unknown	Original			A.3	S
hCoV-19/USA/TX-HMH0436/2020	EPI_ISL_435019	2020-04-02	North America / USA / Texas	Human		unknown	unknown	unknown	Original			B.1	GH
hCoV-19/USA/TX-HMH0437/2020	EPI_ISL_435020	2020-04-02	North America / USA / Texas	Human		unknown	unknown	unknown	Original			B.1	G
hCoV-19/USA/TX-HMH0438/2020	EPI_ISL_435021	2020-04-02	North America / USA / Texas	Human		unknown	unknown	unknown	Original			B.1	GH
hCoV-19/USA/TX-HMH0439/2020	EPI_ISL_435022	2020-04-02	North America / USA / Texas	Human		unknown	unknown	unknown	Original			B.1	GH
hCoV-19/USA/TX-HMH0440/2020	EPI_ISL_435023	2020-04-03	North America / USA / Texas	Human		unknown	unknown	unknown	Original			B.1	GH
hCoV-19/USA/TX-HMH0441/2020	EPI_ISL_435024	2020-04-03	North America / USA / Texas	Human		unknown	unknown	unknown	Original			A.1	S
hCoV-19/USA/TX-HMH0449/2020	EPI_ISL_435028	2020-04-03	North America / USA / Texas	Human		unknown	unknown	unknown	Original			B.1	G
hCoV-19/USA/TX-HMH0450/2020	EPI_ISL_435029	2020-04-03	North America / USA / Texas	Human		unknown	unknown	unknown	Original			A.3	S
hCoV-19/USA/TX-HMH0451/2020	EPI_ISL_435030	2020-04-03	North America / USA / Texas	Human		unknown	unknown	unknown	Original			B.1	GH
hCoV-19/USA/TX-HMH0452/2020	EPI_ISL_435031	2020-04-03	North America / USA / Texas	Human		unknown	unknown	unknown	Original			B.1	GH
hCoV-19/USA/LA-EVTL01/2020	EPI_ISL_435034	2020-04-09	North America / USA / Louisiana	Human	East Feliciana Parish	Female	59	unknown	Original	Nasopharyngeal swab		B.1	GH
hCoV-19/USA/LA-EVTL02/2020	EPI_ISL_435035	2020-04-11	North America / USA / Louisiana	Human	East Baton Rouge Parish	Male	81	unknown	Original	Nasopharyngeal swab		B.1	GH
hCoV-19/USA/LA-EVTL03/2020	EPI_ISL_435036	2020-04-11	North America / USA / Louisiana	Human	East Baton Rouge Parish	Male	84	unknown	Original	Nasopharyngeal swab		B.1	GH
hCoV-19/USA/LA-EVTL04/2020	EPI_ISL_435037	2020-04-13	North America / USA / Louisiana	Human	East Baton Rouge Parish	Female	32	unknown	Original	Nasopharyngeal swab		B.1	GH
hCoV-19/USA/LA-EVTL05/2020	EPI_ISL_435038	2020-04-13	North America / USA / Louisiana	Human	Livingston Parish	Male	26	unknown	Original	Nasopharyngeal swab		B.1	GH
hCoV-19/USA/LA-EVTL06/2020	EPI_ISL_435039	2020-04-15	North America / USA / Louisiana	Human	East Baton Rouge Parish	Male	53	unknown	Original	Nasopharyngeal swab		B.1	GH
hCoV-19/USA/LA-EVTL07/2020	EPI_ISL_435040	2020-04-15	North America / USA / Louisiana	Human	Iberville Parish	Female	67	unknown	Original	Nasopharyngeal swab		B.1	GH
hCoV-19/USA/LA-EVTL08/2020	EPI_ISL_435041	2020-04-15	North America / USA / Louisiana	Human	Caddo Parish	Male	88	unknown	Original			B.1	GH
hCoV-19/USA/LA-EVTL09/2020	EPI_ISL_435042	2020-04-15	North America / USA / Louisiana	Human	East Baton Rouge Parish	Male	29	unknown	Original	Nasopharyngeal swab		B.1	GH
hCoV-19/USA/LA-EVTL010/2020	EPI_ISL_435043	2020-04-15	North America / USA / Louisiana	Human	Caddo Parish	Female	60	unknown	Original	Nasopharyngeal swab		B.1	GH
hCoV-19/USA/LA-EVTL011/2020	EPI_ISL_435044	2020-04-15	North America / USA / Louisiana	Human	Caddo Parish	Male	64	unknown	Original	Nasopharyngeal swab		B.1	GH
hCoV-19/USA/AK-PHL034/2020	EPI_ISL_437513	2020-03-23	North America / USA / Alaska / Anchorage	Human		Female	unknown	unknown	Original	Nasopharyngeal swab		B.1	GH
hCoV-19/USA/AK-PHL041/2020	EPI_ISL_437514	2020-03-23	North America / USA / Alaska / Anchorage	Human		Male	unknown	unknown	Original	Nasopharyngeal swab		B.1.1	GR
hCoV-19/USA/AK-PHL070/2020	EPI_ISL_437515	2020-03-28	North America / USA / Alaska / Anchorage	Human		unknown	unknown	unknown	Original	Nasopharyngeal swab		B.1.38	GH
hCoV-19/USA/AK-PHL122/2020	EPI_ISL_437516	2020-03-24	North America / USA / Alaska / Anchorage	Human		unknown	unknown	unknown	Original	Nasopharyngeal swab		B.1	GH
hCoV-19/USA/AK-PHL178/2020	EPI_ISL_437517	2020-04-08	North America / USA / Alaska / Mat-Su	Human		unknown	unknown	unknown	Original	Nasopharyngeal swab		B.1.38	GH
hCoV-19/USA/AK-PHL283/2020	EPI_ISL_437518	2020-04-26	North America / USA / Alaska / Interior	Human		unknown	unknown	unknown	Original	Nasopharyngeal swab		B.1	GH
hCoV-19/USA/OR-OHSU-0012/2020	EPI_ISL_437521	2020-04-08	North America / USA / Oregon / Washington County	Human		Female	44	unknown	Original	Nasopharyngeal swab		B.2	V
hCoV-19/USA/OR-OHSU-0023/2020	EPI_ISL_437523	2020-04-07	North America / USA / Oregon / Multnomah County	Human		Female	38	unknown	Original	Nasopharyngeal swab		B.2	V
hCoV-19/USA/OR-OHSU-0027/2020	EPI_ISL_437524	2020-04-16	North America / USA / Oregon / Multnomah County	Human		Female	52	unknown	Original	Nasopharyngeal swab		B.1	GH
hCoV-19/USA/OR-OHSU-0043/2020	EPI_ISL_437525	2020-04-20	North America / USA / Oregon / Multnomah County	Human		Male	71	unknown	Original	Nasopharyngeal swab		B.1	GH
hCoV-19/USA/OR-OHSU-0048/2020	EPI_ISL_437528	2020-04-19	North America / USA / Oregon / Wasco County	Human		Male	51	unknown	Original	Nasopharyngeal swab		B.1.1	GR
hCoV-19/USA/OR-OHSU-0005/2020	EPI_ISL_437529	2020-04-09	North America / USA / Oregon / Washington County	Human		Female	25	unknown	Original	Nasopharyngeal swab		B.1	G
hCoV-19/USA/OR-OHSU-0051/2020	EPI_ISL_437531	2020-04-17	North America / USA / Oregon / Washington County	Human		Female	>89	unknown	Original	Nasopharyngeal swab		A.1	S
hCoV-19/USA/OR-OHSU-0052/2020	EPI_ISL_437532	2020-04-18	North America / USA / Oregon / Washington County	Human		Male	48	unknown	Original	Nasopharyngeal swab		B.1	G
hCoV-19/USA/OR-OHSU-0008/2020	EPI_ISL_437535	2020-04-08	North America / USA / Oregon / Washington County	Human		Female	36	unknown	Original	Nasopharyngeal swab		B.1	G
hCoV-19/USA/LA-SR0215/2020	EPI_ISL_437541	2020-04-03	North America / USA / Louisiana / New Orleans	Human		unknown	unknown	unknown	Original	Nasopharyngeal swab		B.1	GH
hCoV-19/USA/LA-SR0214/2020	EPI_ISL_437542	2020-04-03	North America / USA / Louisiana / New Orleans	Human		unknown	unknown	unknown	Original	Nasopharyngeal swab		B.1	GH
hCoV-19/USA/LA-SR0209/2020	EPI_ISL_437546	2020-03-27	North America / USA / Louisiana / New Orleans	Human		unknown	unknown	unknown	Original	Nasopharyngeal swab		B.1	GH
hCoV-19/USA/LA-SR0207/2020	EPI_ISL_437547	2020-03-31	North America / USA / Louisiana / New Orleans	Human		unknown	unknown	unknown	Original	Nasopharyngeal swab		B.1	GH
hCoV-19/USA/CA-SR0262/2020	EPI_ISL_437550	2020-04-27	North America / USA / California / San Diego	Human		unknown	unknown	unknown	Original	Nasopharyngeal swab		B.1	GH
hCoV-19/USA/CA-SR0261/2020	EPI_ISL_437551	2020-04-28	North America / USA / California / San Diego	Human		unknown	unknown	unknown	Original	Nasopharyngeal swab		B.1.1	GR
hCoV-19/USA/CA-SR0259/2020	EPI_ISL_437553	2020-03-25	North America / USA / California / San Diego	Human		unknown	unknown	unknown	Original	Nasopharyngeal swab		B.1	GH
hCoV-19/USA/CA-SR0258/2020	EPI_ISL_437554	2020-03-19	North America / USA / California / San Diego	Human		unknown	unknown	unknown	Original	Nasopharyngeal swab		B.1	GH
hCoV-19/USA/CA-SR0257/2020	EPI_ISL_437555	2020-03-20	North America / USA / California / San Diego	Human		unknown	unknown	unknown	Original	Nasopharyngeal swab		B.1	GH
hCoV-19/USA/CA-SR0256/2020	EPI_ISL_437556	2020-03-26	North America / USA / California / San Diego	Human		unknown	unknown	unknown	Original	Nasopharyngeal swab		B.1	GH
hCoV-19/USA/CA-SR0252/2020	EPI_ISL_437559	2020-03-26	North America / USA / California / San Diego	Human		unknown	unknown	unknown	Original	Nasopharyngeal swab		B.1	GH
hCoV-19/USA/CA-SR0250/2020	EPI_ISL_437560	2020-03-22	North America / USA / California / San Diego	Human		unknown	unknown	unknown	Original	Nasopharyngeal swab		B.1	GH
hCoV-19/USA/CA-SR0249/2020	EPI_ISL_437561	2020-03-17	North America / USA / California / San Diego	Human		unknown	unknown	unknown	Original	Nasopharyngeal swab		B.1	GH
hCoV-19/USA/CA-SR0248/2020	EPI_ISL_437562	2020-03-21	North America / USA / California / San Diego	Human		unknown	unknown	unknown	Original	Nasopharyngeal swab		B.1	GH
hCoV-19/USA/CA-SR0247/2020	EPI_ISL_437563	2020-03-27	North America / USA / California / San Diego	Human		unknown	unknown	unknown	Original	Nasopharyngeal swab		A.1	S
hCoV-19/USA/CA-SR0245/2020	EPI_ISL_437564	2020-03-24	North America / USA / California / San Diego	Human		unknown	unknown	unknown	Original	Nasopharyngeal swab		B.1	GH
hCoV-19/USA/CA-SR0240/2020	EPI_ISL_437566	2020-03-24	North America / USA / California / San Diego	Human		unknown	unknown	unknown	Original	Nasopharyngeal swab		B.1	GH
hCoV-19/USA/CA-SR0237/2020	EPI_ISL_437567	2020-04-26	North America / USA / California / San Diego	Human		unknown	unknown	unknown	Original	Nasopharyngeal swab		B.1	GH
hCoV-19/USA/CA-SR0236/2020	EPI_ISL_437568	2020-04-26	North America / USA / California / San Diego	Human		unknown	unknown	unknown	Original	Nasopharyngeal swab		B.1.5	G
hCoV-19/USA/CA-SR0235/2020	EPI_ISL_437569	2020-04-20	North America / USA / California / San Diego	Human		unknown	unknown	unknown	Original	Nasopharyngeal swab		B.1	GH
hCoV-19/USA/CA-SR0234/2020	EPI_ISL_437570	2020-04-24	North America / USA / California / San Diego	Human		unknown	unknown	unknown	Original	Nasopharyngeal swab		B.1	GH
hCoV-19/USA/CA-SR0233/2020	EPI_ISL_437571	2020-04-25	North America / USA / California / San Diego	Human		unknown	unknown	unknown	Original	Nasopharyngeal swab		B.1.5	G
hCoV-19/USA/CA-SR0232/2020	EPI_ISL_437572	2020-04-21	North America / USA / California / San Diego	Human		unknown	unknown	unknown	Original	Nasopharyngeal swab		B.1.5	G
hCoV-19/USA/CA-SR0228/2020	EPI_ISL_437574	2020-04-07	North America / USA / California / San Diego	Human		unknown	unknown	unknown	Original	Nasopharyngeal swab		B.1	GH
hCoV-19/USA/CA-SR0225/2020	EPI_ISL_437575	2020-04-06	North America / USA / California / San Diego	Human		unknown	unknown	unknown	Original	Nasopharyngeal swab		B.1.5	G
hCoV-19/USA/CA-SR0224/2020	EPI_ISL_437576	2020-04-02	North America / USA / California / San Diego	Human		unknown	unknown	unknown	Original	Nasopharyngeal swab		A.1	S
hCoV-19/USA/CA-SR0218/2020	EPI_ISL_437580	2020-04-18	North America / USA / California / San Diego	Human		unknown	unknown	unknown	Original	Nasopharyngeal swab		B.1.5	G
hCoV-19/USA/CA-SR0204/2020	EPI_ISL_437582	2020-03-14	North America / USA / California / San Diego	Human		unknown	unknown	unknown	Original	Nasopharyngeal swab		B.6	O
hCoV-19/USA/CA-SR0201/2020	EPI_ISL_437583	2020-03-22	North America / USA / California / San Diego	Human		unknown	unknown	unknown	Original	Nasopharyngeal swab		B.1	GH
hCoV-19/USA/CA-SR0199/2020	EPI_ISL_437584	2020-03-15	North America / USA / California / San Diego	Human		unknown	unknown	unknown	Original	Nasopharyngeal swab		B.4	O
hCoV-19/USA/CA-SR0197/2020	EPI_ISL_437586	2020-03-24	North America / USA / California / San Diego	Human		unknown	unknown	unknown	Original	Nasopharyngeal swab		B.1	GH
hCoV-19/USA/CA-SR0195/2020	EPI_ISL_437587	2020-03-28	North America / USA / California / San Diego	Human		unknown	unknown	unknown	Original	Nasopharyngeal swab		B.2	V
hCoV-19/USA/CA-SR0193/2020	EPI_ISL_437588	2020-03-23	North America / USA / California / San Diego	Human		unknown	unknown	unknown	Original	Nasopharyngeal swab		B.1	GH
hCoV-19/USA/CA-SR0192/2020	EPI_ISL_437589	2020-03-24	North America / USA / California / San Diego	Human		unknown	unknown	unknown	Original	Nasopharyngeal swab		B.1	GH
hCoV-19/USA/CA-SR0190/2020	EPI_ISL_437590	2020-03-30	North America / USA / California / San Diego	Human		unknown	unknown	unknown	Original	Nasopharyngeal swab		B.1.1	GR
hCoV-19/USA/CA-SR0189/2020	EPI_ISL_437591	2020-03-26	North America / USA / California / San Diego	Human		unknown	unknown	unknown	Original	Nasopharyngeal swab		B.1	GH
hCoV-19/USA/CA-SR0188/2020	EPI_ISL_437592	2020-03-28	North America / USA / California / San Diego	Human		unknown	unknown	unknown	Original	Nasopharyngeal swab		B.1	GH
hCoV-19/USA/CA-SR0184/2020	EPI_ISL_437594	2020-03-23	North America / USA / California / San Diego	Human		unknown	unknown	unknown	Original	Nasopharyngeal swab		B.1	GH
hCoV-19/USA/CA-SR0182/2020	EPI_ISL_437595	2020-03-22	North America / USA / California / San Diego	Human		unknown	unknown	unknown	Original	Nasopharyngeal swab		B.1	GH
hCoV-19/USA/CA-SR0181/2020	EPI_ISL_437596	2020-03-24	North America / USA / California / San Diego	Human		unknown	unknown	unknown	Original	Nasopharyngeal swab		B.1	G
hCoV-19/USA/CA-SR0179/2020	EPI_ISL_437598	2020-03-25	North America / USA / California / San Diego	Human		unknown	unknown	unknown	Original	Nasopharyngeal swab		B.1	GH
hCoV-19/USA/CA-SR0178/2020	EPI_ISL_437599	2020-03-20	North America / USA / California / San Diego	Human		unknown	unknown	unknown	Original	Nasopharyngeal swab		B.1	GH
hCoV-19/USA/CA-SR0177/2020	EPI_ISL_437600	2020-03-19	North America / USA / California / San Diego	Human		unknown	unknown	unknown	Original	Nasopharyngeal swab		B.1	GH
hCoV-19/USA/WA-QDX-02/2020	EPI_ISL_444518	2020-03-13	North America / USA / Washington	Human		Female	61	unknown	unknown			A.1	S
hCoV-19/USA/NY-QDX-01/2020	EPI_ISL_444519	2020-03-12	North America / USA / New York	Human		Female	61	unknown	unknown			B.1	GH
hCoV-19/USA/IL-NM010/2020	EPI_ISL_444523	2020-03-17	North America / USA / Illinois / Chicago	Human		Male	84	unknown	Original	Nasopharyngeal swab		B.1	GH
hCoV-19/USA/IL-NM014/2020	EPI_ISL_444525	2020-03-15	North America / USA / Illinois / Chicago	Human		Male	24	unknown	Original	Nasopharyngeal swab		B.1.5	G
hCoV-19/USA/IL-NM022/2020	EPI_ISL_444532	2020-03-15	North America / USA / Illinois / Chicago	Human		Male	30	unknown	Original	Nasopharyngeal swab		A.1	S
hCoV-19/USA/IL-NM023/2020	EPI_ISL_444533	2020-03-14	North America / USA / Illinois / Chicago	Human		unknown	unknown	unknown	Original	Nasopharyngeal swab		B.1	GH
hCoV-19/USA/IL-NM065/2020	EPI_ISL_444560	2020-03-18	North America / USA / Illinois / Chicago	Human		Female	30	unknown	Original	Nasopharyngeal swab		B	L
hCoV-19/USA/IL-NM071/2020	EPI_ISL_444566	2020-03-18	North America / USA / Illinois / Chicago	Human		Male	60	unknown	Original	Nasopharyngeal swab		A.3	S
hCoV-19/USA/NY-NYUMC582/2020	EPI_ISL_444699	2020-03-30	North America / USA / New York / Nassau County	Human		Male	52	unknown	Original			B.1	GH
hCoV-19/USA/NY-NYUMC583/2020	EPI_ISL_444700	2020-03-30	North America / USA / New York / Queens	Human		Female	51	unknown	Original			B.1	GH
hCoV-19/USA/NY-NYUMC584/2020	EPI_ISL_444701	2020-03-30	North America / USA / New York / Nassau County	Human		Female	28	unknown	Original			B.1	GH
hCoV-19/USA/NY-NYUMC585/2020	EPI_ISL_444702	2020-03-30	North America / USA / New York / Brooklyn	Human		Female	73	unknown	Original			B.1	GH
hCoV-19/USA/NY-NYUMC586/2020	EPI_ISL_444703	2020-03-30	North America / USA / New York / Nassau County	Human		Female	24	unknown	Original			B.1	GH
hCoV-19/USA/NY-NYUMC587/2020	EPI_ISL_444704	2020-03-30	North America / USA / New York / Queens	Human		Male	27	unknown	Original			B.1	GH
hCoV-19/USA/NY-NYUMC588/2020	EPI_ISL_444705	2020-03-30	North America / USA / New York / Brooklyn	Human		Male	27	unknown	Original			B.1.3	GH
hCoV-19/USA/NY-NYUMC589/2020	EPI_ISL_444706	2020-03-31	North America / USA / New York / Queens	Human		Male	66	unknown	Original			B.1	GH
hCoV-19/USA/NY-NYUMC590/2020	EPI_ISL_444707	2020-04-03	North America / USA / New York / Queens	Human		Male	70	unknown	Original			B.1	GH
hCoV-19/USA/NY-NYUMC591/2020	EPI_ISL_444708	2020-04-01	North America / USA / New York / Bronx	Human		Female	97	unknown	Original			B.1	GH
hCoV-19/USA/NY-NYUMC593/2020	EPI_ISL_444710	2020-04-01	North America / USA / New York / Queens	Human		Male	40	unknown	Original			B.1	GH
hCoV-19/USA/NY-NYUMC594/2020	EPI_ISL_444711	2020-04-02	North America / USA / New York / Queens	Human		Female	33	unknown	Original			B.1	GH
hCoV-19/USA/NY-NYUMC595/2020	EPI_ISL_444712	2020-04-02	North America / USA / New York / Brooklyn	Human		Female	58	unknown	Original			B.1	GH
hCoV-19/USA/NY-NYUMC596/2020	EPI_ISL_444713	2020-04-02	North America / USA / New York / Brooklyn	Human		Female	60	unknown	Original			B.1	GH
hCoV-19/USA/NY-NYUMC597/2020	EPI_ISL_444714	2020-04-03	North America / USA / New York / Queens	Human		Female	61	unknown	Original			B.1	GH
hCoV-19/USA/NY-NYUMC598/2020	EPI_ISL_444715	2020-04-03	North America / USA / New York / Queens	Human		Male	62	unknown	Original			B.1	GH
hCoV-19/USA/NY-NYUMC599/2020	EPI_ISL_444716	2020-04-03	North America / USA / New York / Manhattan	Human		Male	72	unknown	Original			B.1	GH
hCoV-19/USA/NY-NYUMC600/2020	EPI_ISL_444717	2020-04-03	North America / USA / New York / Nassau County	Human		Male	37	unknown	Original			B.1.3	GH
hCoV-19/USA/NY-NYUMC601/2020	EPI_ISL_444718	2020-04-03	North America / USA / New York / Queens	Human		Male	64	unknown	Original			B.1.1	GR
hCoV-19/USA/NY-NYUMC602/2020	EPI_ISL_444719	2020-04-03	North America / USA / New York / Queens	Human		Male	42	unknown	Original			B.1	GH
hCoV-19/USA/NY-NYUMC604/2020	EPI_ISL_444721	2020-04-03	North America / USA / New York / Brooklyn	Human		Female	83	unknown	Original			B.1	GH
hCoV-19/USA/NY-NYUMC605/2020	EPI_ISL_444722	2020-04-03	North America / USA / New York / Brooklyn	Human		Female	91	unknown	Original			B.1	GH
hCoV-19/USA/NY-NYUMC606/2020	EPI_ISL_444723	2020-04-03	North America / USA / New York / Manhattan	Human		Male	83	unknown	Original			B.1	GH
hCoV-19/USA/NY-NYUMC607/2020	EPI_ISL_444724	2020-04-02	North America / USA / New York / Bronx	Human		Male	50	unknown	Original			B.1	GH
hCoV-19/USA/NY-NYUMC608/2020	EPI_ISL_444725	2020-04-02	North America / USA / New York / Manhattan	Human		Female	69	unknown	Original			B.1	GH
hCoV-19/USA/NY-NYUMC609/2020	EPI_ISL_444726	2020-04-02	North America / USA / New York / Manhattan	Human		Male	33	unknown	Original			B.1	GH
hCoV-19/USA/NY-NYUMC610/2020	EPI_ISL_444727	2020-04-02	North America / USA / New York / Manhattan	Human		Male	58	unknown	Original			B.1.1	GR
hCoV-19/USA/NY-NYUMC611/2020	EPI_ISL_444728	2020-04-01	North America / USA / New York / Queens	Human		Male	54	unknown	Original			B.1	GH
hCoV-19/USA/NY-NYUMC612/2020	EPI_ISL_444729	2020-04-01	North America / USA / New York / Nassau County	Human		Male	23	unknown	Original			B.1	GH
hCoV-19/USA/NY-NYUMC613/2020	EPI_ISL_444730	2020-04-02	North America / USA / New York / Bronx	Human		Female	39	unknown	Original			B.1	GH
hCoV-19/USA/NY-NYUMC614/2020	EPI_ISL_444731	2020-04-01	North America / USA / New York / Nassau County	Human		Female	55	unknown	Original			B.1	GH
hCoV-19/USA/NY-NYUMC615/2020	EPI_ISL_444732	2020-04-02	North America / USA / New York / Nassau County	Human		Male	28	unknown	Original			B.1.3	GH
hCoV-19/USA/NY-NYUMC616/2020	EPI_ISL_444733	2020-04-01	North America / USA / New York / Nassau County	Human		Male	54	unknown	Original			B.1	GH
hCoV-19/USA/NY-NYUMC617/2020	EPI_ISL_444734	2020-04-02	North America / USA / New York / Queens	Human		Male	51	unknown	Original			B.1	GH
hCoV-19/USA/NY-NYUMC618/2020	EPI_ISL_444735	2020-04-02	North America / USA / New York / Brooklyn	Human		Female	32	unknown	Original			B.1	GH
hCoV-19/USA/NY-NYUMC619/2020	EPI_ISL_444736	2020-04-02	North America / USA / New York / Queens	Human		Female	30	unknown	Original			B.1.26	GH
hCoV-19/USA/NY-NYUMC620/2020	EPI_ISL_444737	2020-04-02	North America / USA / New York / Manhattan	Human		Female	46	unknown	Original			B.1	GH
hCoV-19/USA/NY-NYUMC621/2020	EPI_ISL_444738	2020-04-02	North America / USA / New York / Bronx	Human		Male	61	unknown	Original			B.1	GH
hCoV-19/USA/NY-NYUMC622/2020	EPI_ISL_444739	2020-04-02	North America / USA / New York / Manhattan	Human		Female	72	unknown	Original			B.1	GH
hCoV-19/USA/NY-NYUMC623/2020	EPI_ISL_444740	2020-04-02	North America / USA / New York / Bronx	Human		Male	43	unknown	Original			B.1.1	GR
hCoV-19/USA/NY-NYUMC624/2020	EPI_ISL_444741	2020-04-02	North America / USA / New York / Manhattan	Human		Female	69	unknown	Original			B.1	GH
hCoV-19/USA/NJ-NYUMC625/2020	EPI_ISL_444742	2020-04-02	North America / USA / New Jersey / Hudson County	Human		Female	63	unknown	Original			B.1	GH
hCoV-19/USA/NY-NYUMC626/2020	EPI_ISL_444743	2020-04-02	North America / USA / New York / Suffolk County	Human		Female	44	unknown	Original			B.1	GH
hCoV-19/USA/NJ-NYUMC627/2020	EPI_ISL_444744	2020-04-02	North America / USA / New Jersey / Hudson County	Human		Female	51	unknown	Original			B.1	GH
hCoV-19/USA/NY-NYUMC628/2020	EPI_ISL_444745	2020-04-02	North America / USA / New York / Nassau County	Human		Female	60	unknown	Original			B.1	G
hCoV-19/USA/NY-NYUMC629/2020	EPI_ISL_444746	2020-04-02	North America / USA / New York / Suffolk County	Human		Female	61	unknown	Original			B.1	GH
hCoV-19/USA/NY-NYUMC630/2020	EPI_ISL_444747	2020-04-02	North America / USA / New York / Nassau County	Human		Female	47	unknown	Original			B.1	GH
hCoV-19/USA/NY-NYUMC631/2020	EPI_ISL_444748	2020-04-02	North America / USA / New York / Suffolk County	Human		Female	32	unknown	Original			B.1	GH
hCoV-19/USA/NY-NYUMC632/2020	EPI_ISL_444749	2020-04-02	North America / USA / New York / Manhattan	Human		Female	33	unknown	Original			B.1	GH
hCoV-19/USA/NY-NYUMC633/2020	EPI_ISL_444750	2020-04-02	North America / USA / New York / Westchester County	Human		Female	43	unknown	Original			B.1	GH
hCoV-19/USA/NY-NYUMC634/2020	EPI_ISL_444751	2020-04-02	North America / USA / New York / Brooklyn	Human		Female	64	unknown	Original			B.1	GH
hCoV-19/USA/NY-NYUMC635/2020	EPI_ISL_444752	2020-04-02	North America / USA / New York	Human		Female	31	unknown	Original			B.1	GH
hCoV-19/USA/NY-NYUMC636/2020	EPI_ISL_444753	2020-04-02	North America / USA / New York / Staten Island	Human		Male	28	unknown	Original			B.1	GH
hCoV-19/USA/NY-NYUMC637/2020	EPI_ISL_444754	2020-04-02	North America / USA / New York / Bronx	Human		Male	43	unknown	Original			B.1	GH
hCoV-19/USA/NJ-NYUMC638/2020	EPI_ISL_444755	2020-04-02	North America / USA / New Jersey	Human		Male	35	unknown	Original			B.1.3	GH
hCoV-19/USA/NY-NYUMC639/2020	EPI_ISL_444756	2020-04-02	North America / USA / New York / Manhattan	Human		Female	40	unknown	Original			B.1	GH
hCoV-19/USA/NY-NYUMC640/2020	EPI_ISL_444757	2020-04-03	North America / USA / New York / Nassau County	Human		Female	63	unknown	Original			B.1	GH
hCoV-19/USA/NY-NYUMC641/2020	EPI_ISL_444758	2020-04-03	North America / USA / New York / Nassau County	Human		Female	48	unknown	Original			B.1.3	GH
hCoV-19/USA/NY-NYUMC642/2020	EPI_ISL_444759	2020-04-03	North America / USA / New York / Brooklyn	Human		Female	25	unknown	Original			B.1	GH
hCoV-19/USA/NY-NYUMC643/2020	EPI_ISL_444760	2020-04-03	North America / USA / New York / Nassau County	Human		Male	24	unknown	Original			B.1	GR
hCoV-19/USA/NY-NYUMC644/2020	EPI_ISL_444761	2020-04-03	North America / USA / New York / Queens	Human		Male	40	unknown	Original			B.1	GH
hCoV-19/USA/NY-NYUMC645/2020	EPI_ISL_444762	2020-04-02	North America / USA / New York / Brooklyn	Human		Male	58	unknown	Original			B.1	GH
hCoV-19/USA/NY-NYUMC646/2020	EPI_ISL_444763	2020-04-03	North America / USA / New York / Suffolk County	Human		Male	39	unknown	Original			B.1	GH
hCoV-19/USA/NY-NYUMC647/2020	EPI_ISL_444764	2020-04-02	North America / USA / New York / Queens	Human		Male	27	unknown	Original			B.1.3	GH
hCoV-19/USA/NY-NYUMC648/2020	EPI_ISL_444765	2020-03-30	North America / USA / New York / Westchester County	Human		Female	38	unknown	Original			B.1	GH
hCoV-19/USA/NY-NYUMC649/2020	EPI_ISL_444766	2020-04-03	North America / USA / New York / Nassau County	Human		Male	52	unknown	Original			B.1	GH
hCoV-19/USA/NY-NYUMC650/2020	EPI_ISL_444767	2020-04-06	North America / USA / New York / Nassau County	Human		Female	24	unknown	Original			B.1	GH
hCoV-19/USA/NY-NYUMC651/2020	EPI_ISL_444768	2020-04-06	North America / USA / New York / Suffolk County	Human		Female	54	unknown	Original			B.1.26	GH
hCoV-19/USA/NY-NYUMC652/2020	EPI_ISL_444769	2020-04-06	North America / USA / New York / Suffolk County	Human		Female	58	unknown	Original			B.1	GH
hCoV-19/USA/NY-NYUMC653/2020	EPI_ISL_444770	2020-04-10	North America / USA / New York	Human		Female	57	unknown	Original			B.1	GH
hCoV-19/USA/NY-NYUMC654/2020	EPI_ISL_444771	2020-04-10	North America / USA / New York / Queens	Human		Male	57	unknown	Original			B.1	GH
hCoV-19/USA/NY-NYUMC655/2020	EPI_ISL_444772	2020-04-10	North America / USA / New York / Brooklyn	Human		Male	71	unknown	Original			B.1.3	GH
hCoV-19/USA/NY-NYUMC656/2020	EPI_ISL_444773	2020-03-17	North America / USA / New York / Brooklyn	Human		Male	41	unknown	Original			B.1	GH
hCoV-19/USA/NY-NYUMC657/2020	EPI_ISL_444774	2020-03-17	North America / USA / New York / Manhattan	Human		Female	52	unknown	Original			B.1	GH
hCoV-19/USA/NY-NYUMC658/2020	EPI_ISL_444775	2020-03-17	North America / USA / New York / Manhattan	Human		Female	42	unknown	Original			B.1	GH
hCoV-19/USA/NY-NYUMC659/2020	EPI_ISL_444776	2020-03-18	North America / USA / New York / Queens	Human		Female	42	unknown	Original			B.1.3	GH
hCoV-19/USA/NY-NYUMC660/2020	EPI_ISL_444777	2020-03-18	North America / USA / New York / Brooklyn	Human		Male	59	unknown	Original			B.1	GH
hCoV-19/USA/NJ-NYUMC663/2020	EPI_ISL_444780	2020-03-18	North America / USA / New Jersey / Hudson County	Human		Male	29	unknown	Original			B.1	GH
hCoV-19/USA/NY-NYUMC664/2020	EPI_ISL_444781	2020-03-18	North America / USA / New York / Queens	Human		Female	43	unknown	Original			B.1	GH
hCoV-19/USA/NY-NYUMC667/2020	EPI_ISL_444784	2020-03-18	North America / USA / New York / Bronx	Human		Female	35	unknown	Original			B.1	G
hCoV-19/USA/NY-NYUMC669/2020	EPI_ISL_444786	2020-03-17	North America / USA / New York / Brooklyn	Human		Female	45	unknown	Original			B.2	V
hCoV-19/USA/NY-NYUMC670/2020	EPI_ISL_444787	2020-04-14	North America / USA / New York / Nassau County	Human		Female	48	unknown	Original			A.1	S
hCoV-19/USA/NY-NYUMC671/2020	EPI_ISL_444788	2020-03-17	North America / USA / New York / Nassau County	Human		Female	55	unknown	Original			B.1	GH
hCoV-19/USA/NY-NYUMC672/2020	EPI_ISL_444789	2020-03-18	North America / USA / New York / Manhattan	Human		Male	56	unknown	Original			B.1	GH
hCoV-19/USA/NY-NYUMC673/2020	EPI_ISL_444790	2020-03-18	North America / USA / New York / Manhattan	Human		Male	56	unknown	Original			B.1	GH
hCoV-19/USA/NY-NYUMC674/2020	EPI_ISL_444791	2020-03-18	North America / USA / New York / Manhattan	Human		Male	55	unknown	Original			B.1	GH
hCoV-19/USA/MI-MDHHS-SC20260/2020	EPI_ISL_447059	2020-03-15	North America / USA / Michigan	Human		unknown	unknown	unknown	Original			B.1	GH
hCoV-19/USA/MI-MDHHS-SC20266/2020	EPI_ISL_447064	2020-04-03	North America / USA / Michigan	Human		unknown	unknown	unknown	Original			B.1	GH
hCoV-19/USA/MI-MDHHS-SC20270/2020	EPI_ISL_447068	2020-04-02	North America / USA / Michigan	Human		unknown	unknown	unknown	Original			B.1	GH
hCoV-19/USA/MI-MDHHS-SC20274/2020	EPI_ISL_447072	2020-03-19	North America / USA / Michigan	Human		unknown	unknown	unknown	Original			B.1	GH
hCoV-19/USA/MI-MDHHS-SC20291/2020	EPI_ISL_447088	2020-04-03	North America / USA / Michigan	Human		unknown	unknown	unknown	Original			B.1	GH
hCoV-19/USA/MI-MDHHS-SC20292/2020	EPI_ISL_447089	2020-03-14	North America / USA / Michigan	Human		unknown	unknown	unknown	Original			B.1	GH
hCoV-19/USA/MI-MDHHS-SC20293/2020	EPI_ISL_447090	2020-04-01	North America / USA / Michigan	Human		unknown	unknown	unknown	Original			B.1	GH
hCoV-19/USA/MI-MDHHS-SC20294/2020	EPI_ISL_447091	2020-03-20	North America / USA / Michigan	Human		unknown	unknown	unknown	Original			B.1	GH
hCoV-19/USA/MI-MDHHS-SC20295/2020	EPI_ISL_447092	2020-03-15	North America / USA / Michigan	Human		unknown	unknown	unknown	Original			B.1	GH
hCoV-19/USA/MI-MDHHS-SC20296/2020	EPI_ISL_447093	2020-03-14	North America / USA / Michigan	Human		unknown	unknown	unknown	Original			B	L
hCoV-19/USA/MI-MDHHS-SC20297/2020	EPI_ISL_447094	2020-03-20	North America / USA / Michigan	Human		unknown	unknown	unknown	Original			B.1	GH
hCoV-19/USA/MI-MDHHS-SC20299/2020	EPI_ISL_447096	2020-03-12	North America / USA / Michigan	Human		unknown	unknown	unknown	Original			B.1	GH
hCoV-19/USA/MI-MDHHS-SC20301/2020	EPI_ISL_447098	2020-04-03	North America / USA / Michigan	Human		unknown	unknown	unknown	Original			B.1	GH
hCoV-19/USA/UT-03794/2020	EPI_ISL_450538	2020-03-13	North America / USA / Utah	Human		unknown	unknown	unknown	Original			B.1	GH
hCoV-19/USA/UT-03470/2020	EPI_ISL_450539	2020-03-15	North America / USA / Utah	Human		unknown	unknown	unknown	Original			A.1	S
hCoV-19/USA/UT-03474/2020	EPI_ISL_450541	2020-03-14	North America / USA / Utah	Human		unknown	unknown	unknown	Original			B.1	G
hCoV-19/USA/UT-03475/2020	EPI_ISL_450542	2020-03-19	North America / USA / Utah	Human		unknown	unknown	unknown	Original			B.1	GH
hCoV-19/USA/UT-03477/2020	EPI_ISL_450543	2020-03-30	North America / USA / Utah	Human		unknown	unknown	unknown	Original			B.1	G
hCoV-19/USA/UT-03482/2020	EPI_ISL_450544	2020-04-02	North America / USA / Utah	Human		unknown	unknown	unknown	Original			B.1	G
hCoV-19/USA/UT-03484/2020	EPI_ISL_450546	2020-04-03	North America / USA / Utah	Human		unknown	unknown	unknown	Original			B.1	G
hCoV-19/USA/UT-03485/2020	EPI_ISL_450547	2020-04-03	North America / USA / Utah	Human		unknown	unknown	unknown	Original			B.1	G
hCoV-19/USA/UT-03486/2020	EPI_ISL_450548	2020-04-03	North America / USA / Utah	Human		unknown	unknown	unknown	Original			B.1	G
hCoV-19/USA/UT-03696/2020	EPI_ISL_450551	2020-04-07	North America / USA / Utah	Human		unknown	unknown	unknown	Original			B.1	G
hCoV-19/USA/UT-03698/2020	EPI_ISL_450553	2020-04-07	North America / USA / Utah	Human		unknown	unknown	unknown	Original			B.1	G
hCoV-19/USA/UT-03699/2020	EPI_ISL_450554	2020-04-07	North America / USA / Utah	Human		unknown	unknown	unknown	Original			B.1	G
hCoV-19/USA/UT-03702/2020	EPI_ISL_450555	2020-04-07	North America / USA / Utah	Human		unknown	unknown	unknown	Original			B.1	GH
hCoV-19/USA/UT-01234/2020	EPI_ISL_450559	2020-04-09	North America / USA / Utah	Human		unknown	unknown	unknown	Original			B.1	GH
hCoV-19/USA/UT-01236/2020	EPI_ISL_450560	2020-04-09	North America / USA / Utah	Human		unknown	unknown	unknown	Original			B.1	GH
hCoV-19/USA/UT-01237/2020	EPI_ISL_450561	2020-04-09	North America / USA / Utah	Human		unknown	unknown	unknown	Original			B.1	GH
hCoV-19/USA/UT-03878/2020	EPI_ISL_450563	2020-04-13	North America / USA / Utah	Human		unknown	unknown	unknown	Original			B.1	GH
hCoV-19/USA/UT-03879/2020	EPI_ISL_450564	2020-04-13	North America / USA / Utah	Human		unknown	unknown	unknown	Original			B.1	GH
hCoV-19/USA/UT-03889/2020	EPI_ISL_450566	2020-04-13	North America / USA / Utah	Human		unknown	unknown	unknown	Original			B.1	GH
hCoV-19/USA/UT-03909/2020	EPI_ISL_450567	2020-04-13	North America / USA / Utah	Human		unknown	unknown	unknown	Original			B.1	GH
hCoV-19/USA/MI-MDHHS-SC20361/2020	EPI_ISL_450572	2020-03-14	North America / USA / Michigan	Human		unknown	unknown	unknown	Original			B.1	GH
hCoV-19/USA/MI-MDHHS-SC20363/2020	EPI_ISL_450574	2020-03-14	North America / USA / Michigan	Human		unknown	unknown	unknown	Original			B.1	GH
hCoV-19/USA/MI-MDHHS-SC20365/2020	EPI_ISL_450576	2020-03-14	North America / USA / Michigan	Human		unknown	unknown	unknown	Original			B.1	GH
hCoV-19/USA/MI-MDHHS-SC20369/2020	EPI_ISL_450580	2020-03-15	North America / USA / Michigan	Human		unknown	unknown	unknown	Original			B.1	GH
hCoV-19/USA/MI-MDHHS-SC20381/2020	EPI_ISL_450592	2020-03-25	North America / USA / Michigan	Human		unknown	unknown	unknown	Original			B.1	GH
hCoV-19/USA/MI-MDHHS-SC20322/2020	EPI_ISL_450601	2020-03-11	North America / USA / Michigan	Human		unknown	unknown	unknown	Original			B.1	GH
hCoV-19/USA/MI-MDHHS-SC20327/2020	EPI_ISL_450606	2020-03-15	North America / USA / Michigan	Human		unknown	unknown	unknown	Original			B.1	GH
hCoV-19/USA/MI-MDHHS-SC20328/2020	EPI_ISL_450607	2020-03-18	North America / USA / Michigan	Human		unknown	unknown	unknown	Original			B.1	GH
hCoV-19/USA/MI-MDHHS-SC20331/2020	EPI_ISL_450610	2020-03-17	North America / USA / Michigan	Human		unknown	unknown	unknown	Original			B.1	GH
hCoV-19/USA/MI-MDHHS-SC20333/2020	EPI_ISL_450612	2020-03-19	North America / USA / Michigan	Human		unknown	unknown	unknown	Original			B.1	GH
hCoV-19/USA/MI-MDHHS-SC20337/2020	EPI_ISL_450616	2020-03-24	North America / USA / Michigan	Human		unknown	unknown	unknown	Original			B.1	GH
hCoV-19/USA/MI-MDHHS-SC20339/2020	EPI_ISL_450618	2020-03-25	North America / USA / Michigan	Human		unknown	unknown	unknown	Original			B.1	GH
hCoV-19/USA/MI-MDHHS-SC20356/2020	EPI_ISL_450635	2020-03-30	North America / USA / Michigan	Human		unknown	unknown	unknown	Original			B.1	GH
hCoV-19/USA/MI-MDHHS-SC20357/2020	EPI_ISL_450636	2020-03-30	North America / USA / Michigan	Human		unknown	unknown	unknown	Original			B.1	GH
hCoV-19/USA/GA-EHC-009I/2020	EPI_ISL_455355	2020-03-13	North America / USA / Georgia	Human		unknown	unknown	unknown	Original	Nasopharyngeal swab		A.3	S
hCoV-19/USA/GA-EHC-086H/2020	EPI_ISL_455356	2020-03-10	North America / USA / Georgia	Human		unknown	unknown	unknown	Original	Nasopharyngeal swab		A.3	S
hCoV-19/USA/GA-EHC-136H/2020	EPI_ISL_455358	2020-04-05	North America / USA / Georgia	Human		unknown	unknown	unknown	Original	Nasopharyngeal swab		B.1	GH
hCoV-19/USA/GA-EHC-209C/2020	EPI_ISL_455359	2020-04-23	North America / USA / Georgia	Human		unknown	unknown	unknown	Original	Nasopharyngeal swab		B.1	GH
hCoV-19/USA/GA-EHC-087I/2020	EPI_ISL_455360	2020-03-10	North America / USA / Georgia	Human		unknown	unknown	unknown	Original	Sputum		A.3	S
hCoV-19/USA/GA-EHC-115L/2020	EPI_ISL_455361	2020-03-30	North America / USA / Georgia	Human		unknown	unknown	unknown	Original	Nasopharyngeal swab		B.1	GH
hCoV-19/USA/IA-GMF-02699/2020	EPI_ISL_455568	2020-05-08	North America / USA / Iowa / Allamakee County	Human		unknown	unknown	unknown	Original			B.1.29	GH
hCoV-19/USA/WI-GMF-02728/2020	EPI_ISL_455569	2020-05-08	North America / USA / Wisconsin / Grant County	Human		unknown	unknown	unknown	Original			B.1.29	GH
hCoV-19/USA/MN-GMF-02870/2020	EPI_ISL_455570	2020-05-10	North America / USA / Minnesota / Fillmore County	Human		unknown	unknown	unknown	Original			B.1.29	GH
hCoV-19/USA/WI-GMF-03151/2020	EPI_ISL_455571	2020-05-12	North America / USA / Wisconsin / Vernon County	Human		unknown	unknown	unknown	Original			B.1.29	GH
hCoV-19/USA/WI-GMF-03156/2020	EPI_ISL_455572	2020-05-12	North America / USA / Wisconsin / La Crosse County	Human		unknown	unknown	unknown	Original			B.1	GH
hCoV-19/USA/WI-GMF-M00001/2020	EPI_ISL_455573	2020-05-10	North America / USA / Wisconsin / La Crosse County	Human		unknown	unknown	unknown	Original			B.1	GH
hCoV-19/USA/WI-GMF-M00002/2020	EPI_ISL_455574	2020-05-10	North America / USA / Wisconsin / Trempealeau County	Human		unknown	unknown	unknown	Original			B.1.1	GR
hCoV-19/USA/WI-GMF-03710/2020	EPI_ISL_455575	2020-05-19	North America / USA / Wisconsin / Crawford County	Human		unknown	unknown	unknown	Original			B.1.29	GH
hCoV-19/USA/WI-GMF-03823/2020	EPI_ISL_455576	2020-05-19	North America / USA / Wisconsin / Trempealeau County	Human		unknown	unknown	unknown	Original			B.1.29	GH
hCoV-19/USA/WI-GMF-04314/2020	EPI_ISL_455578	2020-05-25	North America / USA / Wisconsin / Vernon County	Human		unknown	unknown	unknown	Original			B.1	GH
hCoV-19/USA/WI-GMF-M00003/2020	EPI_ISL_455580	2020-05-12	North America / USA / Wisconsin / La Crosse County	Human		unknown	unknown	unknown	Original			B.1	GH
hCoV-19/USA/WI-GMF-M00004/2020	EPI_ISL_455581	2020-05-24	North America / USA / Wisconsin / Vernon County	Human		unknown	unknown	unknown	Original			B.1	GH
hCoV-19/USA/IA-GMF-M00005/2020	EPI_ISL_455582	2020-05-26	North America / USA / Iowa / Allamakee County	Human		unknown	unknown	unknown	Original			B.1.29	GH
hCoV-19/USA/MD-HP00058/2020	EPI_ISL_457800	2020-03-19	North America / USA / Maryland	Human	North America / USA / Maryland	Female	62	unknown	Original	Nasopharyngeal swab		A.1	S
hCoV-19/USA/DC-HP00059/2020	EPI_ISL_457801	2020-03-24	North America / USA / Washington DC	Human	North America / USA / Maryland	Female	46	unknown	Original	Nasopharyngeal swab		B.1	GH
[truncated: 8,091 more rows]

## Sheet: France
Virus name	Accession ID	Collection date	Location	Host	Additional location information	Gender	Patient age	Patient status	Passage	Specimen	Additional host information	Lineage	Clade
[truncated: 394 more rows]
