# Supplementary material for: Pan-India novel coronavirus SARS-CoV-2 genomics and global diversity analysis in spike protein
Source: Heliyon. 2021 Mar 19;7(3):e06564. doi: 10.1016/j.heliyon.2021.e06564 (PMC7972664; doi:10.1016/j.heliyon.2021.e06564)
Supplement: Additional File 4 — Lineages observed India are clustering with sequences from Asia, Europe, the USA, and other Asian countries indicating multiple introductions of multiple lineages of the virus into the country. [file mmc4.xlsx]

## Sheet: Sheet1
We gratefully acknowledge the following Authors from the Originating laboratories responsible for obtaining the specimens, as well as the Submitting laboratories where the genome data were generated and shared via GISAID, on which this research is based.
All Submitters of data may be contacted directly via www.gisaid.org
Virus name	Accession ID	Collection date	Location	Host	Additional location information	Gender	Patient age	Patient status	Passage	Specimen	Additional host information	Lineage	Clade
hCoV-19/India/1-27/2020	EPI_ISL_413522	2020-01-27	Asia / India / Kerala	Human		Female	20	Recovered	Original	Throat swab	Travel history to China	B	L
hCoV-19/India/1-31/2020	EPI_ISL_413523	2020-01-31	Asia / India / Kerala	Human		Male	23	Recovered	Original	Throat Swab	Travel history to China	A	S
hCoV-19/India/763/2020	EPI_ISL_420543	2020-03-03	Asia / India	Human	Italian tourist	Female	73	unknown	Original (Clinical sample)	Nasal swab		B.1	G
hCoV-19/India/2020763/2020	EPI_ISL_420544	2020	Asia / India	Human		unknown	unknown		Vero CCL81 isolate P1		PID-3	B.1	G
hCoV-19/India/770/2020	EPI_ISL_420545	2020-03-03	Asia / India	Human	Italian tourist	Female	77		Original (Clinical sample)	Nasal swab		B.1	G
hCoV-19/India/2020770/2020	EPI_ISL_420546	2020	Asia / India	Human		unknown	unknown		Vero CCL81 isolate P1		PID-3	B.1	G
hCoV-19/India/772/2020	EPI_ISL_420547	2020-03-03	Asia / India	Human	Italian tourist	Female	70	unknown	Original (Clinical sample)	Nasal swab		B.1	G
hCoV-19/India/2020772/2020	EPI_ISL_420548	2020	Asia / India	Human		unknown	unknown		Vero CCL81 isolate P1		PID-3	B.1	G
hCoV-19/India/773/2020	EPI_ISL_420549	2020-03-03	Asia / India	Human	Italian tourist	Female	65		Original (Clinical sample)	Nasal swab		B.1	G
hCoV-19/India/2020773/2020	EPI_ISL_420550	2020	Asia / India	Human		unknown	unknown		Vero CCL81 isolate P1		PID-3	B.1	G
hCoV-19/India/777/2020	EPI_ISL_420551	2020-03-03	Asia / India	Human	Indian contact of Italian tourist	Male	59		Original (Clinical sample)	Nasal swab		B.1	G
hCoV-19/India/2020777/2020	EPI_ISL_420552	2020	Asia / India	Human		unknown	unknown		Vero CCL81 isolate P1		PID-3	B.1	G
hCoV-19/India/781/2020	EPI_ISL_420553	2020-03-03	Asia / India	Human	Italian tourist	Male	66		Original (Clinical sample)	Nasal swab		B.1	G
hCoV-19/India/2020781/2020	EPI_ISL_420554	2020	Asia / India	Human		unknown	unknown		Vero CCL81 isolate P1		PID-3	B.1	G
hCoV-19/India/c32/2020	EPI_ISL_420555	2020-03-03	Asia / India	Human	Indian contact of Indian Patient having travel history to Italy	Female	37		Original (Clinical sample)	Nasal swab		B.1.1	GR
hCoV-19/India/2020c32/2020	EPI_ISL_420556	2020	Asia / India	Human		unknown	unknown		Vero CCL81 isolate P1		PID-3	B.1.1	GR
hCoV-19/India/1073/2020	EPI_ISL_421662	2020-03-10	Asia / India	Human	Indian citizen sampled at Iran	Male	68	unknown	Original (Clinical sample)	Throat swab Nasal swab		B.4	O
hCoV-19/India/1093/2020	EPI_ISL_421663	2020-03-10	Asia / India	Human	Indian citizen sampled at Iran	Male	45	unknown	Original (Clinical sample)	Throat swab Nasal swab		B.4	O
hCoV-19/India/1100/2020	EPI_ISL_421664	2020-03-10	Asia / India	Human	Indian citizen sampled at Iran	Male	72	unknown	Original (Clinical sample)	Throat swab Nasal swab		B.4	O
hCoV-19/India/1104/2020	EPI_ISL_421665	2020-03-10	Asia / India	Human	Indian citizen sampled at Iran	Male	43		Original (Clinical sample)	Throat swab Nasal swab		B.4	O
hCoV-19/India/1111/2020	EPI_ISL_421666	2020-03-10	Asia / India	Human	Indian citizen sampled at Iran	Female	54	unknown	Original (Clinical sample)	Throat swab Nasal swab		B.4	O
hCoV-19/India/1115/2020	EPI_ISL_421667	2020-03-10	Asia / India	Human	Indian citizen sampled at Iran	Male	66	unknown	Original (Clinical sample)	Throat swab Nasal swab		B.4	O
hCoV-19/India/1125/2020	EPI_ISL_421668	2020-03-10	Asia / India	Human	Indian citizen sampled at Iran	Male	70	unknown	Original (Clinical sample)	Throat swab Nasal swab		B.4	O
hCoV-19/India/1616/2020	EPI_ISL_421669	2020-03-12	Asia / India	Human	Indian citizen sampled at Iran	Female	70	unknown	Original (Clinical sample)	Throat swab Nasal swab		B.4	O
hCoV-19/India/1617/2020	EPI_ISL_421670	2020-03-12	Asia / India	Human	Indian citizen sampled at Iran	Female	50	unknown	Original (Clinical sample)	Throat swab Nasal swab		B.4	O
hCoV-19/India/1621/2020	EPI_ISL_421671	2020-03-12	Asia / India	Human	Indian citizen sampled at Iran	Female	55	unknown	Original (Clinical sample)	Throat swab Nasal swab		B.4	O
hCoV-19/India/1644/2020	EPI_ISL_421672	2020-03-12	Asia / India	Human	Indian citizen sampled at Iran	Male	59	unknown	Original (Clinical sample)	Throat swab Nasal swab		B.4	O
hCoV-19/India/1063/2020	EPI_ISL_424361	2020-03-10	Asia / India	Human	Indian citizen sampled at Iran	Female	33		Original (Clinical sample)	Throat swab Nasal swab		B.4	O
hCoV-19/India/1135/2020	EPI_ISL_424362	2020-03-10	Asia / India	Human	Indian citizen sampled at Iran	Female	46		Original (Clinical sample)	Throat swab Nasal swab		B.1	G
hCoV-19/India/1652/2020	EPI_ISL_424363	2020-03-12	Asia / India	Human	Indian citizen sampled at Iran	Male	70		Original (Clinical sample)	Throat swab Nasal swab		B.4	O
hCoV-19/India/3118/2020	EPI_ISL_424364	2020-03-17	Asia / India	Human	Indian contact of Indian Patient having travel history to Italy	Female	25		Original (Clinical sample)	Mixture of Throat swab Nasal swab		B.1	G
hCoV-19/India/3239/2020	EPI_ISL_424365	2020-03-17	Asia / India	Human	Indian contact of Indian Patient having travel history to Italy	Female	26		Original (Clinical sample)	Mixture of Throat swab and Nasal swab		B.1	G
hCoV-19/India/c31/2020	EPI_ISL_426179	2020-03-02	Asia / India	Human	Indian contact of Indian Patient having travel history to Italy	Male	15		Original (Clinical sample)	Mixture of throat and nasal swab		B.1.1	GR
hCoV-19/India/GBRC1/2020	EPI_ISL_426414	2020-04-05	Asia / India / Gujarat	Human		Male	37	Released	Original	Oro-pharyngeal swab		B.1	G
hCoV-19/India/GBRC1s/2020	EPI_ISL_426415	2020-04-05	Asia / India / Gujarat	Human		Male	37	Released	Original	Oro-pharyngeal swab, Nasal swab		B.1	G
hCoV-19/India/nimh-0113/2020	EPI_ISL_428479	2020-04-06	Asia / India / Karnataka	Human		Male	68	NA	Original	Nasopharyngeal swab		B.1.1	GR
hCoV-19/India/nimh-0116/2020	EPI_ISL_428480	2020-04-06	Asia / India / Karnataka	Human		Female	28	NA	Original	Nasopharyngeal swab		B.1	G
hCoV-19/India/nimh-0130/2020	EPI_ISL_428481	2020-04-06	Asia / India / Karnataka	Human		Male	55	NA	Original	Nasopharyngeal swab		B.1.1	GR
hCoV-19/India/nimh-0182/2020	EPI_ISL_428482	2020-04-08	Asia / India / Karnataka	Human		Male	26	NA	Original	Nasopharyngeal swab		B.1.1	GR
hCoV-19/India/nimh-0318/2020	EPI_ISL_428483	2020-04-10	Asia / India / Karnataka	Human		Male	19	NA	Original	Nasopharyngeal swab		B.6	O
hCoV-19/India/nimh-0351/2020	EPI_ISL_428484	2020-04-10	Asia / India / Karnataka	Human		Male	55	NA	Original	Nasopharyngeal swab		B	O
hCoV-19/India/nimh-0834/2020	EPI_ISL_428485	2020-04-12	Asia / India / Karnataka	Human		Male	32	NA	Original	Nasopharyngeal swab		B.1	O
hCoV-19/India/nimh-0996/2020	EPI_ISL_428486	2020-04-14	Asia / India / Karnataka	Human		Male	43	NA	Original	Nasopharyngeal swab		B.6	L
hCoV-19/India/nimh-1071/2020	EPI_ISL_428487	2020-04-14	Asia / India / Karnataka	Human		Male	25	NA	Original	Nasopharyngeal swab		B.6	L
hCoV-19/India/S3/2020	EPI_ISL_430464	2020-03-21	Asia / India / West Bengal / Kolkata	Human		Male	20	unknown	Original		Patient infected while traveling	B.1.1	GR
hCoV-19/India/S5/2020	EPI_ISL_430465	2020-03-28	Asia / India / West Bengal / Darjeeling	Human		Female	44	unknown	Original		Patient infected while traveling	B.1.1	GR
hCoV-19/India/S6/2020	EPI_ISL_430466	2020-03-26	Asia / India / West Bengal / Tehatta	Human		Male	11	unknown	Original		Patient infected while traveling	B.1	G
hCoV-19/India/S11/2020	EPI_ISL_430467	2020-04-03	Asia / India / West Bengal / East Medinipur	Human		Male	25	unknown	Original		Patient infected while traveling	B.1	G
hCoV-19/India/S2/2020	EPI_ISL_430468	2020-03-21	Asia / India / West_Bengal / Kolkata	Human	unknown	Male	48	unknown	Original	unknown	unknown	B.1.1	GR
hCoV-19/India/GMC-RK100/2020	EPI_ISL_431101	2020-03-01	Asia / India / Telangana / Hyderabad	Human		Male	24	Hospitalized/Released	Original (Clinical Sample)	Oro-Pharyngeal Swab		B	L
hCoV-19/India/GMC-KN318/2020	EPI_ISL_431102	2020-03-11	Asia / India / Telangana / Hyderabad	Human	Recent Visit to Italy	Female	24	Asymptomatic/Released	Original (Clinical Sample)	Oro-pharyngeal swab		B.1	G
hCoV-19/India/GMC-KN443/2020	EPI_ISL_431103	2020-03-16	Asia / India / Telangana / Hyderabad	Human	Indonesian citizen visit to India	Male	52	Released	Original (Clinical Sample)	Oro-pharyngeal swab		B.6	O
hCoV-19/India/GMC-TC469/2020	EPI_ISL_431117	2020-03-20	Asia / India / Telangana / Hyderabad	Human	Travel history from United kingdom	Male	21	Released	Original (Clinical Sample)	Oro-Pharyngeal Swab		B.1.1	GR
hCoV-19/India/GBRC2/2020	EPI_ISL_435049	2020-04-13	Asia / India / Gujarat / Ahmedabad	Human		Male	45	Released, Live	Original	Oro-pharyngeal swab		B.1	G
hCoV-19/India/GBRC3/2020	EPI_ISL_435050	2020-04-13	Asia / India / Gujarat / Ahmedabad	Human		Female	42	Released, Live	Original	Oro-pharyngeal swab		B.1	G
hCoV-19/India/GBRC4/2020	EPI_ISL_435051	2020-04-13	Asia / India / Gujarat / Ahmedabad	Human		Male	66	Deceased	Original	Oro-pharyngeal swab		B.1	GH
hCoV-19/India/GBRC5/2020	EPI_ISL_435052	2020-04-13	Asia / India / Gujarat / Ahmedabad	Human		Female	66	Released, Live	Original	Oro-pharyngeal swab		B.1	GH
hCoV-19/India/GBRC6/2020	EPI_ISL_435053	2020-04-07	Asia / India / Gujarat / Ahmedabad	Human		Female	60	Hospitalized, Live	Original	Oro-pharyngeal swab		B.1	G
hCoV-19/India/GBRC7/2020	EPI_ISL_435054	2020-04-14	Asia / India / Gujarat / Ahmedabad	Human		Male	54	unknown	Original	Oro-pharyngeal swab		B.1	G
hCoV-19/India/GBRC8/2020	EPI_ISL_435055	2020-04-22	Asia / India / Gujarat / Gandhinagar	Human		Male	33	Hospitalized, Live	Original	Oro-pharyngeal swab		B.1.36	GH
hCoV-19/India/GBRC9/2020	EPI_ISL_435056	2020-04-21	Asia / India / Gujarat / Mansa	Human		Male	65	Hospitalized, Live	Original	Oro-pharyngeal swab		B.1	G
hCoV-19/India/NCDC-01257/2020	EPI_ISL_435060	2020-03-12	Asia / India / Uttar Pradesh / Noida	Human		Male	23	unknown	Original			B.1	G
hCoV-19/India/NCDC-01537/2020	EPI_ISL_435061	2020-03-16	Asia / India / Delhi	Human		Male	58	unknown	Original			B.1	G
hCoV-19/India/NCDC-01538/2020	EPI_ISL_435062	2020-03-16	Asia / India / Punjab	Human		Male	45	unknown	Original			B.1	G
hCoV-19/India/NCDC-01326/2020	EPI_ISL_435063	2020-03-13	Asia / India / Delhi	Human	Delhi National Capital Region	Female	21	unknown	Original			B.1	GH
hCoV-19/India/NCDC-01705/2020	EPI_ISL_435064	2020-03-18	Asia / India / Delhi	Human		Male	58	unknown	Original			B.1	GH
hCoV-19/India/NCDC-01475/2020	EPI_ISL_435065	2020-03-15	Asia / India / Delhi	Human		Female	38	unknown	Original			B.1.36	GH
hCoV-19/India/NCDC-01711/2020	EPI_ISL_435066	2020-03-18	Asia / India / Delhi	Human		Female	28	unknown	Original			B.1.36	GH
hCoV-19/India/NCDC-01712/2020	EPI_ISL_435067	2020-03-18	Asia / India / Delhi	Human		Female	26	unknown	Original			B.1.36	GH
hCoV-19/India/NCDC-01757/2020	EPI_ISL_435068	2020-03-18	Asia / India / Delhi	Human		Female	65	unknown	Original			B.1.36	GH
hCoV-19/India/NCDC-01744/2020	EPI_ISL_435069	2020-03-18	Asia / India / Delhi	Human		Male	35	unknown	Original			B.1.36	GH
hCoV-19/India/NCDC-01710/2020	EPI_ISL_435070	2020-03-18	Asia / India / Delhi	Human		Male	19	unknown	Original			B.1.1	GR
hCoV-19/India/NCDC-02105/2020	EPI_ISL_435071	2020-03-25	Asia / India / Delhi	Human	Delhi National Capital Region	Male	32	unknown	Original			B.1.1	GR
hCoV-19/India/NCDC-02155/2020	EPI_ISL_435072	2020-03-26	Asia / India / Delhi	Human		Female	19	unknown	Original			B.1.1	GR
hCoV-19/India/NCDC-02157/2020	EPI_ISL_435073	2020-03-26	Asia / India / Delhi	Human		Female	36	unknown	Original			B.1.36	O
hCoV-19/India/NCDC-02250/2020	EPI_ISL_435074	2020-03-28	Asia / India / West Bengal	Human		Male	48	unknown	Original			B.6	O
hCoV-19/India/NCDC-02331/2020	EPI_ISL_435075	2020-03-29	Asia / India / Tamil Nadu	Human		Male	64	unknown	Original			B.6	O
hCoV-19/India/NCDC-02329/2020	EPI_ISL_435076	2020-03-29	Asia / India / Haryana	Human		Male	75	unknown	Original			B.6	O
hCoV-19/India/NCDC-02330/2020	EPI_ISL_435077	2020-03-29	Asia / India / Maharashtra	Human		Male	30	unknown	Original			B.6	O
hCoV-19/India/NCDC-02311/2020	EPI_ISL_435078	2020-03-29	Asia / India / Tamil Nadu	Human		Male	71	unknown	Original			B	O
hCoV-19/India/NCDC-02318/2020	EPI_ISL_435079	2020-03-29	Asia / India / Tamil Nadu	Human		Male	70	unknown	Original			B	O
hCoV-19/India/NCDC-02334/2020	EPI_ISL_435080	2020-03-29	Asia / India / Tamil Nadu	Human		Male	63	unknown	Original			B.6	O
hCoV-19/India/NCDC-02248/2020	EPI_ISL_435081	2020-03-28	Asia / India / West Bengal	Human		Male	18	unknown	Original			B.6	O
hCoV-19/India/NCDC-02322/2020	EPI_ISL_435082	2020-03-29	Asia / India / Uttar Pradesh	Human		Male	60	unknown	Original			B.6	O
hCoV-19/India/NCDC-02242/2020	EPI_ISL_435083	2020-03-28	Asia / India / Tamil Nadu	Human		Male	47	unknown	Original			B.6	O
hCoV-19/India/NCDC-02309/2020	EPI_ISL_435084	2020-03-29	Asia / India / Tamil Nadu	Human		Male	62	unknown	Original			B	O
hCoV-19/India/NCDC-02310/2020	EPI_ISL_435085	2020-03-29	Asia / India / Mumbai	Human		Male	63	unknown	Original			B	O
hCoV-19/India/NCDC-02315/2020	EPI_ISL_435086	2020-03-29	Asia / India / Mumbai	Human		Male	67	unknown	Original			B.6	O
hCoV-19/India/NCDC-02333/2020	EPI_ISL_435087	2020-03-29	Asia / India / Tamil Nadu	Human		Male	70	unknown	Original			B.6	O
hCoV-19/India/NCDC-02336/2020	EPI_ISL_435088	2020-03-29	Asia / India / Odisha	Human		Male	65	unknown	Original			B.6	O
hCoV-19/India/NCDC-02323/2020	EPI_ISL_435089	2020-03-29	Asia / India / Andhra Pradesh	Human		Male	60	unknown	Original			B.6	O
hCoV-19/India/NCDC-02326/2020	EPI_ISL_435090	2020-03-29	Asia / India / Jammu	Human		Male	73	unknown	Original			B.6	O
hCoV-19/India/NCDC-02245/2020	EPI_ISL_435091	2020-03-28	Asia / India / Tamil Nadu	Human		Male	58	unknown	Original			B.6	O
hCoV-19/India/NCDC-02244/2020	EPI_ISL_435092	2020-03-28	Asia / India / Tamil Nadu	Human		Male	45	unknown	Original			B.6	O
hCoV-19/India/NCDC-02312/2020	EPI_ISL_435093	2020-03-29	Asia / India / Tamil Nadu	Human		Male	31	unknown	Original			B.6	O
hCoV-19/India/NCDC-02327/2020	EPI_ISL_435094	2020-03-29	Asia / India / Tamil Nadu	Human		Male	26	unknown	Original			B.6	O
hCoV-19/India/NCDC-02328/2020	EPI_ISL_435095	2020-03-29	Asia / India / Tamil Nadu	Human		Male	62	unknown	Original			B.6	O
hCoV-19/India/NCDC-02332/2020	EPI_ISL_435096	2020-03-29	Asia / India / Tamil Nadu	Human		Male	60	unknown	Original			B.6	O
hCoV-19/India/NCDC-02252/2020	EPI_ISL_435097	2020-03-28	Asia / India / West Bengal	Human		Male	32	unknown	Original			B.6	O
hCoV-19/India/NCDC-02240/2020	EPI_ISL_435098	2020-03-28	Asia / India	Human	Nepal	Male	63	unknown	Original			B.6	O
hCoV-19/India/NCDC-02320/2020	EPI_ISL_435099	2020-03-29	Asia / India / Uttar Pradesh	Human		Male	59	unknown	Original			B.6	O
hCoV-19/India/NCDC-02321/2020	EPI_ISL_435100	2020-03-29	Asia / India / Uttar Pradesh	Human		Male	59	unknown	Original			B.6	O
hCoV-19/India/NCDC-01441/2020	EPI_ISL_435101	2020-03-15	Asia / India / Ladakh	Human		Female	30	unknown	Original			B.4	O
hCoV-19/India/NCDC-01444/2020	EPI_ISL_435102	2020-03-15	Asia / India / Ladakh	Human		Male	0.5	unknown	Original			B.4	O
hCoV-19/India/NCDC-01604/2020	EPI_ISL_435103	2020-03-17	Asia / India / Ladakh	Human		Female	28	unknown	Original			B.4	O
hCoV-19/India/NCDC-01614/2020	EPI_ISL_435104	2020-03-17	Asia / India / Ladakh	Human		Female	25	unknown	Original			B.4	O
hCoV-19/India/NCDC-01616/2020	EPI_ISL_435105	2020-03-17	Asia / India / Ladakh	Human		Male	40	unknown	Original			B.4	O
hCoV-19/India/NCDC-01760/2020	EPI_ISL_435106	2020-03-18	Asia / India / Ladakh	Human		Female	35	unknown	Original			B.4	O
hCoV-19/India/NCDC-02370/2020	EPI_ISL_435107	2020-03-29	Asia / India / Kargil	Human		Female	38	unknown	Original			B.4	O
hCoV-19/India/NCDC-01457/2020	EPI_ISL_435108	2020-03-15	Asia / India / Delhi	Human		Female	22	unknown	Original			B.2.1	V
hCoV-19/India/NCDC-01638/2020	EPI_ISL_435109	2020-03-17	Asia / India / Delhi	Human		Female	18	unknown	Original			B.2.1	V
hCoV-19/India/NCDC-01501/2020	EPI_ISL_435110	2020-03-16	Asia / India / Delhi	Human		Male	32	unknown	Original			A.1	S
hCoV-19/India/NCDC-02415/2020	EPI_ISL_435111	2020-03-30	Asia / India / Delhi	Human		Female	76	unknown	Original			A.2	S
hCoV-19/India/NCDC-02251/2020	EPI_ISL_435112	2020-03-28	Asia / India / Bihar	Human		Male	42	unknown	Original			B.6	O
hCoV-19/India/nimh-2873/2020	EPI_ISL_436137	2020-04-21	Asia / India / Karnataka	Human		Female	28	Asymptomatic	Original			B	O
hCoV-19/India/nimh-3952/2020	EPI_ISL_436138	2020-04-23	Asia / India / Karnataka	Human		Male	38	Asymptomatic	Original			B.1	G
hCoV-19/India/nimh-3970/2020	EPI_ISL_436139	2020-04-23	Asia / India / Karnataka	Human		Male	20	Symptomatic	Original			B.1	G
hCoV-19/India/nimh-4376/2020	EPI_ISL_436140	2020-04-24	Asia / India / Karnataka	Human		Female	52	Asymptomatic	Original			B.1	G
hCoV-19/India/nimh-4378/2020	EPI_ISL_436141	2020-04-24	Asia / India / Karnataka	Human		Female	27	Asymptomatic	Original			B.1	G
hCoV-19/India/nimh-1596/2020	EPI_ISL_436156	2020-04-17	Asia / India / Karnataka	Human		Female	55	Asymptomatic	Original			B	O
hCoV-19/India/nimh-1598/2020	EPI_ISL_436157	2020-04-17	Asia / India / Karnataka	Human		Female	50	Asymptomatic	Original			B	O
hCoV-19/India/NCDC-2443/2020	EPI_ISL_436413	2020-03-30	Asia / India / Uttar Pradesh	Human		Female	29	unknown	Original			B.1.1	GR
hCoV-19/India/NCDC-2502/2020	EPI_ISL_436414	2020-03-31	Asia / India / West Bengal	Human		Male	67	unknown	Original			B.6	O
hCoV-19/India/NCDC-2507/2020	EPI_ISL_436415	2020-03-31	Asia / India / Delhi	Human		Male	17	unknown	Original			B.6	O
hCoV-19/India/NCDC-2514/2020	EPI_ISL_436416	2020-03-31	Asia / India / Tamil Nadu	Human		Male	60	unknown	Original			B.6	O
hCoV-19/India/NCDC-2515/2020	EPI_ISL_436417	2020-03-31	Asia / India / Bihar	Human		Male	65	unknown	Original			B.6	O
hCoV-19/India/NCDC-2517/2020	EPI_ISL_436418	2020-03-31	Asia / India / Tamil Nadu	Human		Male	65	unknown	Original			B.6	O
hCoV-19/India/NCDC-2519/2020	EPI_ISL_436419	2020-03-31	Asia / India / Bihar	Human		Male	55	unknown	Original			B.6	O
hCoV-19/India/NCDC-2522/2020	EPI_ISL_436420	2020-03-31	Asia / India / Rajasthan	Human		Male	30	unknown	Original			B.6	O
hCoV-19/India/NCDC-2525/2020	EPI_ISL_436421	2020-03-31	Asia / India / Assam	Human		Male	64	unknown	Original			B.6	O
hCoV-19/India/NCDC-2535/2020	EPI_ISL_436422	2020-03-31	Asia / India / Assam	Human		Male	65	unknown	Original			B.6	O
hCoV-19/India/NCDC-3162/2020	EPI_ISL_436423	2020-04-05	Asia / India / Delhi	Human	Traveler from Indonesia	Male	43	unknown	Original			B.6	O
hCoV-19/India/NCDC-3163/2020	EPI_ISL_436424	2020-04-05	Asia / India / Delhi	Human	Traveler from Indonesia	Male	45	unknown	Original			B.6	O
hCoV-19/India/NCDC-3170/2020	EPI_ISL_436425	2020-04-05	Asia / India / Delhi	Human		Male	45	unknown	Original			B.6	O
hCoV-19/India/NCDC-3175/2020	EPI_ISL_436426	2020-04-05	Asia / India / Delhi	Human		Male	49	unknown	Original			B.6	O
hCoV-19/India/NCDC-3176/2020	EPI_ISL_436427	2020-04-05	Asia / India / Delhi	Human	Traveler from Kyrgyz Republic	Female	33	unknown	Original			B	O
hCoV-19/India/NCDC-3181/2020	EPI_ISL_436428	2020-04-05	Asia / India / Delhi	Human	Traveler from Indonesia	Female	42	unknown	Original			B.6	O
hCoV-19/India/NCDC-3190/2020	EPI_ISL_436429	2020-04-05	Asia / India / Delhi	Human	Traveler from Indonesia	Male	23	unknown	Original			B.6	O
hCoV-19/India/NCDC-3195/2020	EPI_ISL_436430	2020-04-05	Asia / India / Delhi	Human	Traveler from Indonesia	Male	31	unknown	Original			B.6	O
hCoV-19/India/NCDC-3230/2020	EPI_ISL_436431	2020-04-05	Asia / India / Delhi	Human		Male	62	unknown	Original			B.6	O
hCoV-19/India/NCDC-3264/2020	EPI_ISL_436432	2020-04-05	Asia / India / Delhi	Human		Male	25	unknown	Original			B.6	O
hCoV-19/India/NCDC-3271/2020	EPI_ISL_436433	2020-04-05	Asia / India / Delhi	Human		Male	53	unknown	Original			B.6	O
hCoV-19/India/NCDC-3279/2020	EPI_ISL_436434	2020-04-05	Asia / India / Delhi	Human		Female	28	unknown	Original			A.3	O
hCoV-19/India/NCDC-3394/2020	EPI_ISL_436435	2020-04-09	Asia / India / Delhi	Human	Traveler from Indonesia	Male	43	unknown	Original			B.6	O
hCoV-19/India/NCDC-3400/2020	EPI_ISL_436436	2020-04-06	Asia / India / Delhi	Human	Traveler from Indonesia	Male	24	unknown	Original			B.6	O
hCoV-19/India/NCDC-3831/2020	EPI_ISL_436437	2020-04-08	Asia / India / Delhi	Human	Traveler from Thailand	Male	56	unknown	Original			B.6	O
hCoV-19/India/NCDC-3835/2020	EPI_ISL_436438	2020-04-07	Asia / India / Maharashtra	Human		Male	Unknown	unknown	Original			B.6	O
hCoV-19/India/NCDC-3934/2020	EPI_ISL_436439	2020-04-09	Asia / India / Bihar	Human		Male	13	unknown	Original			B.6	O
hCoV-19/India/NCDC-3936/2020	EPI_ISL_436440	2020-04-09	Asia / India / Andhra Pradesh	Human		Male	32	unknown	Original			B.6	O
hCoV-19/India/NCDC-3941/2020	EPI_ISL_436441	2020-04-09	Asia / India / Bihar	Human		Male	45	unknown	Original			B.6	O
hCoV-19/India/NCDC-3950/2020	EPI_ISL_436442	2020-04-09	Asia / India / Maharashtra	Human		Male	31	unknown	Original			B.6	O
hCoV-19/India/NCDC-3961/2020	EPI_ISL_436443	2020-04-09	Asia / India / Madhya Pradesh	Human		Male	33	unknown	Original			B.6	O
hCoV-19/India/NCDC-3965/2020	EPI_ISL_436444	2020-04-09	Asia / India / Maharashtra	Human		Male	35	unknown	Original			B.6	O
hCoV-19/India/NCDC-3982/2020	EPI_ISL_436445	2020-04-09	Asia / India / Delhi	Human	Traveler from Thailand	Male	50	unknown	Original			B.6	O
hCoV-19/India/NCDC-3985/2020	EPI_ISL_436446	2020-04-09	Asia / India / Maharashtra	Human		Male	25	unknown	Original			B.6	O
hCoV-19/India/NCDC-4055/2020	EPI_ISL_436447	2020-04-10	Asia / India / Karnataka	Human		Male	18	unknown	Original			B.6	O
hCoV-19/India/NCDC-4138/2020	EPI_ISL_436448	2020-04-12	Asia / India / Delhi	Human		Male	53	unknown	Original			B.6	O
hCoV-19/India/NCDC-4155/2020	EPI_ISL_436449	2020-04-12	Asia / India / Bihar	Human		Male	23	unknown	Original			B.6	O
hCoV-19/India/NCDC-4189/2020	EPI_ISL_436450	2020-04-13	Asia / India / Delhi	Human		Female	31	unknown	Original			B.6	O
hCoV-19/India/NCDC-4205/2020	EPI_ISL_436451	2020-04-13	Asia / India / Delhi	Human		Female	29	unknown	Original			B.6	O
hCoV-19/India/NCDC-4208/2020	EPI_ISL_436452	2020-04-14	Asia / India / Delhi	Human		Female	29	unknown	Original			B.6	O
hCoV-19/India/NCDC-4444/2020	EPI_ISL_436453	2020-04-16	Asia / India / Madhya Pradesh	Human		Male	63	unknown	Original			B.1	G
hCoV-19/India/NCDC-4475/2020	EPI_ISL_436454	2020-04-13	Asia / India / Delhi	Human		Female	29	unknown	Original			B.1	G
hCoV-19/India/NCDC-4476/2020	EPI_ISL_436455	2020-04-13	Asia / India / Delhi	Human		Female	29	unknown	Original			B.1	G
hCoV-19/India/NCDC-4846/2020	EPI_ISL_436456	2020-04-20	Asia / India / Madhya Pradesh	Human		Female	8	unknown	Original			B.1	G
hCoV-19/India/NCDC-4859/2020	EPI_ISL_436457	2020-04-20	Asia / India / Madhya Pradesh	Human		Female	55	unknown	Original			B.1	G
hCoV-19/India/NCDC-4867/2020	EPI_ISL_436458	2020-04-16	Asia / India / Madhya Pradesh	Human		Female	11	unknown	Original			B.1	O
hCoV-19/India/NCDC-4874/2020	EPI_ISL_436459	2020-04-20	Asia / India / Madhya Pradesh	Human		Female	50	unknown	Original			B.1.36	GH
hCoV-19/India/NCDC-4876/2020	EPI_ISL_436460	2020-04-20	Asia / India / Madhya Pradesh	Human		Female	11	unknown	Original			B.1	G
hCoV-19/India/NCDC-4877/2020	EPI_ISL_436461	2020-04-20	Asia / India / Madhya Pradesh	Human		Female	17	unknown	Original			B.1	G
hCoV-19/India/NCDC-4878/2020	EPI_ISL_436462	2020-04-16	Asia / India / Madhya Pradesh	Human		Female	14	unknown	Original			B.1	G
hCoV-19/India/NCDC-4879/2020	EPI_ISL_436463	2020-04-16	Asia / India / Madhya Pradesh	Human		Male	48	unknown	Original			B.1	O
hCoV-19/India/GBRC10/2020	EPI_ISL_437438	2020-04-24	Asia / India / Gujarat / Surat	Human		Male	26	unknown	Original	Oro-pharyngeal swab		B.6	O
hCoV-19/India/GBRC11/2020	EPI_ISL_437439	2020-04-23	Asia / India / Gujarat / Surat	Human		Male	41	unknown	Original	Oro-pharyngeal swab		A	S
hCoV-19/India/GBRC12/2020	EPI_ISL_437440	2020-04-26	Asia / India / Gujarat / Surat	Human		Male	7	unknown	Original	Oro-pharyngeal swab		B.1.36	GH
hCoV-19/India/GBRC13/2020	EPI_ISL_437441	2020-04-26	Asia / India / Gujarat / Surat	Human		Male	17	unknown	Original	Oro-pharyngeal swab		A	S
hCoV-19/India/GBRC14/2020	EPI_ISL_437442	2020-04-27	Asia / India / Gujarat / Surat	Human		Female	7	unknown	Original	Oro-pharyngeal swab		B.6	O
hCoV-19/India/GBRC15/2020	EPI_ISL_437443	2020-04-27	Asia / India / Gujarat / Surat	Human		Female	35	unknown	Original	Oro-pharyngeal swab		A	S
hCoV-19/India/GBRC16/2020	EPI_ISL_437444	2020-04-26	Asia / India / Gujarat / Surat	Human		Female	50	unknown	Original	Oro-pharyngeal swab		B.6	O
hCoV-19/India/GBRC17a/2020	EPI_ISL_437445	2020-04-26	Asia / India / Gujarat / Ahmedabad	Human		Female	29	unknown	Original	Oro-pharyngeal swab		B.1.36	GH
hCoV-19/India/GBRC17b/2020	EPI_ISL_437446	2020-04-26	Asia / India / Gujarat / Ahmedabad	Human		Female	29	unknown	Original	Oro-pharyngeal swab		B.1.36	GH
hCoV-19/India/GBRC18/2020	EPI_ISL_437447	2020-04-26	Asia / India / Gujarat / Ahmedabad	Human		Male	42	Released	Original	Oro-pharyngeal swab		B.1	G
hCoV-19/India/GBRC19/2020	EPI_ISL_437448	2020-04-26	Asia / India / Gujarat / Ahmedabad	Human		Female	40	Released	Original	Oro-pharyngeal swab		B.1	G
hCoV-19/India/GBRC20/2020	EPI_ISL_437449	2020-04-26	Asia / India / Gujarat / Ahmedabad	Human		Female	17	Released	Original	Oro-pharyngeal swab		B.1.36	GH
hCoV-19/India/GBRC21/2020	EPI_ISL_437450	2020-04-26	Asia / India / Gujarat / Ahmedabad	Human		Female	36	unknown	Original	Oro-pharyngeal swab		B.1	G
hCoV-19/India/GBRC22/2020	EPI_ISL_437451	2020-04-26	Asia / India / Gujarat / Ahmedabad	Human		Female	20	unknown	Original	Oro-pharyngeal swab		B.1	G
hCoV-19/India/GBRC23/2020	EPI_ISL_437452	2020-04-26	Asia / India / Gujarat / Ahmedabad	Human		Female	12	unknown	Original	Oro-pharyngeal swab		B.1.36	GH
hCoV-19/India/GBRC24a/2020	EPI_ISL_437453	2020-04-26	Asia / India / Gujarat / Ahmedabad	Human		Female	52	unknown	Original	Oro-pharyngeal swab		B.6	L
hCoV-19/India/GBRC24b/2020	EPI_ISL_437454	2020-04-26	Asia / India / Gujarat / Ahmedabad	Human		Female	52	unknown	Original	Oro-pharyngeal swab		B.6	O
hCoV-19/India/S1/2020	EPI_ISL_437536	2020-03-19	Asia / India / West Bengal / South 24 Parganas	Human		Male	18	unknown	Original		Patient infected while traveling	B.2	O
hCoV-19/India/S8/2020	EPI_ISL_437537	2020-03-30	Asia / India / West Bengal / Howrah	Human		Male	57	unknown	Original		Patient infected while traveling	B.1	G
hCoV-19/India/S10/2020	EPI_ISL_437538	2020-04-05	Asia / India / West Bengal / Kolkata	Human		Male	44	unknown	Original		Patient infected while traveling	A	S
hCoV-19/India/S12/2020	EPI_ISL_437539	2020-04-06	Asia / India / West Bengal / East Medinipur	Human		Female	27	unknown	Original		Patient infected while traveling	B.1	G
hCoV-19/India/GMC-KP1125/2020	EPI_ISL_437626	2020-03-24	Asia / India / Telangana / Hyderabad	Human		Male	70	Hospitalized/Released	Original (Clinical Sample)	Oro-pharyngeal Swab		B.1	GH
hCoV-19/India/GMC-RR1191/2020	EPI_ISL_438138	2020-03-25	Asia / India / Telangana / Hyderabad	Human		Male	63	Hospitalized/Deceased	Original(Clinical Sample)	Oro-pharyngeal swab		B.6	O
hCoV-19/India/GMC-RK1090/2020	EPI_ISL_438139	2020-03-25	Asia / India / Telangana / Hyderabad	Human		Female	63	Hospitalized/Released	Original(Clinical Sample)	Oro-pharyngeal swab		B.6	O
hCoV-19/India/GBRC25/2020	EPI_ISL_444456	2020-04-26	Asia / India / Gujarat / Ahmedabad	Human		Female	43	unknown	Original	Oro-pharyngeal swab		B.1.36	GH
hCoV-19/India/GBRC26/2020	EPI_ISL_444457	2020-04-26	Asia / India / Gujarat / Ahmedabad	Human		Male	40	unknown	Original	Oro-pharyngeal swab		B.1.36	GH
hCoV-19/India/GBRC27/2020	EPI_ISL_444458	2020-04-26	Asia / India / Gujarat / Ahmedabad	Human		Male	35	unknown	Original	Oro-pharyngeal swab		B.1	G
hCoV-19/India/GBRC28/2020	EPI_ISL_444459	2020-04-30	Asia / India / Gujarat / Ahmedabad	Human		Male	48	unknown	Original	Oro-pharyngeal swab		B.1.36	GH
hCoV-19/India/GBRC29/2020	EPI_ISL_444460	2020-04-30	Asia / India / Gujarat / Ahmedabad	Human		Male	37	unknown	Original	Oro-pharyngeal swab		B.1	G
hCoV-19/India/GBRC30/2020	EPI_ISL_444461	2020-04-29	Asia / India / Gujarat / Ahmedabad	Human		Male	63	unknown	Original	Oro-pharyngeal swab		B.1.36	GH
hCoV-19/India/GBRC31/2020	EPI_ISL_444462	2020-04-29	Asia / India / Gujarat / Ahmedabad	Human		Female	28	unknown	Original	Oro-pharyngeal swab		B.1	G
hCoV-19/India/GBRC32/2020	EPI_ISL_444463	2020-04-29	Asia / India / Gujarat / Ahmedabad	Human		Male	68	unknown	Original	Oro-pharyngeal swab		B.1	G
hCoV-19/India/GBRC33/2020	EPI_ISL_444464	2020-04-29	Asia / India / Gujarat / Ahmedabad	Human		Female	30	unknown	Original	Oro-pharyngeal swab		B.1.36	GH
hCoV-19/India/GBRC34/2020	EPI_ISL_444465	2020-04-29	Asia / India / Gujarat / Ahmedabad	Human		Male	53	unknown	Original	Oro-pharyngeal swab		B.1.36	GH
hCoV-19/India/GBRC35/2020	EPI_ISL_444466	2020-04-29	Asia / India / Gujarat / Ahmedabad	Human		Male	35	unknown	Original	Oro-pharyngeal swab		B.1.36	GH
hCoV-19/India/GBRC36/2020	EPI_ISL_444467	2020-04-29	Asia / India / Gujarat / Ahmedabad	Human		Female	55	unknown	Original	Oro-pharyngeal swab		B.1.36	GH
hCoV-19/India/GBRC37/2020	EPI_ISL_444468	2020-04-29	Asia / India / Gujarat / Ahmedabad	Human		Female	60	unknown	Original	Oro-pharyngeal swab		B.1	G
hCoV-19/India/GBRC38/2020	EPI_ISL_444469	2020-04-29	Asia / India / Gujarat / Ahmedabad	Human		Male	37	unknown	Original	Oro-pharyngeal swab		B.1.36	GH
hCoV-19/India/GBRC39/2020	EPI_ISL_444470	2020-04-29	Asia / India / Gujarat / Ahmedabad	Human		Male	56	unknown	Original	Oro-pharyngeal swab		B.1.36	GH
hCoV-19/India/GBRC40/2020	EPI_ISL_444471	2020-04-29	Asia / India / Gujarat / Ahmedabad	Human		Female	34	unknown	Original	Oro-pharyngeal swab		B.1.36	GH
hCoV-19/India/GBRC41/2020	EPI_ISL_444472	2020-04-29	Asia / India / Gujarat / Ahmedabad	Human		Female	29	unknown	Original	Oro-pharyngeal swab		B.1.36	GH
hCoV-19/India/GBRC42/2020	EPI_ISL_444473	2020-04-29	Asia / India / Gujarat / Ahmedabad	Human		Male	34	unknown	Original	Oro-pharyngeal swab		B.1	G
hCoV-19/India/GBRC43/2020	EPI_ISL_444474	2020-04-29	Asia / India / Gujarat / Ahmedabad	Human		Female	52	unknown	Original	Oro-pharyngeal swab		B.1.36	GH
hCoV-19/India/GBRC44/2020	EPI_ISL_444475	2020-04-29	Asia / India / Gujarat / Ahmedabad	Human		Male	20	unknown	Original	Oro-pharyngeal swab		B.1	G
hCoV-19/India/GBRC45/2020	EPI_ISL_444476	2020-04-29	Asia / India / Gujarat / Ahmedabad	Human		Female	24	unknown	Original	Oro-pharyngeal swab		B.1.36	GH
hCoV-19/India/GBRC46/2020	EPI_ISL_444477	2020-04-29	Asia / India / Gujarat / Ahmedabad	Human		Male	60	unknown	Original	Oro-pharyngeal swab		B.1	G
hCoV-19/India/GBRC47/2020	EPI_ISL_444478	2020-04-30	Asia / India / Gujarat / Ahmedabad	Human		Male	60	unknown	Original	Oro-pharyngeal swab		B.1	G
hCoV-19/India/GBRC48/2020	EPI_ISL_444479	2020-04-29	Asia / India / Gujarat / Ahmedabad	Human		Male	51	unknown	Original	Oro-pharyngeal swab		B.1	G
hCoV-19/India/GBRC49/2020	EPI_ISL_444480	2020-04-30	Asia / India / Gujarat / Ahmedabad	Human		Male	60	unknown	Original	Oro-pharyngeal swab		B.1.36	GH
hCoV-19/India/GBRC50/2020	EPI_ISL_444481	2020-04-30	Asia / India / Gujarat / Ahmedabad	Human		Female	55	unknown	Original	Oro-pharyngeal swab		B.1	G
hCoV-19/India/GBRC51/2020	EPI_ISL_444482	2020-05-02	Asia / India / Gujarat / Prantij	Human		Male	18	unknown	Original	Oro-pharyngeal swab		B.1.36	GH
hCoV-19/India/GBRC52/2020	EPI_ISL_444483	2020-05-02	Asia / India / Gujarat / Prantij	Human		Male	30	Deceased	Original	Oro-pharyngeal swab		B.1	G
hCoV-19/India/GBRC53/2020	EPI_ISL_444484	2020-05-04	Asia / India / Gujarat / Modasa	Human		Male	28	unknown	Original	Oro-pharyngeal swab		B.1.36	GH
hCoV-19/India/GBRC54/2020	EPI_ISL_444485	2020-05-04	Asia / India / Gujarat / Modasa	Human		Female	57	unknown	Original	Oro-pharyngeal swab		B.1.36	GH
hCoV-19/India/GBRC55/2020	EPI_ISL_444486	2020-05-04	Asia / India / Gujarat / Dhansura	Human		Male	55	unknown	Original	Oro-pharyngeal swab		B.1.36	GH
hCoV-19/India/GBRC56a/2020	EPI_ISL_447030	2020-05-03	Asia / India / Gujarat / Ahmedabad	Human		Female	65	unknown	Original			B.1	G
hCoV-19/India/GBRC56b/2020	EPI_ISL_447031	2020-05-03	Asia / India / Gujarat / Ahmedabad	Human		Female	65	unknown	Original			B.1	G
hCoV-19/India/GBRC57/2020	EPI_ISL_447032	2020-05-03	Asia / India / Gujarat / Ahmedabad	Human		Female	50	unknown	Original			B.1	G
hCoV-19/India/GBRC58/2020	EPI_ISL_447033	2020-05-03	Asia / India / Gujarat / Ahmedabad	Human		Male	40	unknown	Original			B.1.36	GH
hCoV-19/India/GBRC59/2020	EPI_ISL_447034	2020-05-03	Asia / India / Gujarat / Ahmedabad	Human		Male	78	Released, Live	Original			B.1.36	GH
hCoV-19/India/GBRC60/2020	EPI_ISL_447035	2020-05-03	Asia / India / Gujarat / Ahmedabad	Human		Female	78	unknown	Original			B.1.36	GH
hCoV-19/India/GBRC61/2020	EPI_ISL_447036	2020-05-03	Asia / India / Gujarat / Ahmedabad	Human		Male	56	unknown	Original			B.1.36	GH
hCoV-19/India/GBRC62/2020	EPI_ISL_447037	2020-05-03	Asia / India / Gujarat / Ahmedabad	Human		Male	26	unknown	Original			B.1.36	GH
hCoV-19/India/GBRC63/2020	EPI_ISL_447038	2020-05-03	Asia / India / Gujarat / Ahmedabad	Human		Female	34	unknown	Original			B.1	G
hCoV-19/India/GBRC64/2020	EPI_ISL_447039	2020-05-03	Asia / India / Gujarat / Ahmedabad	Human		Female	52	unknown	Original			B.1.36	GH
hCoV-19/India/GBRC65a/2020	EPI_ISL_447040	2020-05-03	Asia / India / Gujarat / Ahmedabad	Human		Male	18	unknown	Original			B.1.36	GH
hCoV-19/India/GBRC65b/2020	EPI_ISL_447041	2020-05-03	Asia / India / Gujarat / Ahmedabad	Human		Male	18	unknown	Original			B.1.36	GH
hCoV-19/India/GBRC66/2020	EPI_ISL_447042	2020-05-03	Asia / India / Gujarat / Ahmedabad	Human		Male	24	unknown	Original			B.1.36	GH
hCoV-19/India/GBRC67a/2020	EPI_ISL_447043	2020-05-03	Asia / India / Gujarat / Ahmedabad	Human		Female	42	unknown	Original			B.1.36	GH
hCoV-19/India/GBRC67b/2020	EPI_ISL_447044	2020-05-03	Asia / India / Gujarat / Ahmedabad	Human		Female	42	unknown	Original			B.1.36	GH
hCoV-19/India/GBRC68/2020	EPI_ISL_447045	2020-05-03	Asia / India / Gujarat / Ahmedabad	Human		Male	28	unknown	Original			B.1.36	GH
hCoV-19/India/GBRC69/2020	EPI_ISL_447046	2020-05-04	Asia / India / Gujarat / Ahmedabad	Human		Female	20	unknown	Original			B.1.36	GH
hCoV-19/India/GBRC70/2020	EPI_ISL_447047	2020-04-29	Asia / India / Gujarat / Gandhinagar	Human		Male	49	unknown	Original			B.1	G
hCoV-19/India/GBRC71/2020	EPI_ISL_447048	2020-04-27	Asia / India / Gujarat / Gandhinagar	Human		Female	70	unknown	Original			B.1.36	GH
hCoV-19/India/GBRC72a/2020	EPI_ISL_447049	2020-04-29	Asia / India / Gujarat / Gandhinagar	Human		Female	3	unknown	Original			B.1.36	GH
hCoV-19/India/GBRC72b/2020	EPI_ISL_447050	2020-04-29	Asia / India / Gujarat / Gandhinagar	Human		Female	3	unknown	Original			B.1.36	GH
hCoV-19/India/GBRC73/2020	EPI_ISL_447051	2020-04-29	Asia / India / Gujarat / Gandhinagar	Human		Female	42	unknown	Original			B.1.36	GH
hCoV-19/India/GBRC74/2020	EPI_ISL_447052	2020-05-02	Asia / India / Gujarat / Gandhinagar	Human		Male	unknown	unknown	Original			B.1	G
hCoV-19/India/GBRC75/2020	EPI_ISL_447053	2020-04-29	Asia / India / Gujarat / Gandhinagar	Human		Male	66	unknown	Original			B.1.36	GH
hCoV-19/India/GBRC76/2020	EPI_ISL_447534	2020-05-05	Asia / India / Gujarat / Modasa	Human		Female	9	unknown	Original			B.1.36	GH
hCoV-19/India/GBRC77/2020	EPI_ISL_447535	2020-05-05	Asia / India / Gujarat / Modasa	Human		Male	30	unknown	Original			B.1.36	GH
hCoV-19/India/GBRC78a/2020	EPI_ISL_447536	2020-05-05	Asia / India / Gujarat / Modasa	Human		Male	68	unknown	Original			B.1.36	GH
hCoV-19/India/GBRC78b/2020	EPI_ISL_447537	2020-05-05	Asia / India / Gujarat / Modasa	Human		Male	68	unknown	Original			B.1.36	GH
hCoV-19/India/GBRC79a/2020	EPI_ISL_447538	2020-05-05	Asia / India / Gujarat / Modasa	Human		Female	39	unknown	Original			B.1.36	GH
hCoV-19/India/GBRC79b/2020	EPI_ISL_447539	2020-05-05	Asia / India / Gujarat / Modasa	Human		Female	39	unknown	Original			B.1.36	GH
hCoV-19/India/GBRC81a/2020	EPI_ISL_447540	2020-05-05	Asia / India / Gujarat / Modasa	Human		Female	40	unknown	Original			B.1.36	GH
hCoV-19/India/GBRC81b/2020	EPI_ISL_447541	2020-05-05	Asia / India / Gujarat / Modasa	Human		Female	40	unknown	Original			B.1.36	GH
hCoV-19/India/GBRC82a/2020	EPI_ISL_447542	2020-05-05	Asia / India / Gujarat / Modasa	Human		Male	33	unknown	Original			B.1.36	GH
hCoV-19/India/GBRC82b/2020	EPI_ISL_447543	2020-05-05	Asia / India / Gujarat / Modasa	Human		Male	33	unknown	Original			B.1.36	GH
hCoV-19/India/GBRC83/2020	EPI_ISL_447544	2020-05-05	Asia / India / Gujarat / Modasa	Human		Male	14	unknown	Original			B.1	G
hCoV-19/India/GBRC84/2020	EPI_ISL_447545	2020-05-05	Asia / India / Gujarat / Prantij	Human		Female	25	unknown	Original			B.1	G
hCoV-19/India/GBRC85/2020	EPI_ISL_447546	2020-05-05	Asia / India / Gujarat / Himatnagar	Human		Male	10	unknown	Original			B.1.36	GH
hCoV-19/India/GBRC86/2020	EPI_ISL_447547	2020-04-28	Asia / India / Gujarat / Gandhinagar	Human		Female	30	unknown	Original			B.1	G
hCoV-19/India/GBRC87/2020	EPI_ISL_447548	2020-04-28	Asia / India / Gujarat / Dahegam	Human		Female	44	unknown	Original			B.1.36	GH
hCoV-19/India/GBRC88a/2020	EPI_ISL_447549	2020-05-03	Asia / India / Gujarat / Dahegam	Human		Male	54	unknown	Original			B.1	G
hCoV-19/India/GBRC88b/2020	EPI_ISL_447550	2020-05-03	Asia / India / Gujarat / Dahegam	Human		Male	54	unknown	Original			B.1	G
hCoV-19/India/GBRC89/2020	EPI_ISL_447551	2020-04-25	Asia / India / Gujarat / Gandhinagar	Human		Female	52	unknown	Original			B.1	G
hCoV-19/India/GBRC90/2020	EPI_ISL_447552	2020-05-02	Asia / India / Gujarat / Gandhinagar	Human		Male	39	unknown	Original			B.1.36	GH
hCoV-19/India/GBRC91/2020	EPI_ISL_447553	2020-04-27	Asia / India / Gujarat / Gandhinagar	Human		Male	13	unknown	Original			B.1.36	GH
hCoV-19/India/GBRC92/2020	EPI_ISL_447554	2020-04-26	Asia / India / Gujarat / Gandhinagar	Human		Male	39	unknown	Original			B.1	G
hCoV-19/India/GBRC93/2020	EPI_ISL_447555	2020-04-28	Asia / India / Gujarat / Mansa	Human		Male	6	unknown	Original			B.1.36	GH
hCoV-19/India/CCMB_J021/2020	EPI_ISL_447556	2020-03-30	Asia / India / Telangana	Human	-	Male	59	unknown	Original	Naso-pharyngeal swab/Oro-pharyngeal swab	-	B.6	O
hCoV-19/India/CCMB_J009/2020	EPI_ISL_447557	2020-03-30	Asia / India / Telangana	Human	-	Male	52	unknown	Original	Naso-pharyngeal swab/Oro-pharyngeal swab	-	B.6	O
hCoV-19/India/CCMB_J014/2020	EPI_ISL_447558	2020-03-30	Asia / India / Telangana	Human	-	Male	58	unknown	Original	Naso-pharyngeal swab/Oro-pharyngeal swab	-	B.6	L
hCoV-19/India/CCMB_J048/2020	EPI_ISL_447559	2020-03-31	Asia / India / Telangana	Human	-	Male	24	unknown	Original	Naso-pharyngeal swab/Oro-pharyngeal swab	-	B.6	O
hCoV-19/India/CCMB_J043/2020	EPI_ISL_447560	2020-03-31	Asia / India / Telangana	Human	-	Male	30	unknown	Original	Naso-pharyngeal swab/Oro-pharyngeal swab	-	B.6	O
hCoV-19/India/CCMB_J067/2020	EPI_ISL_447561	2020-03-31	Asia / India / Telangana	Human	-	Male	34	unknown	Original	Naso-pharyngeal swab/Oro-pharyngeal swab	-	B.6	O
hCoV-19/India/CCMB_J068/2020	EPI_ISL_447562	2020-03-31	Asia / India / Telangana	Human	-	Male	21	unknown	Original	Naso-pharyngeal swab/Oro-pharyngeal swab	-	B.6	O
hCoV-19/India/CCMB_J057/2020	EPI_ISL_447563	2020-03-31	Asia / India / Telangana	Human	-	Male	44	unknown	Original	Naso-pharyngeal swab/Oro-pharyngeal swab	-	B.6	O
hCoV-19/India/CCMB_J212/2020	EPI_ISL_447564	2020-04-01	Asia / India / Telangana	Human	-	Female	34	unknown	Original	Naso-pharyngeal swab/Oro-pharyngeal swab	-	B.6	O
hCoV-19/India/CCMB_J278/2020	EPI_ISL_447565	2020-04-01	Asia / India / Telangana	Human		Male	33	unknown	Original	Naso-pharyngeal swab/Oro-pharyngeal swab		B	L
hCoV-19/India/CCMB_J131/2020	EPI_ISL_447566	2020-04-01	Asia / India / Telangana	Human	-	Male	27	unknown	Original	Naso-pharyngeal swab/Oro-pharyngeal swab	-	B.6	O
hCoV-19/India/CCMB_J304/2020	EPI_ISL_447567	2020-04-01	Asia / India / Telangana	Human	-	Male	72	unknown	Original	Naso-pharyngeal swab/Oro-pharyngeal swab	-	B.6	O
hCoV-19/India/CCMB_J166/2020	EPI_ISL_447568	2020-04-01	Asia / India / Telangana	Human	-	Female	52	unknown	Original	Naso-pharyngeal swab/Oro-pharyngeal swab	-	B.6	O
hCoV-19/India/CCMB_J206/2020	EPI_ISL_447569	2020-04-01	Asia / India / Telangana	Human	-	Male	45	unknown	Original	Naso-pharyngeal swab/Oro-pharyngeal swab	-	B.6	O
hCoV-19/India/CCMB_J207/2020	EPI_ISL_447570	2020-04-01	Asia / India / Telangana	Human	-	Male	41	unknown	Original	Naso-pharyngeal swab/Oro-pharyngeal swab	-	B.6	O
hCoV-19/India/CCMB_J224/2020	EPI_ISL_447571	2020-04-01	Asia / India / Telangana	Human	-	Male	29	unknown	Original	Naso-pharyngeal swab/Oro-pharyngeal swab	-	B.6	O
hCoV-19/India/CCMB_J230/2020	EPI_ISL_447572	2020-04-01	Asia / India / Telangana	Human	-	Male	59	unknown	Original	Naso-pharyngeal swab/Oro-pharyngeal swab	-	B.6	O
hCoV-19/India/CCMB_J118/2020	EPI_ISL_447573	2020-04-01	Asia / India / Telangana	Human		Male	32	unknown	Original	Naso-pharyngeal swab/Oro-pharyngeal swab		B.6	O
hCoV-19/India/CCMB_J208/2020	EPI_ISL_447574	2020-04-01	Asia / India / Telangana	Human		Male	28	unknown	Original	Naso-pharyngeal swab/Oro-pharyngeal swab		B.6	O
hCoV-19/India/CCMB_J458/2020	EPI_ISL_447575	2020-04-02	Asia / India / Telangana	Human		Male	26	unknown	Original	Naso-pharyngeal swab/Oro-pharyngeal swab		B.6	O
hCoV-19/India/CCMB_J232/2020	EPI_ISL_447576	2020-04-02	Asia / India / Telangana	Human		Male	60	unknown	Original	Naso-pharyngeal swab/Oro-pharyngeal swab		B.6	O
hCoV-19/India/CCMB_J321/2020	EPI_ISL_447577	2020-04-02	Asia / India / Telangana	Human	-	Female	20	Discharged after recovery	Original	Naso-pharyngeal swab/Oro-pharyngeal swab	-	B.6	O
hCoV-19/India/CCMB_J327/2020	EPI_ISL_447578	2020-04-02	Asia / India / Telangana	Human	-	Female	48	unknown	Original	Naso-pharyngeal swab/Oro-pharyngeal swab	-	B.6	O
hCoV-19/India/CCMB_K128/2020	EPI_ISL_447579	2020-04-10	Asia / India / Telangana	Human		Female	10	unknown	Original	Naso-pharyngeal swab/Oro-pharyngeal swab		B.6	O
hCoV-19/India/CCMB_K496/2020	EPI_ISL_447580	2020-04-13	Asia / India / Telangana	Human		Male	55	unknown	Original	Naso-pharyngeal swab/Oro-pharyngeal swab		B.6	O
hCoV-19/India/CCMB_K600B/2020	EPI_ISL_447581	2020-04-14	Asia / India / Telangana	Human	-	Male	15	unknown	Original	Naso-pharyngeal swab/Oro-pharyngeal swab	-	B.6	O
hCoV-19/India/CCMB_K601/2020	EPI_ISL_447582	2020-04-14	Asia / India / Telangana	Human	-	Female	13	unknown	Original	Naso-pharyngeal swab/Oro-pharyngeal swab	-	B.6	O
hCoV-19/India/CCMB_L007/2020	EPI_ISL_447583	2020-04-16	Asia / India / Telangana	Human	-	Male	24	unknown	Original	Naso-pharyngeal swab/Oro-pharyngeal swab	-	B.6	O
hCoV-19/India/CCMB_C1-12/2020	EPI_ISL_447584	2020-04-16	Asia / India / Tamil Nadu	Human	-	Male	30	unknown	Original	Naso-pharyngeal swab/Oro-pharyngeal swab	-	B.6	O
hCoV-19/India/CCMB_C2-13/2020	EPI_ISL_447585	2020-04-16	Asia / India / Tamil Nadu	Human	-	Female	54	unknown	Original	Naso-pharyngeal swab/Oro-pharyngeal swab	-	B.6	O
hCoV-19/India/CCMB_C3-14/2020	EPI_ISL_447586	2020-04-16	Asia / India / Tamil Nadu	Human	-	Female	38	unknown	Original	Naso-pharyngeal swab/Oro-pharyngeal swab	-	B.6	O
hCoV-19/India/CCMB_C4-15/2020	EPI_ISL_447587	2020-04-20	Asia / India / Tamil Nadu	Human		Male	24	unknown	Original	Naso-pharyngeal swab/Oro-pharyngeal swab		B.1.1	GR
hCoV-19/India/CCMB_J045/2020	EPI_ISL_447847	2020-03-31	Asia / India / Telangana	Human	-	Male	36	Unknown	Original	Naso-pharyngeal swab/Oro-pharyngeal swab	-	B.6	O
hCoV-19/India/CCMB_J165/2020	EPI_ISL_447848	2020-04-01	Asia / India / Telangana	Human	-	Male	35	Unknown	Original	Naso-pharyngeal swab/Oro-pharyngeal swab	-	B.6	O
hCoV-19/India/CCMB_J107/2020	EPI_ISL_447849	2020-04-01	Asia / India / Telangana	Human	-	Male	27	Unknown	Original	Naso-pharyngeal swab/Oro-pharyngeal swab	-	B.6	O
hCoV-19/India/CCMB_J132/2020	EPI_ISL_447850	2020-04-01	Asia / India / Telangana	Human	-	Female	29	Unknown	Original	Naso-pharyngeal swab/Oro-pharyngeal swab	-	B.6	O
hCoV-19/India/CCMB_J223/2020	EPI_ISL_447851	2020-04-01	Asia / India / Telangana	Human	-	Male	37	Unknown	Original	Naso-pharyngeal swab/Oro-pharyngeal swab	-	B	O
hCoV-19/India/CCMB_J235/2020	EPI_ISL_447852	2020-04-01	Asia / India / Telangana	Human	-	Male	43	Unknown	Original	Naso-pharyngeal swab/Oro-pharyngeal swab	-	B.6	O
hCoV-19/India/CCMB_J247/2020	EPI_ISL_447853	2020-04-01	Asia / India / Telangana	Human	-	Male	24	Unknown	Original	Naso-pharyngeal swab/Oro-pharyngeal swab	-	B	O
hCoV-19/India/CCMB_J350/2020	EPI_ISL_447854	2020-04-02	Asia / India / Telangana	Human	-	Male	21	Discharged after recovery	Original	Naso-pharyngeal swab/Oro-pharyngeal swab	-	B.6	O
hCoV-19/India/CCMB_J318/2020	EPI_ISL_447855	2020-04-02	Asia / India / Telangana	Human	-	Female	26	Discharged after recovery	Original	Naso-pharyngeal swab/Oro-pharyngeal swab	-	B.6	O
hCoV-19/India/CCMB_J374/2020	EPI_ISL_447856	2020-04-02	Asia / India / Telangana	Human	-	Female	45	Unknown	Original	Naso-pharyngeal swab/Oro-pharyngeal swab	-	B.6	O
hCoV-19/India/CCMB_J390/2020	EPI_ISL_447857	2020-04-02	Asia / India / Telangana	Human	-	Male	45	Unknown	Original	Naso-pharyngeal swab/Oro-pharyngeal swab	-	B.6	O
hCoV-19/India/CCMB_J812/2020	EPI_ISL_447858	2020-04-06	Asia / India / Telangana	Human	-	Male	24	Unknown	Original	Naso-pharyngeal swab/Oro-pharyngeal swab	-	B.6	O
hCoV-19/India/CCMB_K771/2020	EPI_ISL_447859	2020-04-15	Asia / India / Telangana	Human	-	Male	36	Unknown	Original	Naso-pharyngeal swab/Oro-pharyngeal swab	-	B.6	O
hCoV-19/India/CCMB_K849/2020	EPI_ISL_447860	2020-04-16	Asia / India / Telangana	Human		Male	49	unknown	Original	Naso-pharyngeal swab/Oro-pharyngeal swab		B.6	O
hCoV-19/India/CCMB_L149/2020	EPI_ISL_447861	2020-04-16	Asia / India / Telangana	Human		Male	19	unknown	Original	Naso-pharyngeal swab/Oro-pharyngeal swab		B.6	O
hCoV-19/India/CCMB_J047/2020	EPI_ISL_447862	2020-03-31	Asia / India / Telangana	Human	-	Male	27	Unknown	Original	Naso-pharyngeal swab/Oro-pharyngeal swab	-	B.6	O
hCoV-19/India/CCMB_K599/2020	EPI_ISL_447863	2020-04-14	Asia / India / Telangana	Human	-	Female	32	Unknown	Original	Naso-pharyngeal swab/Oro-pharyngeal swab	-	B.6	O
hCoV-19/India/CCMB_L044/2020	EPI_ISL_447864	2020-04-16	Asia / India / Telangana	Human	-	Female	45	Unknown	Original	Naso-pharyngeal swab/Oro-pharyngeal swab	-	B.6	O
hCoV-19/India/CCMB_K499/2020	EPI_ISL_447865	2020-04-14	Asia / India / Telangana	Human		Male	19	unknown	Original	Naso-pharyngeal swab/Oro-pharyngeal swab		B.6	O
hCoV-19/India/CCMB_K500/2020	EPI_ISL_447866	2020-04-14	Asia / India / Telangana	Human		Male	12	unknown	Original	Naso-pharyngeal swab/Oro-pharyngeal swab		B.6	O
hCoV-19/India/CCMB_NIV1/2020	EPI_ISL_450321	2020-04-04	Asia / India / Maharashtra	Human	-	Male	57	Hospitalized	Original	Oro-pharyngeal swab	-	B.6	O
hCoV-19/India/CCMB_NIV2/2020	EPI_ISL_450322	2020-04-04	Asia / India / Maharashtra	Human	-	Male	35	Hospitalized	Original	Oro-pharyngeal swab	-	B.6	O
hCoV-19/India/CCMB_NIV3/2020	EPI_ISL_450323	2020-03-27	Asia / India / Maharashtra	Human	-	Female	44	Hospitalized	Original	Oro-pharyngeal swab	-	B.1	G
hCoV-19/India/CCMB_NIV4/2020	EPI_ISL_450324	2020-03-26	Asia / India / Maharashtra	Human	-	Female	65	Hospitalized	Original	Oro-pharyngeal swab	-	A	S
hCoV-19/India/CCMB_NIV5/2020	EPI_ISL_450325	2020-03-17	Asia / India / Maharashtra	Human	-	Male	37	Hospitalized	Original	Oro-pharyngeal swab	-	B.1	G
hCoV-19/India/CCMB_J125/2020	EPI_ISL_450326	2020-04-01	Asia / India / Telangana	Human	-	Male	40	-	Original	Naso-pharyngeal swab/Oro-pharyngeal swab	-	B.6	O
hCoV-19/India/CCMB_J199/2020	EPI_ISL_450327	2020-04-01	Asia / India / Telangana	Human	-	Male	56	-	Original	Naso-pharyngeal swab/Oro-pharyngeal swab	-	B.6	O
hCoV-19/India/CCMB_J283/2020	EPI_ISL_450328	2020-04-01	Asia / India / Telangana	Human		Male	73	unknown	Original	Naso-pharyngeal swab/Oro-pharyngeal swab		B.6	O
hCoV-19/India/CCMB_J288/2020	EPI_ISL_450329	2020-04-01	Asia / India / Telangana	Human		Male	26	unknown	Original	Naso-pharyngeal swab/Oro-pharyngeal swab		B.6	O
hCoV-19/India/CCMB_J375/2020	EPI_ISL_450330	2020-04-02	Asia / India / Telangana	Human	-	Female	22	-	Original	Naso-pharyngeal swab/Oro-pharyngeal swab	-	B.6	O
hCoV-19/India/CCMB_J220/2020	EPI_ISL_450331	2020-04-01	Asia / India / Telangana	Human	-	Male	37	-	Original	Naso-pharyngeal swab/Oro-pharyngeal swab	-	B.6	O
hCoV-19/India/CCMB_J222/2020	EPI_ISL_450332	2020-04-01	Asia / India / Telangana	Human	-	Male	51	-	Original	Naso-pharyngeal swab/Oro-pharyngeal swab	-	B.6	O
hCoV-19/India/GBRC94/2020	EPI_ISL_450781	2020-05-09	Asia / India / Gujarat / Junagadh	Human		Male	24	Released, Live	Original			B.1	G
hCoV-19/India/GBRC95a/2020	EPI_ISL_450782	2020-04-11	Asia / India / Gujarat / Ahmedabad	Human		Female	unknown	unknown	Original			B.1.36	GH
hCoV-19/India/GBRC95b/2020	EPI_ISL_450783	2020-04-11	Asia / India / Gujarat / Ahmedabad	Human		Female	unknown	unknown	Original			B.1.36	GH
hCoV-19/India/GBRC96/2020	EPI_ISL_450784	2020-05-09	Asia / India / Gujarat / Botad	Human		Male	17	Released, Live	Original			B.6	O
hCoV-19/India/GBRC97a/2020	EPI_ISL_450785	2020-05-10	Asia / India / Gujarat / Una	Human		Male	63	Hospitalized	Original			B.1.1	GR
hCoV-19/India/GBRC97b/2020	EPI_ISL_450786	2020-05-10	Asia / India / Gujarat / Una	Human		Male	63	Hospitalized	Original			B.1.1	GR
hCoV-19/India/GBRC98/2020	EPI_ISL_450787	2020-05-11	Asia / India / Gujarat / Una	Human		Female	16	unknown	Original			B.6	O
hCoV-19/India/GBRC99/2020	EPI_ISL_450788	2020-05-06	Asia / India / Gujarat / Rajkot	Human		Male	38	unknown	Original			B.1	G
hCoV-19/India/GBRC100/2020	EPI_ISL_450789	2020-05-10	Asia / India / Gujarat / Kodinar	Human		Female	55	Released, Live	Original			B.1.36	GH
hCoV-19/India/GBRC101/2020	EPI_ISL_450790	2020-04-28	Asia / India / Gujarat / Rajkot	Human		Male	14	Released, Live	Original			A	S
hCoV-19/India/GBRC102/2020	EPI_ISL_450791	2020-04-27	Asia / India / Gujarat / Rajkot	Human		Female	55	unknown	Original			A	S
hCoV-19/India/GBRC104/2020	EPI_ISL_451149	2020-05-07	Asia / India / Gujarat / Jamnagar	Human		Male	55	Released, Live	Original			B.1.36	GH
hCoV-19/India/GBRC105/2020	EPI_ISL_451150	2020-05-06	Asia / India / Gujarat / Jamnagar	Human		Male	70	unknown	Original			B.1	G
hCoV-19/India/GBRC106/2020	EPI_ISL_451151	2020-05-05	Asia / India / Gujarat / Jamnagar	Human		Male	50	Released, Live	Original			B.1.36	GH
hCoV-19/India/GBRC107/2020	EPI_ISL_451152	2020-05-09	Asia / India / Gujarat / Jamnagar	Human		Female	42	Released, Live	Original			B.1.36	GH
hCoV-19/India/GBRC108/2020	EPI_ISL_451153	2020-05-10	Asia / India / Gujarat / Jamnagar	Human		Male	35	unknown	Original			B.1.36	GH
hCoV-19/India/GBRC109/2020	EPI_ISL_451154	2020-05-03	Asia / India / Gujarat / Dahod	Human		Male	9	unknown	Original			B.6	O
hCoV-19/India/GBRC110/2020	EPI_ISL_451155	2020-05-03	Asia / India / Gujarat / Vadodara	Human		Male	70	unknown	Original			B.1	G
hCoV-19/India/GBRC111/2020	EPI_ISL_451156	2020-05-01	Asia / India / Gujarat / Dahod	Human		Male	37	unknown	Original			B.6	O
hCoV-19/India/GBRC112/2020	EPI_ISL_451157	2020-05-02	Asia / India / Gujarat / Vadodara	Human		Female	1	unknown	Original			B.1	G
hCoV-19/India/GBRC113/2020	EPI_ISL_451158	2020-05-03	Asia / India / Gujarat / Vadodara	Human		Male	72	Released, Live	Original			B.1	G
hCoV-19/India/GBRC114/2020	EPI_ISL_451159	2020-05-03	Asia / India / Gujarat / Dahod	Human		Female	35	unknown	Original			B.6	O
hCoV-19/India/GBRC115/2020	EPI_ISL_451160	2020-05-03	Asia / India / Gujarat / Vadodara	Human		Male	63	unknown	Original			B.1.36	GH
hCoV-19/India/GBRC116/2020	EPI_ISL_451161	2020-05-03	Asia / India / Gujarat / Dahod	Human		Male	37	unknown	Original			B.6	O
hCoV-19/India/GBRC117/2020	EPI_ISL_451162	2020-05-03	Asia / India / Gujarat / Vadodara	Human		Female	25	Released, Live	Original			B.1.36	GH
hCoV-19/India/GBRC118/2020	EPI_ISL_451163	2020-05-02	Asia / India / Gujarat / Vadodara	Human		Female	53	unknown	Original			B.1	G
hCoV-19/India/GBRC103/2020	EPI_ISL_451666	2020-05-04	Asia / India / Gujarat / Jamnagar	Human		Male	54	Released, Live	Original			B.6	O
hCoV-19/India/NIV-10380/2020	EPI_ISL_452192	2020-04-16	Asia / India / Maharashtra	Human		Male	75	Mild	Original			B.1.1	GR
hCoV-19/India/NIV-10419/2020	EPI_ISL_452193	2020-04-16	Asia / India / Maharashtra	Human		Male	1.5	Mild	Original			B.1.1	GR
hCoV-19/India/NIV-11677/2020	EPI_ISL_452194	2020-04-19	Asia / India / Maharashtra	Human		Male	3	Mild	Original			B.1.1	GR
hCoV-19/India/NIV-11681/2020	EPI_ISL_452195	2020-04-19	Asia / India / Maharashtra	Human		Female	75	Mild	Original			B.1	G
hCoV-19/India/NIV-11683/2020	EPI_ISL_452196	2020-04-19	Asia / India / Maharashtra	Human		Female	12	Mild	Original			B.1	G
hCoV-19/India/NIV-11687/2020	EPI_ISL_452197	2020-04-19	Asia / India / Maharashtra	Human		Female	32	Mild	Original			B.1.1	GR
hCoV-19/India/NIV-11855/2020	EPI_ISL_452198	2020-04-20	Asia / India / Maharashtra	Human		Male	22	Mild	Original			B.1.1	GR
hCoV-19/India/NIV-12019/2020	EPI_ISL_452199	2020-04-20	Asia / India / Maharashtra	Human		Female	65	Mild	Original			B.1.1	GR
hCoV-19/India/NIV-12024/2020	EPI_ISL_452200	2020-04-20	Asia / India / Maharashtra	Human		Male	98	Mild	Original			B.1.1	GR
hCoV-19/India/NIV-12067/2020	EPI_ISL_452201	2020-04-20	Asia / India / Maharashtra	Human		Female	12	Mild	Original			B.1.1	GR
hCoV-19/India/NIV-2810/2020	EPI_ISL_452202	2020-03-16	Asia / India / Maharashtra	Human		Male	26	Mild	Original			A.1	S
hCoV-19/India/NIV-4367/2020	EPI_ISL_452203	2020-03-22	Asia / India / Maharashtra	Human		Female	62	Mild	Original			A	S
hCoV-19/India/NIV-5109/2020	EPI_ISL_452204	2020-03-26	Asia / India / Maharashtra	Human		Male	20	Mild	Original			A	S
hCoV-19/India/NIV-5119/2020	EPI_ISL_452205	2020-03-26	Asia / India / Maharashtra	Human		Female	58	Mild	Original			A	S
hCoV-19/India/NIV-6311/2020	EPI_ISL_452206	2020-03-30	Asia / India / Maharashtra	Human		Male	68	Mild	Original			B.6	O
hCoV-19/India/NIV-7439/2020	EPI_ISL_452207	2020-04-05	Asia / India / Maharashtra	Human		Female	10	Mild	Original			B.1.1	GR
hCoV-19/India/NIV-7511/2020	EPI_ISL_452208	2020-04-05	Asia / India / Maharashtra	Human		Female	65	Mild	Original			B.6	O
hCoV-19/India/NIV-7786/2020	EPI_ISL_452209	2020-04-06	Asia / India / Maharashtra	Human		Male	25	Mild	Original			B.6	O
hCoV-19/India/NIV-7830/2020	EPI_ISL_452210	2020-04-06	Asia / India / Maharashtra	Human		Male	1	Mild	Original			B.1.1	GR
hCoV-19/India/NIV-9157/2020	EPI_ISL_452211	2020-04-13	Asia / India / Maharashtra	Human		Male	52	Mild	Original			B.1.1	GR
hCoV-19/India/NIV-9768/2020	EPI_ISL_452212	2020-04-15	Asia / India / Maharashtra	Human		Male	26	Mild	Original			B.1.1	GR
hCoV-19/India/NIV-981/2020	EPI_ISL_452213	2020-03-10	Asia / India / Maharashtra	Human		Female	24	Mild	Original			B.4	O
hCoV-19/India/NIV-QA-709/2020	EPI_ISL_452214	2020-04-07	Asia / India / Maharashtra	Human		unknown	unknown	unknown	Original			B.1	G
hCoV-19/India/NIV-QC-797/2020	EPI_ISL_452215	2020-04-22	Asia / India / Maharashtra	Human		unknown	unknown	unknown	Original			B.6	O
hCoV-19/India/NIV-QC-802/2020	EPI_ISL_452216	2020-04-27	Asia / India / Maharashtra	Human		unknown	unknown	unknown	Original			B.1.1	GR
hCoV-19/India/NIV-QC-800/2020	EPI_ISL_452217	2020-04-26	Asia / India / Maharashtra	Human		unknown	unknown	unknown	Original			B.1	G
hCoV-19/India/NIHSAD-2004-18/2020	EPI_ISL_452787	2020-04-19	Asia / India / Madhya Pradesh	Human	Burhanpur	Female	50	unknown	Original	Oro-pharyngeal swab		B.1	G
hCoV-19/India/NIHSAD-2104-06/2020	EPI_ISL_452788	2020-04-19	Asia / India / Madhya Pradesh	Human	Ujjain	Female	5	unknown	Original	Oro-pharyngeal swab		B.1	G
hCoV-19/India/NIHSAD-2404-64/2020	EPI_ISL_452789	2020-04-23	Asia / India / Madhya Pradesh	Human	Ujjain	Female	5	unknown	Original	Oro-pharyngeal swab		B.1	G
hCoV-19/India/NIHSAD-2604-22/2020	EPI_ISL_452790	2020-04-24	Asia / India / Madhya Pradesh	Human	Ujjain	Female	68	unknown	Original	Oro-pharyngeal swab		B.1	G
hCoV-19/India/NIHSAD-2904-107/2020	EPI_ISL_452791	2020-04-27	Asia / India / Madhya Pradesh	Human	Mandsaur	Female	28	unknown	Original	Oro-pharyngeal swab		B.1	G
hCoV-19/India/NIHSAD-0105-77/2020	EPI_ISL_452792	2020-04-30	Asia / India / Madhya Pradesh	Human	Mandsaur	Female	45	unknown	Original	Oro-pharyngeal swab		B.1	G
hCoV-19/India/NIHSAD-0405-24/2020	EPI_ISL_452793	2020-05-03	Asia / India / Madhya Pradesh	Human	Neemach	Female	45	unknown	Original	Oro-pharyngeal swab		B.6	O
hCoV-19/India/NIHSAD-0905-216/2020	EPI_ISL_452794	2020-05-08	Asia / India / Madhya Pradesh	Human	Neemach	Female	39	unknown	Original	Oro-pharyngeal swab		B.1	G
hCoV-19/India/NIHSAD-1005-52/2020	EPI_ISL_452795	2020-05-09	Asia / India / Madhya Pradesh	Human	Neemach	Male	23	unknown	Original	Oro-pharyngeal swab		B.6	O
hCoV-19/India/NIV-11182/2020	EPI_ISL_454521	2020-04-18	Asia / India / Maharashtra	Human		Female	1.5	Mild	Original			B.1.1	GR
hCoV-19/India/NIV-11676/2020	EPI_ISL_454522	2020-04-19	Asia / India / Maharashtra	Human		unknown	37	Mild	Original			B.1.1	GR
hCoV-19/India/NIV-11699/2020	EPI_ISL_454523	2020-04-19	Asia / India / Maharashtra	Human		Female	59	Mild	Original			B.1.1	GR
hCoV-19/India/NIV-12058/2020	EPI_ISL_454524	2020-04-20	Asia / India / Maharashtra	Human		Male	37	Mild	Original			B.1.1	GR
hCoV-19/India/NIV-1738/2020	EPI_ISL_454525	2020-03-12	Asia / India / Maharashtra	Human		Male	41	Mild	Original			B.4	O
hCoV-19/India/NIV-1804/2020	EPI_ISL_454526	2020-03-13	Asia / India / Maharashtra	Human		Female	12	Mild	Original			B.4	O
hCoV-19/India/NIV-2387/2020	EPI_ISL_454527	2020-03-13	Asia / India / Maharashtra	Human		Female	59	Mild	Original			B.1	G
hCoV-19/India/NIV-3472/2020	EPI_ISL_454528	2020-03-17	Asia / India / Maharashtra	Human		Male	50	Mild	Original			B.4	O
hCoV-19/India/NIV-4130/2020	EPI_ISL_454529	2020-03-21	Asia / India / Maharashtra	Human		Male	17	Mild	Original			B.1	G
hCoV-19/India/NIV-4271/2020	EPI_ISL_454530	2020-03-22	Asia / India / Maharashtra	Human		Male	46	Mild	Original			B.1	G
hCoV-19/India/NIV-4369/2020	EPI_ISL_454531	2020-03-22	Asia / India / Maharashtra	Human		Male	65	Mild	Original			A	S
hCoV-19/India/NIV-4379/2020	EPI_ISL_454532	2020-03-23	Asia / India / Maharashtra	Human		Female	45	Mild	Original			B.1	G
hCoV-19/India/NIV-4438/2020	EPI_ISL_454533	2020-03-23	Asia / India / Maharashtra	Human		Male	53	Mild	Original			B.1.5	G
hCoV-19/India/NIV-4622/2020	EPI_ISL_454534	2020-03-24	Asia / India / Maharashtra	Human		Female	5	Mild	Original			A	S
hCoV-19/India/NIV-5097/2020	EPI_ISL_454535	2020-03-26	Asia / India / Maharashtra	Human		Female	70	Mild	Original			A	S
hCoV-19/India/NIV-5102/2020	EPI_ISL_454536	2020-03-26	Asia / India / Maharashtra	Human		Female	39	Mild	Original			A	S
hCoV-19/India/NIV-5104/2020	EPI_ISL_454537	2020-03-26	Asia / India / Maharashtra	Human		Male	45	Mild	Original			A	S
hCoV-19/India/NIV-5118/2020	EPI_ISL_454538	2020-03-26	Asia / India / Maharashtra	Human		Male	35	Mild	Original			A	S
hCoV-19/India/NIV-5815-1/2020	EPI_ISL_454539	2020-04-12	Asia / India / Maharashtra	Human		Male	64	Mild	Original			B.6	O
hCoV-19/India/NIV-6216/2020	EPI_ISL_454540	2020-04-01	Asia / India / Maharashtra	Human		Male	35	Mild	Original			B.6	O
hCoV-19/India/NIV-6285/2020	EPI_ISL_454541	2020-03-30	Asia / India / Maharashtra	Human		Male	39	Mild	Original			B.6	O
hCoV-19/India/NIV-6315/2020	EPI_ISL_454542	2020-03-30	Asia / India / Maharashtra	Human		Male	17	Mild	Original			B.6	O
hCoV-19/India/NIV-6423/2020	EPI_ISL_454543	2020-03-31	Asia / India / Maharashtra	Human		Female	40	Mild	Original			B.6	O
hCoV-19/India/NIV-6614/2020	EPI_ISL_454544	2020-04-02	Asia / India / Maharashtra	Human		Female	35	Mild	Original			B.6	O
hCoV-19/India/NIV-6638/2020	EPI_ISL_454545	2020-04-02	Asia / India / Maharashtra	Human		Male	59	Mild	Original			B.6	O
hCoV-19/India/NIV-6964/2020	EPI_ISL_454546	2020-04-03	Asia / India / Maharashtra	Human		Male	19	Mild	Original			B.6	O
hCoV-19/India/NIV-7044/2020	EPI_ISL_454547	2020-04-04	Asia / India / Maharashtra	Human		Male	23	Mild	Original			B.6	O
hCoV-19/India/NIV-7098/2020	EPI_ISL_454548	2020-04-03	Asia / India / Maharashtra	Human		Male	42	Mild	Original			B.6	O
hCoV-19/India/NIV-7558/2020	EPI_ISL_454549	2020-04-05	Asia / India / Maharashtra	Human		Male	22	Mild	Original			B.2.1	V
hCoV-19/India/NIV-7832/2020	EPI_ISL_454550	2020-04-06	Asia / India / Maharashtra	Human		Female	20	Mild	Original			B.1.1	GR
hCoV-19/India/NIV-7893/2020	EPI_ISL_454551	2020-04-07	Asia / India / Maharashtra	Human		Female	63	Mild	Original			B.6	O
hCoV-19/India/NIV-7966/2020	EPI_ISL_454552	2020-04-06	Asia / India / Maharashtra	Human		Male	63	Mild	Original			B.6	O
hCoV-19/India/NIV-8187/2020	EPI_ISL_454553	2020-04-02	Asia / India / Maharashtra	Human		Male	16	Mild	Original			B.6	O
hCoV-19/India/NIV-8199/2020	EPI_ISL_454554	2020-04-02	Asia / India / Maharashtra	Human		Male	30	Mild	Original			B.6	O
hCoV-19/India/NIV-8404/2020	EPI_ISL_454555	2020-04-07	Asia / India / Maharashtra	Human		Male	30	Mild	Original			B	O
hCoV-19/India/NIV-9127/2020	EPI_ISL_454556	2020-04-12	Asia / India / Maharashtra	Human		Female	25	Mild	Original			B.1.1	O
hCoV-19/India/NIV-9154/2020	EPI_ISL_454557	2020-04-13	Asia / India / Maharashtra	Human		Male	80	Mild	Original			B.1.1	GR
hCoV-19/India/NIV-9314/2020	EPI_ISL_454558	2020-04-13	Asia / India / Maharashtra	Human		Female	70	Mild	Original			B.1.1	GR
hCoV-19/India/NIV-967/2020	EPI_ISL_454559	2020-03-09	Asia / India / Maharashtra	Human		Male	51	Mild	Original			B.4	O
hCoV-19/India/NIV-701_3/2020	EPI_ISL_454560	2020-04-06	Asia / India / Maharashtra	Human		Male	38	Asymptomatic	Original			B.1	G
hCoV-19/India/NIV-729_3/2020	EPI_ISL_454561	2020-04-07	Asia / India / Maharashtra	Human		Female	24	Asymptomatic	Original			B.6	O
hCoV-19/India/NIV-815_3/2020	EPI_ISL_454562	2020-04-07	Asia / India / Maharashtra	Human		Male	76	fever	Original			B	G
hCoV-19/India/NIV-QA-707/2020	EPI_ISL_454563	2020-04-10	Asia / India / Maharashtra	Human		unknown	unknown	unknown	Original			B.1.1	GR
hCoV-19/India/NIV-QA-708/2020	EPI_ISL_454564	2020-04-04	Asia / India / Maharashtra	Human		unknown	unknown	unknown	Original			B.1.1	GR
hCoV-19/India/NIV-QA-710/2020	EPI_ISL_454565	2020-03-31	Asia / India / Maharashtra	Human		unknown	unknown	unknown	Original			B.1.1	GR
hCoV-19/India/NIV-QC-795/2020	EPI_ISL_454566	2020-04-21	Asia / India / Maharashtra	Human		unknown	unknown	unknown	Original			B.1	G
hCoV-19/India/NIV-QC-796/2020	EPI_ISL_454567	2020-04-22	Asia / India / Maharashtra	Human		unknown	unknown	unknown	Original			B.1.1	GR
hCoV-19/India/NIV-QC-798/2020	EPI_ISL_454568	2020-04-25	Asia / India / Maharashtra	Human		unknown	unknown	unknown	Original			B.6	O
hCoV-19/India/NIV-QC-799/2020	EPI_ISL_454569	2020-04-26	Asia / India / Maharashtra	Human		unknown	unknown	unknown	Original			B.1	G
hCoV-19/India/NIV-QC-801/2020	EPI_ISL_454570	2020-04-26	Asia / India / Maharashtra	Human		unknown	unknown	unknown	Original			B.1	G
hCoV-19/India/SMSCOV109/2020	EPI_ISL_454830	2020-04-23	Asia / India / Rajasthan / Jaipur	Human		Male	55	Hospitalized	Original			B.6	O
hCoV-19/India/SMSCOV141/2020	EPI_ISL_454831	2020-04-29	Asia / India / Rajasthan / Jaipur	Human		Female	49	Hospitalized	Original	Nasopharyngeal swab		B	O
hCoV-19/India/SMSCOV161/2020	EPI_ISL_454832	2020-04-21	Asia / India / Rajasthan / Jaipur	Human		Female	58	Hospitalized	Original	Nasopharyngeal swab		B.6	O
hCoV-19/India/SMSCOV175/2020	EPI_ISL_454833	2020-04-27	Asia / India / Rajasthan / Jaipur	Human		Male	56	Hospitalized	Original			B.6	O
hCoV-19/India/THSTI-BAL_39/2020	EPI_ISL_454858	2020-04-07	Asia / India / Haryana	Human	ESIC Medical College and Hospital, Faridabad	Male	57	Hospitalized	Original, from nasopharyngeal aspirate	Oro-pharyngeal swab	unknown	B.6	O
hCoV-19/India/THSTI-BAL_41/2020	EPI_ISL_454859	2020-04-07	Asia / India / Haryana	Human	ESIC Medical College and Hospital, Faridabad	Male	68	Hospitalized	Original, from nasopharyngeal aspirate	Oro-pharyngeal swab	unknown	B.6	O
hCoV-19/India/THSTI-BAL_42/2020	EPI_ISL_454860	2020-04-07	Asia / India / Haryana	Human	ESIC Medical College and Hospital, Faridabad	Male	19	Hospitalized	Original, from nasopharyngeal aspirate	Oro-pharyngeal swab	unknown	B.6	O
hCoV-19/India/THSTI-BAL_47/2020	EPI_ISL_454861	2020-04-07	Asia / India / Haryana	Human	ESIC Medical College and Hospital, Faridabad	Male	53	Hospitalized	Original, from nasopharyngeal aspirate	Oro-pharyngeal swab	unknown	B.6	O
hCoV-19/India/THSTI-BAL_231/2020	EPI_ISL_454862	2020-04-11	Asia / India / Haryana	Human	ESIC Medical College and Hospital, Faridabad	Male	22	Hospitalized	Original, from nasopharyngeal aspirate	Oro-pharyngeal swab	unknown	B.6	O
hCoV-19/India/THSTI-BAL_360/2020	EPI_ISL_454863	2020-04-13	Asia / India / Haryana	Human	ESIC Medical College and Hospital, Faridabad	Female	72	Hospitalized	Original, from nasopharyngeal aspirate	Oro-pharyngeal swab	unknown	B.6	O
hCoV-19/India/THSTI-BAL_912/2020	EPI_ISL_454864	2020-04-16	Asia / India / Haryana	Human	ESIC Medical College and Hospital, Faridabad	Male	25	Hospitalized	Original, from nasopharyngeal aspirate	Oro-pharyngeal swab	unknown	B.6	O
hCoV-19/India/THSTI-BAL_913/2020	EPI_ISL_454865	2020-04-16	Asia / India / Haryana	Human	ESIC Medical College and Hospital, Faridabad	Male	23	Hospitalized	Original, from nasopharyngeal aspirate	Oro-pharyngeal swab	unknown	B.6	O
hCoV-19/India/THSTI-BAL_914/2020	EPI_ISL_454866	2020-04-16	Asia / India / Haryana	Human	ESIC Medical College and Hospital, Faridabad	Male	25	Hospitalized	Original, from nasopharyngeal aspirate	Oro-pharyngeal swab	unknown	B.6	O
hCoV-19/India/THSTI-BAL_918/2020	EPI_ISL_454867	2020-04-16	Asia / India / Haryana	Human	ESIC Medical College and Hospital, Faridabad	Male	25	Hospitalized	Original, from nasopharyngeal aspirate	Oro-pharyngeal swab	unknown	B.6	O
hCoV-19/India/GBRC80/2020	EPI_ISL_455015	2020-04-28	Asia / India / Gujarat / Rajkot	Human		Male	55	Released, Live	Original			A	S
hCoV-19/India/GBRC119/2020	EPI_ISL_455016	2020-04-27	Asia / India / Gujarat / Rajkot	Human		Male	10	Released, Live	Original			A	S
hCoV-19/India/GBRC120/2020	EPI_ISL_455017	2020-05-02	Asia / India / Gujarat / Vadodara	Human		Male	33	Released, Live	Original			B.1.36	GH
hCoV-19/India/GBRC121/2020	EPI_ISL_455018	2020-05-02	Asia / India / Gujarat / Vadodara	Human		Male	44	Released, Live	Original			B.1	G
hCoV-19/India/GBRC122/2020	EPI_ISL_455019	2020-05-02	Asia / India / Gujarat / Vadodara	Human		Male	18	Released, Live	Original			B.1	G
hCoV-19/India/GBRC123/2020	EPI_ISL_455020	2020-05-02	Asia / India / Gujarat / Vadodara	Human		Male	20	Released, Live	Original			B.1	G
hCoV-19/India/GBRC124/2020	EPI_ISL_455021	2020-05-02	Asia / India / Gujarat / Vadodara	Human		Male	50	Released, Live	Original			B.1.36	GH
hCoV-19/India/GBRC125/2020	EPI_ISL_455022	2020-05-02	Asia / India / Gujarat / Vadodara	Human		Male	49	Released, Live	Original			B.1	G
hCoV-19/India/GBRC126/2020	EPI_ISL_455023	2020-05-02	Asia / India / Gujarat / Vadodara	Human		Male	53	Released, Live	Original			B.1.36	GH
hCoV-19/India/GBRC127/2020	EPI_ISL_455024	2020-05-02	Asia / India / Gujarat / Vadodara	Human		Male	38	Released, Live	Original			B.1	G
hCoV-19/India/GBRC128/2020	EPI_ISL_455025	2020-05-02	Asia / India / Gujarat / Vadodara	Human		Female	22	Released, Live	Original			B.1	G
hCoV-19/India/GBRC129/2020	EPI_ISL_455026	2020-05-02	Asia / India / Gujarat / Vadodara	Human		Female	60	Released, Live	Original			B.1	G
hCoV-19/India/GBRC130/2020	EPI_ISL_455027	2020-05-02	Asia / India / Gujarat / Vadodara	Human		Male	51	Released, Live	Original			B.1.36	GH
hCoV-19/India/RMRC25/2020	EPI_ISL_455308	2020-04-04	Asia / India / Odisha	Human		Male	4	unknown	Original			B.1.36	GH
hCoV-19/India/RMRC26/2020	EPI_ISL_455309	2020-04-04	Asia / India / Odisha	Human		Male	2	unknown	Original			B.1.36	GH
hCoV-19/India/RMRC48/2020	EPI_ISL_455310	2020-04-08	Asia / India / Odisha	Human		Male	46	unknown	Original			B.1.36	G
hCoV-19/India/RMRC123/2020	EPI_ISL_455311	2020-05-07	Asia / India / Odisha	Human		Male	35	unknown	Original			A	S
hCoV-19/India/RMRC49/2020	EPI_ISL_455478	2020-04-09	Asia / India / Odisha	Human		Female	35	unknown	Original	Oropharyngeal swab		B.1.36	GH
hCoV-19/India/S4/2020	EPI_ISL_455640	2020-03-27	Asia / India / West_Bengal / East Medinipur	Human		Female	76	unknown	Original		Patient infected while traveling	B.1	G
hCoV-19/India/S9/2020	EPI_ISL_455642	2020-04-02	Asia / India / West_Bengal / East Medinipur	Human		Male	38	unknown	Original		Patient infected while traveling	B.6	O
hCoV-19/India/S13/2020	EPI_ISL_455643	2020-03-30	Asia / India / West_Bengal / North 24 Parganas	Human		Male	57	unknown	Original		Patient infected while traveling	B.1	G
hCoV-19/India/S14/2020	EPI_ISL_455644	2020-04-02	Asia / India / West_Bengal / East Medinipur	Human		Male	49	unknown	Original		Patient infected while traveling	B.1	G
hCoV-19/India/S15/2020	EPI_ISL_455645	2020-04-03	Asia / India / West_Bengal / Kolkata	Human		Male	65	unknown	Original		Patient infected while traveling	A	S
hCoV-19/India/S16/2020	EPI_ISL_455646	2020-04-03	Asia / India / West_Bengal / Howrah	Human		Male	64	unknown	Original		Patient infected while traveling	B.1	G
hCoV-19/India/S17/2020	EPI_ISL_455647	2020-04-19	Asia / India / West_Bengal / Kolkata	Human		Female	58	unknown	Original		Patient infected while traveling	B.1	G
hCoV-19/India/S18/2020	EPI_ISL_455648	2020-04-20	Asia / India / West_Bengal / Kolkata	Human		Female	51	unknown	Original		Patient infected while traveling	B.1	G
hCoV-19/India/S19/2020	EPI_ISL_455649	2020-04-20	Asia / India / West_Bengal / Kolkata	Human		Male	23	unknown	Original		Patient infected while traveling	A	S
hCoV-19/India/S20/2020	EPI_ISL_455650	2020-04-20	Asia / India / West_Bengal / Kolkata	Human		Male	41	unknown	Original		Patient infected while traveling	B.1	G
hCoV-19/India/S21/2020	EPI_ISL_455651	2020-04-21	Asia / India / West_Bengal / Kolkata	Human		Male	65	unknown	Original		Patient infected while traveling	B.1	G
hCoV-19/India/S22/2020	EPI_ISL_455652	2020-04-21	Asia / India / West_Bengal / South 24 Parganas	Human		Female	60	unknown	Original		Patient infected while traveling	B.1	G
hCoV-19/India/S23/2020	EPI_ISL_455653	2020-04-21	Asia / India / West_Bengal / South 24 Parganas	Human		Male	64	unknown	Original		Patient infected while traveling	B.1	G
hCoV-19/India/S25/2020	EPI_ISL_455655	2020-04-30	Asia / India / Rajasthan / Bikaner	Human		Male	24	unknown	Original		Patient infected while traveling	B.1	G
hCoV-19/India/S27/2020	EPI_ISL_455656	2020-04-30	Asia / India / West_Bengal / South 24 Parganas	Human		Male	48	unknown	Original		Patient infected while traveling	B.6	O
hCoV-19/India/S29/2020	EPI_ISL_455658	2020-04-30	Asia / India / West_Bengal / South 24 Parganas	Human		Male	65	unknown	Original		Patient infected while traveling	A	S
hCoV-19/India/S30/2020	EPI_ISL_455659	2020-05-01	Asia / India / West_Bengal / South 24 Parganas	Human		Female	56	unknown	Original		Patient infected while traveling	B.1	G
hCoV-19/India/S31/2020	EPI_ISL_455660	2020-05-01	Asia / India / West_Bengal / South 24 Parganas	Human		Male	75	unknown	Original		Patient infected while traveling	B.1	G
hCoV-19/India/S33/2020	EPI_ISL_455662	2020-05-02	Asia / India / West_Bengal / Howrah	Human		Male	52	unknown	Original		Patient infected while traveling	B.1	G
hCoV-19/India/S34/2020	EPI_ISL_455663	2020-05-02	Asia / India / West_Bengal / South 24 Parganas	Human		Male	38	unknown	Original		Patient infected while traveling	B.1	G
hCoV-19/India/S46/2020	EPI_ISL_455667	2020-05-03	Asia / India / West_Bengal / South 24 Parganas	Human		Female	21	unknown	Original		Patient infected while traveling	B.1	G
hCoV-19/India/S48/2020	EPI_ISL_455668	2020-05-05	Asia / India / West_Bengal / North 24 Parganas	Human		Male	51	unknown	Original		Patient infected while traveling	B.1	G
hCoV-19/India/S49/2020	EPI_ISL_455669	2020-05-03	Asia / India / West_Bengal / Kolkata	Human		Female	52	unknown	Original		Patient infected while traveling	B.1	G
hCoV-19/India/S50/2020	EPI_ISL_455670	2020-05-03	Asia / India / West_Bengal / Kolkata	Human		Male	14	unknown	Original		Patient infected while traveling	B.1	G
hCoV-19/India/S51/2020	EPI_ISL_455671	2020-05-03	Asia / India / West_Bengal / Kolkata	Human		Female	47	unknown	Original		Patient infected while traveling	A	S
hCoV-19/India/S52/2020	EPI_ISL_455672	2020-05-03	Asia / India / West_Bengal / North 24 Parganas	Human		Male	65	unknown	Original		Patient infected while traveling	B.1	G
hCoV-19/India/S53/2020	EPI_ISL_455673	2020-05-02	Asia / India / West_Bengal / South 24 Parganas	Human		Female	28	unknown	Original		Patient infected while traveling	B.1	G
hCoV-19/India/S55/2020	EPI_ISL_455674	2020-05-03	Asia / India / West_Bengal / Kolkata	Human		Female	33	unknown	Original		Patient infected while traveling	B.1	G
hCoV-19/India/S56/2020	EPI_ISL_455675	2020-05-03	Asia / India / West_Bengal / North 24 Parganas	Human		Female	29	unknown	Original		Patient infected while traveling	B.1	G
hCoV-19/India/S58/2020	EPI_ISL_455676	2020-05-03	Asia / India / West_Bengal / Kolkata	Human		Female	31	unknown	Original		Patient infected while traveling	B.1	G
hCoV-19/India/S59/2020	EPI_ISL_455677	2020-05-04	Asia / India / West_Bengal / North 24 Parganas	Human		Male	32	unknown	Original		Patient infected while traveling	B.1	G
hCoV-19/India/S61/2020	EPI_ISL_455678	2020-04-30	Asia / India / West_Bengal / North 24 Parganas	Human		Male	58	unknown	Original		Patient infected while traveling	B.1	G
hCoV-19/India/S62/2020	EPI_ISL_455679	2020-05-04	Asia / India / West_Bengal / East Medinipur	Human		Male	54	unknown	Original		Patient infected while traveling	B.1	G
hCoV-19/India/RMRC103/2020	EPI_ISL_455749	2020-05-06	Asia / India / Odisha	Human		Male	41	unknown	Original			A	O
hCoV-19/India/RMRC104/2020	EPI_ISL_455750	2020-05-06	Asia / India / Odisha	Human		Male	21	unknown	Original			B	L
hCoV-19/India/RMRC106/2020	EPI_ISL_455751	2020-05-06	Asia / India / Odisha	Human		Male	40	unknown	Original			A	S
hCoV-19/India/RMRC108/2020	EPI_ISL_455752	2020-05-06	Asia / India / Odisha	Human		Male	33	unknown	Original			A	O
hCoV-19/India/RMRC110/2020	EPI_ISL_455753	2020-05-06	Asia / India / Odisha	Human		Male	31	unknown	Original			A	O
hCoV-19/India/RMRC112/2020	EPI_ISL_455754	2020-05-06	Asia / India / Odisha	Human		Male	47	unknown	Original			B.1	G
hCoV-19/India/RMRC154/2020	EPI_ISL_455755	2020-05-07	Asia / India / Odisha	Human		Male	22	unknown	Original			B.1	G
hCoV-19/India/RMRC156/2020	EPI_ISL_455757	2020-05-07	Asia / India / Odisha	Human		Male	34	unknown	Original			B.1	G
hCoV-19/India/RMRC157/2020	EPI_ISL_455758	2020-05-07	Asia / India / Odisha	Human		Male	55	unknown	Original			A	O
hCoV-19/India/RMRC158/2020	EPI_ISL_455759	2020-05-07	Asia / India / Odisha	Human		Male	16	unknown	Original			A	S
hCoV-19/India/RMRC159/2020	EPI_ISL_455760	2020-05-07	Asia / India / Odisha	Human		Male	38	unknown	Original			A	S
hCoV-19/India/RMRC160/2020	EPI_ISL_455761	2020-05-07	Asia / India / Odisha	Human		Male	39	unknown	Original			A	S
hCoV-19/India/RMRC162/2020	EPI_ISL_455762	2020-05-07	Asia / India / Odisha	Human		Male	35	unknown	Original			A	O
hCoV-19/India/RMRC163/2020	EPI_ISL_455763	2020-05-07	Asia / India / Odisha	Human		Male	30	unknown	Original			A	S
hCoV-19/India/RMRC164/2020	EPI_ISL_455764	2020-05-07	Asia / India / Odisha	Human		Male	23	unknown	Original			A	S
hCoV-19/India/RMRC165/2020	EPI_ISL_455765	2020-05-07	Asia / India / Odisha	Human		Male	45	unknown	Original			B.1	G
hCoV-19/India/RMRC166/2020	EPI_ISL_455766	2020-05-07	Asia / India / Odisha	Human		Male	35	unknown	Original			A	S
hCoV-19/India/RMRC167/2020	EPI_ISL_455767	2020-05-07	Asia / India / Odisha	Human		Male	25	unknown	Original			A	S
hCoV-19/India/RMRC169/2020	EPI_ISL_455768	2020-05-07	Asia / India / Odisha	Human		Male	43	unknown	Original			B.6	O
hCoV-19/India/RMRC170/2020	EPI_ISL_455769	2020-05-07	Asia / India / Odisha	Human		Male	25	unknown	Original			A	S
hCoV-19/India/RMRC171/2020	EPI_ISL_455770	2020-05-07	Asia / India / Odisha	Human		Male	30	unknown	Original			A	S
hCoV-19/India/RMRC2/2020	EPI_ISL_455771	2020-03-19	Asia / India / Odisha	Human		Male	19	unknown	Original			B.1.1	GR
hCoV-19/India/RMRC20/2020	EPI_ISL_455772	2020-04-02	Asia / India / Odisha	Human		Male	70	unknown	Original			A	O
hCoV-19/India/RMRC22/2020	EPI_ISL_455773	2020-04-04	Asia / India / Odisha	Human		Male	29	unknown	Original			B	O
hCoV-19/India/RMRC23/2020	EPI_ISL_455774	2020-04-04	Asia / India / Odisha	Human		Female	9	unknown	Original			B.1.36	GH
hCoV-19/India/RMRC24/2020	EPI_ISL_455775	2020-04-04	Asia / India / Odisha	Human		Female	35	unknown	Original			B.1.36	GH
hCoV-19/India/RMRC27/2020	EPI_ISL_455776	2020-04-04	Asia / India / Odisha	Human		Male	4	unknown	Original			B.1.36	GH
hCoV-19/India/RMRC28/2020	EPI_ISL_455777	2020-04-04	Asia / India / Odisha	Human		Female	10	unknown	Original			B.1.36	GH
hCoV-19/India/RMRC30/2020	EPI_ISL_455778	2020-04-04	Asia / India / Odisha	Human		Female	28	unknown	Original			B.1.36	GH
hCoV-19/India/RMRC38/2020	EPI_ISL_455779	2020-04-04	Asia / India / Odisha	Human		Female	32	unknown	Original			B.1.36	GH
hCoV-19/India/RMRC46/2020	EPI_ISL_455780	2020-04-08	Asia / India / Odisha	Human		Female	5	unknown	Original			B.1.36	GH
hCoV-19/India/RMRC47/2020	EPI_ISL_455781	2020-04-08	Asia / India / Odisha	Human		Female	37	unknown	Original			B	O
hCoV-19/India/RMRC5/2020	EPI_ISL_455782	2020-04-02	Asia / India / Odisha	Human		Male	42	unknown	Original			B.1.36	GH
hCoV-19/India/RMRC6/2020	EPI_ISL_455783	2020-04-02	Asia / India / Odisha	Human		Male	32	unknown	Original			B.1	GH
hCoV-19/India/RMRC7/2020	EPI_ISL_455784	2020-04-02	Asia / India / Odisha	Human		Male	38	unknown	Original			B.1.36	GH
hCoV-19/India/RMRC90/2020	EPI_ISL_455786	2020-05-04	Asia / India / Odisha	Human		Male	20	unknown	Original			B.1	G
hCoV-19/India/RMRC92/2020	EPI_ISL_455787	2020-05-04	Asia / India / Odisha	Human		Male	30	unknown	Original			B.1	G
hCoV-19/India/CCMB_C12/2020	EPI_ISL_458030	2020-04-26	Asia / India / Tamil Nadu	Human	-	Male	64	Unknown	Original	Naso-pharyngeal swab/Oro-pharyngeal swab	-	B.1.1	GR
hCoV-19/India/CCMB_C6/2020	EPI_ISL_458031	2020-04-26	Asia / India / Tamil Nadu	Human	-	Female	48	Unknown	Original	Naso-pharyngeal swab/Oro-pharyngeal swab	-	B.1.1	GR
hCoV-19/India/CCMB_C8/2020	EPI_ISL_458032	2020-04-27	Asia / India / Tamil Nadu	Human	-	Female	30	Unknown	Original	Naso-pharyngeal swab/Oro-pharyngeal swab	-	B.1.1	GR
hCoV-19/India/CCMB_C5/2020	EPI_ISL_458033	2020-04-29	Asia / India / Tamil Nadu	Human	-	Male	36	Unknown	Original	Naso-pharyngeal swab/Oro-pharyngeal swab	-	B.1.1	GR
hCoV-19/India/CCMB_C11/2020	EPI_ISL_458034	2020-04-29	Asia / India / Tamil Nadu	Human	-	Male	28	Unknown	Original	Naso-pharyngeal swab/Oro-pharyngeal swab	-	B.1.1	GR
hCoV-19/India/CCMB_C13/2020	EPI_ISL_458035	2020-04-29	Asia / India / Tamil Nadu	Human	-	Female	24	Unknown	Original	Naso-pharyngeal swab/Oro-pharyngeal swab	-	B.6	O
hCoV-19/India/CCMB_C10/2020	EPI_ISL_458036	2020-04-29	Asia / India / Tamil Nadu	Human	-	Male	30	Unknown	Original	Naso-pharyngeal swab/Oro-pharyngeal swab	-	B.1.1	GR
hCoV-19/India/CCMB_C7/2020	EPI_ISL_458037	2020-04-29	Asia / India / Tamil Nadu	Human	-	Male	52	Unknown	Original	Naso-pharyngeal swab/Oro-pharyngeal swab	-	B.1.1	GR
hCoV-19/India/CCMB_C9/2020	EPI_ISL_458038	2020-04-29	Asia / India / Tamil Nadu	Human	-	Male	51	Unknown	Original	Naso-pharyngeal swab/Oro-pharyngeal swab	-	B.1.1	GR
hCoV-19/India/CCMB_C16/2020	EPI_ISL_458039	2020-05-06	Asia / India / Tamil Nadu	Human	-	Male	38	Unknown	Original	Naso-pharyngeal swab/Oro-pharyngeal swab	-	B.1.1	GR
hCoV-19/India/CCMB_C19/2020	EPI_ISL_458040	2020-05-06	Asia / India / Tamil Nadu	Human	-	Male	35	Unknown	Original	Naso-pharyngeal swab/Oro-pharyngeal swab	-	B.1.1	GR
hCoV-19/India/CCMB_C15/2020	EPI_ISL_458041	2020-05-06	Asia / India / Tamil Nadu	Human	-	Female	58	Unknown	Original	Naso-pharyngeal swab/Oro-pharyngeal swab	-	B.1.1	GR
hCoV-19/India/CCMB_C18/2020	EPI_ISL_458042	2020-05-06	Asia / India / Tamil Nadu	Human	-	Female	39	Unknown	Original	Naso-pharyngeal swab/Oro-pharyngeal swab	-	B.1.1	GR
hCoV-19/India/CCMB_C14/2020	EPI_ISL_458043	2020-05-06	Asia / India / Tamil Nadu	Human	-	Female	20	Unknown	Original	Naso-pharyngeal swab/Oro-pharyngeal swab	-	B.1.1	GR
hCoV-19/India/CCMB_C17/2020	EPI_ISL_458044	2020-05-06	Asia / India / Tamil Nadu	Human	-	Male	25	Unknown	Original	Naso-pharyngeal swab/Oro-pharyngeal swab	-	B.1.1	GR
hCoV-19/India/CCMB_L1017/2020	EPI_ISL_458045	2020-05-11	Asia / India / Telangana	Human	-	Female	9	Unknown	Original	Naso-pharyngeal swab/Oro-pharyngeal swab	-	B.1.1.8	GR
hCoV-19/India/CCMB_L1021/2020	EPI_ISL_458046	2020-05-11	Asia / India / Telangana	Human	-	Female	22	Unknown	Original	Naso-pharyngeal swab/Oro-pharyngeal swab	-	B.1.1.8	GR
hCoV-19/India/CCMB_L1022/2020	EPI_ISL_458047	2020-05-11	Asia / India / Telangana	Human	-	Male	45	Unknown	Original	Naso-pharyngeal swab/Oro-pharyngeal swab	-	B.1.1.8	GR
hCoV-19/India/CCMB_L1024/2020	EPI_ISL_458048	2020-05-11	Asia / India / Telangana	Human	-	Female	22	Unknown	Original	Naso-pharyngeal swab/Oro-pharyngeal swab	-	B.1.1.8	GR
hCoV-19/India/CCMB_L1025/2020	EPI_ISL_458049	2020-05-11	Asia / India / Telangana	Human	-	Female	8	Unknown	Original	Naso-pharyngeal swab/Oro-pharyngeal swab	-	B.1.1.8	GR
hCoV-19/India/CCMB_L1026/2020	EPI_ISL_458050	2020-05-11	Asia / India / Telangana	Human	-	Female	22	Unknown	Original	Naso-pharyngeal swab/Oro-pharyngeal swab	-	B.1.1.8	GR
hCoV-19/India/CCMB_L1062/2020	EPI_ISL_458051	2020-05-12	Asia / India / Telangana	Human	-	Male	36	Unknown	Original	Naso-pharyngeal swab/Oro-pharyngeal swab	-	B.1	G
hCoV-19/India/CCMB_L1063/2020	EPI_ISL_458052	2020-05-12	Asia / India / Telangana	Human	-	Male	28	Unknown	Original	Naso-pharyngeal swab/Oro-pharyngeal swab	-	B.1	G
hCoV-19/India/CCMB_L1064/2020	EPI_ISL_458053	2020-05-12	Asia / India / Telangana	Human	-	Male	26	Unknown	Original	Naso-pharyngeal swab/Oro-pharyngeal swab	-	B.1	G
hCoV-19/India/CCMB_L1073/2020	EPI_ISL_458054	2020-05-13	Asia / India / Telangana	Human	-	Male	60	Unknown	Original	Naso-pharyngeal swab/Oro-pharyngeal swab	-	B.1.1	GR
hCoV-19/India/CCMB_L1082/2020	EPI_ISL_458055	2020-05-13	Asia / India / Telangana	Human	-	Female	9	Unknown	Original	Naso-pharyngeal swab/Oro-pharyngeal swab	-	B.1.1	GR
hCoV-19/India/CCMB_L1085/2020	EPI_ISL_458056	2020-05-13	Asia / India / Telangana	Human	-	Female	40	Unknown	Original	Naso-pharyngeal swab/Oro-pharyngeal swab	-	B.1.1	GR
hCoV-19/India/CCMB_L1089/2020	EPI_ISL_458057	2020-05-13	Asia / India / Telangana	Human	-	Female	17	Unknown	Original	Naso-pharyngeal swab/Oro-pharyngeal swab	-	B.1.1	GR
hCoV-19/India/CCMB_L1090/2020	EPI_ISL_458058	2020-05-13	Asia / India / Telangana	Human	-	Male	30	Unknown	Original	Naso-pharyngeal swab/Oro-pharyngeal swab	-	B.1.1	GR
hCoV-19/India/CCMB_L1100/2020	EPI_ISL_458059	2020-05-13	Asia / India / Telangana	Human	-	Female	50	Unknown	Original	Naso-pharyngeal swab/Oro-pharyngeal swab	-	B.1.1	GR
hCoV-19/India/CCMB_L1103/2020	EPI_ISL_458060	2020-05-13	Asia / India / Telangana	Human	-	Male	1.5	Unknown	Original	Naso-pharyngeal swab/Oro-pharyngeal swab	-	B.1.1	GR
hCoV-19/India/CCMB_L1108/2020	EPI_ISL_458061	2020-05-13	Asia / India / Telangana	Human	-	Male	29	Unknown	Original	Naso-pharyngeal swab/Oro-pharyngeal swab	-	B.1.1	GR
hCoV-19/India/CCMB_L299/2020	EPI_ISL_458062	2020-04-20	Asia / India / Telangana	Human	-	Female	25	Unknown	Original	Naso-pharyngeal swab/Oro-pharyngeal swab	-	B.6	O
hCoV-19/India/CCMB_L301/2020	EPI_ISL_458063	2020-04-20	Asia / India / Telangana	Human	-	Female	2	Unknown	Original	Naso-pharyngeal swab/Oro-pharyngeal swab	-	B.6	O
hCoV-19/India/CCMB_L988/2020	EPI_ISL_458064	2020-05-11	Asia / India / Telangana	Human	-	Male	27	Unknown	Original	Naso-pharyngeal swab/Oro-pharyngeal swab	-	B.1	G
hCoV-19/India/CCMB_L989/2020	EPI_ISL_458065	2020-05-11	Asia / India / Telangana	Human	-	Female	22	Unknown	Original	Naso-pharyngeal swab/Oro-pharyngeal swab	-	B.1	G
hCoV-19/India/CCMB_O1/2020	EPI_ISL_458066	2020-04-13	Asia / India / Telangana	Human	-	Male	56	Unknown	Original	Naso-pharyngeal swab/Oro-pharyngeal swab	-	B.6	O
hCoV-19/India/CCMB_O2/2020	EPI_ISL_458067	2020-04-15	Asia / India / Telangana	Human	-	Female	80	Unknown	Original	Naso-pharyngeal swab/Oro-pharyngeal swab	-	B.6	O
hCoV-19/India/CCMB_O3/2020	EPI_ISL_458068	2020-04-14	Asia / India / Telangana	Human	-	Female	35	Unknown	Original	Naso-pharyngeal swab/Oro-pharyngeal swab	-	B.6	O
hCoV-19/India/CCMB_O4/2020	EPI_ISL_458069	2020-04-03	Asia / India / Telangana	Human	-	Female	30	Unknown	Original	Naso-pharyngeal swab/Oro-pharyngeal swab	-	B.6	O
hCoV-19/India/CCMB_K272/2020	EPI_ISL_458070	2020-04-12	Asia / India / Telangana	Human	-	Male	40	Unknown	Original	Naso-pharyngeal swab/Oro-pharyngeal swab	-	B.6	O
hCoV-19/India/CCMB_J130/2020	EPI_ISL_458071	2020-04-01	Asia / India / Telangana	Human	-	Female	55	Unknown	Original	Naso-pharyngeal swab/Oro-pharyngeal swab	-	B.6	O
hCoV-19/India/CCMB_J812_P1/2020	EPI_ISL_458072	2020-04-08	Asia / India / Telangana	Human	-	Male	24	Unknown	Vero p1	Naso-pharyngeal swab/Oro-pharyngeal swab	-	B.6	O
hCoV-19/India/CCMB_L276_P1/2020	EPI_ISL_458073	2020-04-20	Asia / India / Telangana	Human	-	Male	12	Unknown	Vero p1	Naso-pharyngeal swab/Oro-pharyngeal swab	-	B.6	O
hCoV-19/India/CCMB_L301_P1/2020	EPI_ISL_458074	2020-04-20	Asia / India / Telangana	Human	-	Female	2	Unknown	Vero p1	Naso-pharyngeal swab/Oro-pharyngeal swab	-	B.6	O
hCoV-19/India/CCMB_O2_P1/2020	EPI_ISL_458075	2020-04-15	Asia / India / Telangana	Human	-	Female	80	Unknown	Vero p1	Naso-pharyngeal swab/Oro-pharyngeal swab	-	B.6	O
hCoV-19/India/CCMB_L302_P1/2020	EPI_ISL_458076	2020-04-20	Asia / India / Telangana	Human	-	Male	22	Unknown	Vero p1	Naso-pharyngeal swab/Oro-pharyngeal swab	-	B.6	O
hCoV-19/India/CCMB_L040_P1/2020	EPI_ISL_458077	2020-04-18	Asia / India / Telangana	Human	-	Female	34	Unknown	Vero p1	Naso-pharyngeal swab/Oro-pharyngeal swab	-	B.6	O
hCoV-19/India/CCMB_J300/2020	EPI_ISL_458080	2020-04-03	Asia / India / Telangana	Human		Male	22	unknown	Original	Nasopharyngeal swab/Oropharyngeal swab		B	L
hCoV-19/India/GBRC131/2020	EPI_ISL_458086	2020-05-24	Asia / India / Gujarat / Ahmedabad	Human		Female	70	Hospitalized	Original			B.1.36	GH
hCoV-19/India/GBRC132/2020	EPI_ISL_458087	2020-05-24	Asia / India / Gujarat / Ahmedabad	Human		Male	37	Hospitalized	Original			B.1.36	GH
hCoV-19/India/GBRC133/2020	EPI_ISL_458088	2020-05-24	Asia / India / Gujarat / Ahmedabad	Human		Male	51	Hospitalized	Original			B.1.36	GH
hCoV-19/India/GBRC134/2020	EPI_ISL_458089	2020-05-24	Asia / India / Gujarat / Ahmedabad	Human		Female	75	Hospitalized	Original			B.1.36	GH
hCoV-19/India/GBRC135a/2020	EPI_ISL_458090	2020-05-24	Asia / India / Gujarat / Ahmedabad	Human		Female	56	Hospitalized	Original			B.1.36	GH
hCoV-19/India/GBRC135b/2020	EPI_ISL_458091	2020-05-24	Asia / India / Gujarat / Ahmedabad	Human		Female	56	Hospitalized	Original			B.1.36	GH
hCoV-19/India/GBRC136a/2020	EPI_ISL_458092	2020-05-24	Asia / India / Gujarat / Ahmedabad	Human		Male	65	Hospitalized	Original			B.1.36	GH
hCoV-19/India/GBRC136b/2020	EPI_ISL_458093	2020-05-24	Asia / India / Gujarat / Ahmedabad	Human		Male	65	Hospitalized	Original			B.1.36	G
hCoV-19/India/GBRC137a/2020	EPI_ISL_458094	2020-05-24	Asia / India / Gujarat / Ahmedabad	Human		Male	58	Hospitalized	Original			B.1.36	GH
hCoV-19/India/GBRC137b/2020	EPI_ISL_458095	2020-05-24	Asia / India / Gujarat / Ahmedabad	Human		Male	58	Hospitalized	Original			B.1.36	GH
hCoV-19/India/GBRC138/2020	EPI_ISL_458096	2020-05-24	Asia / India / Gujarat / Ahmedabad	Human		Male	63	Hospitalized	Original			B.1	G
hCoV-19/India/GBRC139a/2020	EPI_ISL_458097	2020-05-24	Asia / India / Gujarat / Ahmedabad	Human		Female	65	Hospitalized	Original			B.1.36	GH
hCoV-19/India/GBRC139b/2020	EPI_ISL_458098	2020-05-24	Asia / India / Gujarat / Ahmedabad	Human		Female	65	Hospitalized	Original			B.1.36	GH
hCoV-19/India/GBRC140/2020	EPI_ISL_458099	2020-05-24	Asia / India / Gujarat / Ahmedabad	Human		Female	40	Hospitalized	Original			B.1.36	GH
hCoV-19/India/GBRC141a/2020	EPI_ISL_458100	2020-05-24	Asia / India / Gujarat / Ahmedabad	Human		Female	75	Hospitalized	Original			B.1.36	GH
hCoV-19/India/GBRC141b/2020	EPI_ISL_458101	2020-05-24	Asia / India / Gujarat / Ahmedabad	Human		Female	75	Hospitalized	Original			B.1	GH
hCoV-19/India/GBRC142/2020	EPI_ISL_458102	2020-05-24	Asia / India / Gujarat / Ahmedabad	Human		Female	80	Hospitalized	Original			B.1.36	GH
hCoV-19/India/GBRC143/2020	EPI_ISL_458103	2020-05-05	Asia / India / Gujarat / Bayad	Human		Male	50	Released, Live	Original			B.1.36	GH
hCoV-19/India/GBRC144/2020	EPI_ISL_458104	2020-05-06	Asia / India / Gujarat / Prantij	Human		Female	60	Released, Live	Original			B.1	G
hCoV-19/India/GBRC145/2020	EPI_ISL_458105	2020-05-06	Asia / India / Gujarat / Prantij	Human		Female	70	Released, Live	Original			B.1	G
hCoV-19/India/GBRC146a/2020	EPI_ISL_458106	2020-05-16	Asia / India / Gujarat / Himatnagar	Human		Female	45	Released, Live	Original			B.1	G
hCoV-19/India/GBRC146b/2020	EPI_ISL_458107	2020-05-16	Asia / India / Gujarat / Himatnagar	Human		Female	45	Released, Live	Original			B.1	G
hCoV-19/India/GBRC147/2020	EPI_ISL_458108	2020-05-16	Asia / India / Gujarat / Khedbrahma	Human		Male	30	Unknown	Original			B.1	G
hCoV-19/India/GBRC148a/2020	EPI_ISL_458109	2020-05-17	Asia / India / Gujarat / Khedbrahma	Human		Male	41	Unknown	Original			B.1	G
hCoV-19/India/GBRC148b/2020	EPI_ISL_458110	2020-05-17	Asia / India / Gujarat / Khedbrahma	Human		Male	41	Unknown	Original			B	O
hCoV-19/India/GBRC149/2020	EPI_ISL_458111	2020-05-17	Asia / India / Gujarat / Himatnagar	Human		Male	30	Released, Live	Original			B.1	GH
hCoV-19/India/GBRC150a/2020	EPI_ISL_458112	2020-05-18	Asia / India / Gujarat / Himatnagar	Human		Male	32	Released, Live	Original			B.1.36	GH
hCoV-19/India/GBRC150b/2020	EPI_ISL_458113	2020-05-18	Asia / India / Gujarat / Himatnagar	Human		Male	32	Released, Live	Original			B.1.36	GH
hCoV-19/India/CCMB_J714/2020	EPI_ISL_458298	2020-04-06	Asia / India / Telangana	Human		Male	6	unknown	Original	Nasopharyngeal swab/Oropharyngeal swab		B	O
hCoV-19/India/MaxCov0003_CSIR-IGIB/2020	EPI_ISL_459911	2020-05-09	Asia / India / Delhi	Human		Female	48	Hospitalized	Original	Nasal Swab		B.6	O
hCoV-19/India/MaxCov0008_CSIR-IGIB/2020	EPI_ISL_459912	2020-05-07	Asia / India / Delhi	Human		Female	24	Hospitalized	Original	Nasal Swab, Blood, Serum, Plasma		B.6	O
hCoV-19/India/MaxCov0010_CSIR-IGIB/2020	EPI_ISL_459913	2020-05-03	Asia / India / Delhi	Human		Male	33	unknown	Original	Nasal Swab		B.1.1	O
hCoV-19/India/MaxCov0012_CSIR-IGIB/2020	EPI_ISL_459914	2020-05-01	Asia / India / Delhi	Human		Male	29	Hospitalized	Original	Nasal Swab, Blood, Serum, Plasma		B.1.1	O
hCoV-19/India/MaxCov0013_CSIR-IGIB/2020	EPI_ISL_459915	2020-05-12	Asia / India / Delhi	Human		Male	28	Hospitalized	Original	Nasal Swab, Blood, Serum, Plasma		B.6	O
hCoV-19/India/MaxCov0014_CSIR-IGIB/2020	EPI_ISL_459916	2020-05-12	Asia / India / Delhi	Human		Male	51	unknown	Original	Nasal Swab		B.1.1	O
hCoV-19/India/MaxCov0015_CSIR-IGIB/2020	EPI_ISL_459917	2020-05-08	Asia / India / Delhi	Human		Male	30	unknown	Original	Nasal Swab		B.6	O
hCoV-19/India/MaxCov0016_CSIR-IGIB/2020	EPI_ISL_459918	2020-05-09	Asia / India / Delhi	Human		Female	23	Quarantined	Original	Nasal Swab, Blood, Serum		B.6	O
hCoV-19/India/MaxCov0017_CSIR-IGIB/2020	EPI_ISL_459919	2020-05-21	Asia / India / Delhi	Human		Female	29	Quarantined	Original	Nasal Swab		B.6	O
hCoV-19/India/MaxCov0018_CSIR-IGIB/2020	EPI_ISL_459920	2020-05-21	Asia / India / Delhi	Human		Male	46	Quarantined	Original	Nasal Swab		B.6	O
hCoV-19/India/MaxCov0019_CSIR-IGIB/2020	EPI_ISL_459921	2020-05-08	Asia / India / Delhi	Human		Male	23	Hospitalized	Original	blood sample		B.6	O
hCoV-19/India/MaxCov0020_CSIR-IGIB/2020	EPI_ISL_459922	2020-05-10	Asia / India / Delhi	Human		Male	28	Hospitalized	Original	Nasal Swab, Serum, Blood, Plasma		B.6	O
hCoV-19/India/MaxCov0021_CSIR-IGIB/2020	EPI_ISL_459923	2020-05-08	Asia / India / Delhi	Human		Male	36	Hospitalized	Original	Nasal Swab		B.6	O
hCoV-19/India/MaxCov0022_CSIR-IGIB/2020	EPI_ISL_459924	2020-05-08	Asia / India / Delhi	Human		Male	26	unknown	Original	Nasal Swab		B.1.1	O
hCoV-19/India/MaxCov0023_CSIR-IGIB/2020	EPI_ISL_459925	2020-05-08	Asia / India / Delhi	Human		Male	68	Hospitalized	Original	Nasal Swab, Serum, Blood, Plasma		B.6	O
hCoV-19/India/MaxCov0024_CSIR-IGIB/2020	EPI_ISL_459926	2020	Asia / India / Delhi	Human		unknown	unknown	unknown	Original			B.6	O
hCoV-19/India/MaxCov0025_CSIR-IGIB/2020	EPI_ISL_459927	2020	Asia / India / Delhi	Human		unknown	unknown	unknown	Original			B.6	O
hCoV-19/India/MaxCov0026_CSIR-IGIB/2020	EPI_ISL_459928	2020	Asia / India / Delhi	Human		unknown	unknown	unknown	Original			B.6	O
hCoV-19/India/MaxCov0027_CSIR-IGIB/2020	EPI_ISL_459929	2020	Asia / India / Delhi	Human		unknown	unknown	unknown	Original			B.6	O
hCoV-19/India/MaxCov0028_CSIR-IGIB/2020	EPI_ISL_459930	2020	Asia / India / Delhi	Human		unknown	unknown	unknown	Original			B.6	O
hCoV-19/India/MaxCov0029_CSIR-IGIB/2020	EPI_ISL_459931	2020-05-09	Asia / India / Delhi	Human		Male	49	Hospitalized	Original	Blood sample		B.6	O
hCoV-19/India/MaxCov0030_CSIR-IGIB/2020	EPI_ISL_459932	2020-05-13	Asia / India / Delhi	Human		Female	32	Hospitalized	Original	Nasal swab, Serum, Blood		B.6	O
hCoV-19/India/MaxCov0031_CSIR-IGIB/2020	EPI_ISL_459933	2020-05-05	Asia / India / Delhi	Human		Female	24	Hospitalized	Original	Urine		B.6	O
hCoV-19/India/MaxCov0032_CSIR-IGIB/2020	EPI_ISL_459934	2020-05-05	Asia / India / Delhi	Human		Female	23	Hospitalized	Original	Urine		B.6	O
hCoV-19/India/MaxCov0033_CSIR-IGIB/2020	EPI_ISL_459935	2020-05-06	Asia / India / Delhi	Human		Female	36	Hospitalized	Original	Nasal swab, Serum, Blood		B.6	O
hCoV-19/India/MaxCov0034_CSIR-IGIB/2020	EPI_ISL_459936	2020-05-10	Asia / India / Delhi	Human		Female	26	Hospitalized	Original	Throat Swab, Serum, Blood, Sputum, Urine		B.6	O
hCoV-19/India/MaxCov0035_CSIR-IGIB/2020	EPI_ISL_459937	2020-05-10	Asia / India / Delhi	Human		Female	74	Hospitalized	Original	Blood, urine		B.6	O
hCoV-19/India/MaxCov0036_CSIR-IGIB/2020	EPI_ISL_459938	2020-05-11	Asia / India / Delhi	Human		Male	61	Hospitalized	Original	Nasal Swab, Serum, Blood, Sputum, Urine		B.6	O
hCoV-19/India/MaxCov0037_CSIR-IGIB/2020	EPI_ISL_459939	2020-05-11	Asia / India / Delhi	Human		Male	70	Hospitalized	Original	Nasal Swab, Serum, Blood, Sputum		B.6	O
hCoV-19/India/MaxCov0038_CSIR-IGIB/2020	EPI_ISL_459940	2020-05-10	Asia / India / Delhi	Human		Male	67	Hospitalized	Original	Nasal Swab, Serum, Blood		B.6	O
hCoV-19/India/MaxCov0039_CSIR-IGIB/2020	EPI_ISL_459941	2020-05-11	Asia / India / Delhi	Human		Female	69	Hospitalized	Original	Nasal Swab, Serum, Blood,		B.6	O
hCoV-19/India/MaxCov0040_CSIR-IGIB/2020	EPI_ISL_459942	2020-04-27	Asia / India / Delhi	Human		Male	32	Hospitalized	Original	Nasal Swab, Serum, Blood,		B.6	O
hCoV-19/India/MaxCov0041_CSIR-IGIB/2020	EPI_ISL_459943	2020-05-01	Asia / India / Delhi	Human		Female	35	Hospitalized	Original	Nasal Swab, Serum, Blood,		B.6	O
hCoV-19/India/MaxCov0042_CSIR-IGIB/2020	EPI_ISL_459944	2020-05-01	Asia / India / Delhi	Human		Female	55	Hospitalized	Original	Nasal Swab, Serum, Blood,		B.6	O
hCoV-19/India/MaxCov0043_CSIR-IGIB/2020	EPI_ISL_459945	2020-04-29	Asia / India / Delhi	Human		Female	26	Hospitalized	Original	Nasal Swab, Serum,		B.6	O
hCoV-19/India/MaxCov0044_CSIR-IGIB/2020	EPI_ISL_459946	2020-04-27	Asia / India / Delhi	Human		Female	58	Hospitalized	Original	Nasal Swab, Serum, Blood, Plasma		B.6	O
hCoV-19/India/MaxCov0045_CSIR-IGIB/2020	EPI_ISL_459947	2020-04-28	Asia / India / Delhi	Human		Female	24	Hospitalized	Original	Nasal Swab, Serum, Blood,		B.6	O
hCoV-19/India/MaxCov0046_CSIR-IGIB/2020	EPI_ISL_459948	2020-05-06	Asia / India / Delhi	Human		Female	20	Hospitalized	Original	Nasal Swab, Serum,		B.6	O
hCoV-19/India/MaxCov0047_CSIR-IGIB/2020	EPI_ISL_459949	2020-04-27	Asia / India / Delhi	Human		Female	22	Hospitalized	Original	Nasal Swab, Serum, Blood,		B.6	O
hCoV-19/India/MaxCov0048_CSIR-IGIB/2020	EPI_ISL_459950	2020-05-01	Asia / India / Delhi	Human		Female	23	Hospitalized	Original	Nasal Swab, Blood		B.6	O
hCoV-19/India/MaxCov0049_CSIR-IGIB/2020	EPI_ISL_459951	2020-05-01	Asia / India / Delhi	Human		Female	23	Hospitalized	Original	Nasal Swab, Serum		B.6	O
hCoV-19/India/MaxCov0050_CSIR-IGIB/2020	EPI_ISL_459952	2020-05-18	Asia / India / Delhi	Human		Male	27	Hospitalized	Original	Nasal Swab, Serum, Blood		B.6	O
hCoV-19/India/GBRC151a/2020	EPI_ISL_461478	2020-05-02	Asia / India / Gujarat / Vadodara	Human		Female	45	Released	Original			B.1	G
hCoV-19/India/GBRC151b/2020	EPI_ISL_461479	2020-05-02	Asia / India / Gujarat / Vadodara	Human		Female	45	Released	Original			B.1	G
hCoV-19/India/GBRC152/2020	EPI_ISL_461480	2020-05-02	Asia / India / Gujarat / Vadodara	Human		Female	53	Released	Original			B.1.36	GH
hCoV-19/India/GBRC153a/2020	EPI_ISL_461481	2020-04-27	Asia / India / Gujarat / Rajkot	Human		Male	18	Released	Original			B.1	G
hCoV-19/India/GBRC153b/2020	EPI_ISL_461482	2020-04-27	Asia / India / Gujarat / Rajkot	Human		Male	18	Released	Original			A	S
hCoV-19/India/GBRC154/2020	EPI_ISL_461483	2020-05-27	Asia / India / Gujarat / Ahmedabad	Human		Male	68	Hospitalized	Original			B.1	G
hCoV-19/India/GBRC155/2020	EPI_ISL_461484	2020-05-27	Asia / India / Gujarat / Ahmedabad	Human		Female	60	Hospitalized	Original			B.1.36	GH
hCoV-19/India/GBRC156/2020	EPI_ISL_461485	2020-05-27	Asia / India / Gujarat / Ahmedabad	Human		Female	57	Deceased	Original			B.1.36	GH
hCoV-19/India/GBRC157a/2020	EPI_ISL_461486	2020-05-27	Asia / India / Gujarat / Ahmedabad	Human		Male	83	Hospitalized	Original			B.1	G
hCoV-19/India/GBRC157b/2020	EPI_ISL_461487	2020-05-27	Asia / India / Gujarat / Ahmedabad	Human		Male	83	Hospitalized	Original			B.1	G
hCoV-19/India/GBRC158/2020	EPI_ISL_461488	2020-05-27	Asia / India / Gujarat / Ahmedabad	Human		Female	50	Hospitalized	Original			B.1.36	GH
hCoV-19/India/GBRC159a/2020	EPI_ISL_461489	2020-05-27	Asia / India / Gujarat / Ahmedabad	Human		Female	45	Hospitalized	Original			B.1.36	GH
hCoV-19/India/GBRC159b/2020	EPI_ISL_461490	2020-05-27	Asia / India / Gujarat / Ahmedabad	Human		Female	45	Hospitalized	Original			B.1	G
hCoV-19/India/GBRC160a/2020	EPI_ISL_461491	2020-05-27	Asia / India / Gujarat / Ahmedabad	Human		Male	60	Hospitalized	Original			B.1.36	G
hCoV-19/India/GBRC160b/2020	EPI_ISL_461492	2020-05-27	Asia / India / Gujarat / Ahmedabad	Human		Male	60	Hospitalized	Original			B.1	GH
hCoV-19/India/GBRC161a/2020	EPI_ISL_461493	2020-05-27	Asia / India / Gujarat / Ahmedabad	Human		Female	45	Deceased	Original			B.1	G
hCoV-19/India/GBRC161b/2020	EPI_ISL_461494	2020-05-27	Asia / India / Gujarat / Ahmedabad	Human		Female	45	Deceased	Original			B.1	GH
hCoV-19/India/GBRC162a/2020	EPI_ISL_461495	2020-05-27	Asia / India / Gujarat / Ahmedabad	Human		Male	54	Hospitalized	Original			B.1.36	GH
hCoV-19/India/GBRC162b/2020	EPI_ISL_461496	2020-05-27	Asia / India / Gujarat / Ahmedabad	Human		Male	54	Hospitalized	Original			B.1	G
hCoV-19/India/GBRC163a/2020	EPI_ISL_461497	2020-05-27	Asia / India / Gujarat / Ahmedabad	Human		Female	58	Released	Original			B.1	G
hCoV-19/India/GBRC163b/2020	EPI_ISL_461498	2020-05-27	Asia / India / Gujarat / Ahmedabad	Human		Female	58	Released	Original			B.1	G
hCoV-19/India/GBRC164/2020	EPI_ISL_461499	2020-05-27	Asia / India / Gujarat / Ahmedabad	Human		Male	73	Hospitalized	Original			B.1.36	GH
hCoV-19/India/GBRC165/2020	EPI_ISL_461500	2020-05-27	Asia / India / Gujarat / Ahmedabad	Human		Female	72	Deceased	Original			B.1.36	GH
hCoV-19/India/GBRC166a/2020	EPI_ISL_461501	2020-05-27	Asia / India / Gujarat / Ahmedabad	Human		Male	50	Deceased	Original			B.1.36	GH
hCoV-19/India/GBRC166b/2020	EPI_ISL_461502	2020-05-27	Asia / India / Gujarat / Ahmedabad	Human		Male	50	Deceased	Original			B.1.36	GH
hCoV-19/India/GBRC167a/2020	EPI_ISL_461503	2020-05-27	Asia / India / Gujarat / Ahmedabad	Human		Male	86	Hospitalized	Original			B.1	G
hCoV-19/India/GBRC167b/2020	EPI_ISL_461504	2020-05-27	Asia / India / Gujarat / Ahmedabad	Human		Male	86	Hospitalized	Original			B.1.36	GH
hCoV-19/India/GBRC168a/2020	EPI_ISL_461505	2020-05-27	Asia / India / Gujarat / Ahmedabad	Human		Male	65	Hospitalized	Original			B.1	G
hCoV-19/India/GBRC168b/2020	EPI_ISL_461506	2020-05-27	Asia / India / Gujarat / Ahmedabad	Human		Male	65	Hospitalized	Original			B.1	GH
hCoV-19/India/ILSCV11165/2020	EPI_ISL_463010	2020-05-07	Asia / India / Odisha	Human		Male	24	unknown	Original			B.6	O
hCoV-19/India/ILSCV11171/2020	EPI_ISL_463011	2020-05-07	Asia / India / Odisha	Human		Male	25	unknown	Original			B	O
hCoV-19/India/ILSCV11996/2020	EPI_ISL_463012	2020-05-09	Asia / India / Odisha	Human		Male	31	unknown	Original			A	O
hCoV-19/India/ILSCV12742/2020	EPI_ISL_463013	2020-05-09	Asia / India / Odisha	Human		Male	24	unknown	Original			B.6	O
hCoV-19/India/ILSCV12743/2020	EPI_ISL_463014	2020-05-09	Asia / India / Odisha	Human		Male	20	unknown	Original			B	O
hCoV-19/India/ILSCV12744/2020	EPI_ISL_463015	2020-05-09	Asia / India / Odisha	Human		Male	22	unknown	Original			B	O
hCoV-19/India/ILSCV12752/2020	EPI_ISL_463017	2020-05-09	Asia / India / Odisha	Human		Male	18	unknown	Original			B.6	O
hCoV-19/India/ILSCV12762/2020	EPI_ISL_463018	2020-05-09	Asia / India / Odisha	Human		Male	25	unknown	Original			B	O
hCoV-19/India/ILSCV13676/2020	EPI_ISL_463019	2020-05-09	Asia / India / Odisha	Human		Male	30	unknown	Original			B	O
hCoV-19/India/ILSCV13678/2020	EPI_ISL_463020	2020-05-09	Asia / India / Odisha	Human		Male	45	unknown	Original			B	O
hCoV-19/India/ILSCV13695/2020	EPI_ISL_463021	2020-05-09	Asia / India / Odisha	Human		Male	29	unknown	Original			B	O
hCoV-19/India/ILSCV13715/2020	EPI_ISL_463022	2020-05-09	Asia / India / Odisha	Human		Male	37	unknown	Original			B.6	O
hCoV-19/India/ILSCV13744/2020	EPI_ISL_463023	2020-05-09	Asia / India / Odisha	Human		Male	35	unknown	Original			B	O
hCoV-19/India/ILSCV13907/2020	EPI_ISL_463024	2020-05-10	Asia / India / Odisha	Human		Male	45	unknown	Original			A	S
hCoV-19/India/ILSCV13921/2020	EPI_ISL_463025	2020-05-10	Asia / India / Odisha	Human		Male	31	unknown	Original			B.6	O
hCoV-19/India/ILSCV13929/2020	EPI_ISL_463026	2020-05-10	Asia / India / Odisha	Human		Male	45	unknown	Original			A	O
hCoV-19/India/ILSCV14004/2020	EPI_ISL_463027	2020-05-09	Asia / India / Odisha	Human		Male	36	unknown	Original			B.1	G
hCoV-19/India/ILSCV14244/2020	EPI_ISL_463028	2020-05-10	Asia / India / Odisha	Human		Female	22	unknown	Original			B	O
hCoV-19/India/ILSCV14262/2020	EPI_ISL_463029	2020-05-11	Asia / India / Odisha	Human		Male	26	unknown	Original			A	S
hCoV-19/India/ILSCV14289/2020	EPI_ISL_463030	2020-05-11	Asia / India / Odisha	Human		Male	39	unknown	Original			A	O
hCoV-19/India/ILSCV14374/2020	EPI_ISL_463031	2020-05-10	Asia / India / Odisha	Human		Male	50	unknown	Original			B.6	O
hCoV-19/India/ILSCV14743/2020	EPI_ISL_463032	2020-05-10	Asia / India / Odisha	Human		Male	75	unknown	Original			B.1	G
hCoV-19/India/ILSCV14831/2020	EPI_ISL_463033	2020-05-10	Asia / India / Odisha	Human		Male	24	unknown	Original			A	S
hCoV-19/India/ILSCV14847/2020	EPI_ISL_463034	2020-05-10	Asia / India / Odisha	Human		Male	44	unknown	Original			A	S
hCoV-19/India/ILSCV15546/2020	EPI_ISL_463035	2020-05-11	Asia / India / Odisha	Human		Male	33	unknown	Original			B.1.1	GR
hCoV-19/India/ILSCV15547/2020	EPI_ISL_463036	2020-05-11	Asia / India / Odisha	Human		Male	19	unknown	Original			B.1.1	GR
hCoV-19/India/ILSCV15552/2020	EPI_ISL_463037	2020-05-11	Asia / India / Odisha	Human		Female	19	unknown	Original			B.1.1	GR
hCoV-19/India/ILSCV15907/2020	EPI_ISL_463038	2020-05-11	Asia / India / Odisha	Human		Male	26	unknown	Original			B.6	O
hCoV-19/India/ILSCV15917/2020	EPI_ISL_463039	2020-05-11	Asia / India / Odisha	Human		Male	48	unknown	Original			B.1	G
hCoV-19/India/ILSCV15918/2020	EPI_ISL_463040	2020-05-11	Asia / India / Odisha	Human		Female	16	unknown	Original			B	O
hCoV-19/India/ILSCV15937/2020	EPI_ISL_463041	2020-05-11	Asia / India / Odisha	Human		Male	50	unknown	Original			B	O
hCoV-19/India/ILSCV16009/2020	EPI_ISL_463042	2020-05-11	Asia / India / Odisha	Human		Male	37	unknown	Original			A	O
hCoV-19/India/ILSCV16012/2020	EPI_ISL_463043	2020-05-11	Asia / India / Odisha	Human		Male	33	unknown	Original			A	S
hCoV-19/India/ILSCV16280/2020	EPI_ISL_463044	2020-05-11	Asia / India / Odisha	Human		Male	23	unknown	Original			A	O
hCoV-19/India/ILSCV16494/2020	EPI_ISL_463045	2020-05-12	Asia / India / Odisha	Human		Male	31	unknown	Original			B	O
hCoV-19/India/ILSCV16495/2020	EPI_ISL_463046	2020-05-12	Asia / India / Odisha	Human		Male	37	unknown	Original			B.6	O
hCoV-19/India/ILSCV16498/2020	EPI_ISL_463047	2020-05-12	Asia / India / Odisha	Human		Male	37	unknown	Original			B	O
hCoV-19/India/ILSCV16508/2020	EPI_ISL_463048	2020-05-12	Asia / India / Odisha	Human		Male	35	unknown	Original			B	O
hCoV-19/India/ILSCV16509/2020	EPI_ISL_463049	2020-05-12	Asia / India / Odisha	Human		Male	54	unknown	Original			B.6	O
hCoV-19/India/ILSCV16510/2020	EPI_ISL_463050	2020-05-12	Asia / India / Odisha	Human		Male	38	unknown	Original			B	O
hCoV-19/India/ILSCV16512/2020	EPI_ISL_463051	2020-05-12	Asia / India / Odisha	Human		Male	45	unknown	Original			B.6	O
hCoV-19/India/ILSCV16514/2020	EPI_ISL_463052	2020-05-12	Asia / India / Odisha	Human		Male	24	unknown	Original			B.1.1	GR
hCoV-19/India/ILSCV16631/2020	EPI_ISL_463053	2020-05-12	Asia / India / Odisha	Human		Male	45	unknown	Original			B	O
hCoV-19/India/ILSCV16809/2020	EPI_ISL_463054	2020-05-11	Asia / India / Odisha	Human		Male	18	unknown	Original			B.1.1	GR
hCoV-19/India/ILSCV16828/2020	EPI_ISL_463055	2020-05-11	Asia / India / Odisha	Human		Male	18	unknown	Original			B.1.1	GR
hCoV-19/India/ILSCV17568/2020	EPI_ISL_463056	2020-05-12	Asia / India / Odisha	Human		Female	45	unknown	Original			B.1	G
hCoV-19/India/ILSCV17569/2020	EPI_ISL_463057	2020-05-12	Asia / India / Odisha	Human		Male	50	unknown	Original			B	G
hCoV-19/India/ILSCV17741/2020	EPI_ISL_463058	2020-05-13	Asia / India / Odisha	Human		Female	40	unknown	Original			A	S
hCoV-19/India/ILSCV18525/2020	EPI_ISL_463060	2020-05-13	Asia / India / Odisha	Human		Male	20	unknown	Original			B.1.36	GH
hCoV-19/India/ILSCV18534/2020	EPI_ISL_463061	2020-05-13	Asia / India / Odisha	Human		Male	22	unknown	Original			B.1.36	GH
hCoV-19/India/ILSCV18539/2020	EPI_ISL_463062	2020-05-13	Asia / India / Odisha	Human		Male	17	unknown	Original			B.1.36	GH
hCoV-19/India/ILSCV18556/2020	EPI_ISL_463063	2020-05-13	Asia / India / Odisha	Human		Male	26	unknown	Original			A	S
hCoV-19/India/ILSCV19048/2020	EPI_ISL_463064	2020-05-16	Asia / India / Odisha	Human		Male	20	unknown	Original			A	S
hCoV-19/India/ILSCV19144/2020	EPI_ISL_463065	2020-05-14	Asia / India / Odisha	Human		Male	30	unknown	Original			A	O
hCoV-19/India/ILSCV19156/2020	EPI_ISL_463066	2020-05-14	Asia / India / Odisha	Human		Male	25	unknown	Original			B.1	G
hCoV-19/India/ILSCV19192/2020	EPI_ISL_463067	2020-05-14	Asia / India / Odisha	Human		Male	34	unknown	Original			B	O
hCoV-19/India/ILSCV19209/2020	EPI_ISL_463068	2020-05-14	Asia / India / Odisha	Human		Male	29	unknown	Original			B.1.1	GR
hCoV-19/India/ILSCV19342/2020	EPI_ISL_463069	2020-05-14	Asia / India / Odisha	Human		Male	23	unknown	Original			A	O
hCoV-19/India/ILSCV19346/2020	EPI_ISL_463070	2020-05-14	Asia / India / Odisha	Human		Female	48	unknown	Original			B.1	O
hCoV-19/India/ILSCV19355/2020	EPI_ISL_463071	2020-05-14	Asia / India / Odisha	Human		Male	26	unknown	Original			B.1	G
hCoV-19/India/ILSCV20165/2020	EPI_ISL_463073	2020-05-05	Asia / India / Odisha	Human		Male	19	unknown	Original			A	S
hCoV-19/India/ILSCV20166/2020	EPI_ISL_463074	2020-05-05	Asia / India / Odisha	Human		Male	19	unknown	Original			A	S
hCoV-19/India/ILSCV20407/2020	EPI_ISL_463075	2020-05-15	Asia / India / Odisha	Human		Male	30	unknown	Original			B.1.1	GR
hCoV-19/India/ILSCV20408/2020	EPI_ISL_463076	2020-05-15	Asia / India / Odisha	Human		Male	33	unknown	Original			B.1.1	GR
hCoV-19/India/ILSCV20410/2020	EPI_ISL_463077	2020-05-15	Asia / India / Odisha	Human		Male	48	unknown	Original			B.1	G
hCoV-19/India/ILSCV20557/2020	EPI_ISL_463078	2020-05-15	Asia / India / Odisha	Human		Male	31	unknown	Original			B.1.1	GR
hCoV-19/India/ILSCV20596/2020	EPI_ISL_463079	2020-05-15	Asia / India / Odisha	Human		Male	23	unknown	Original			B.1	G
hCoV-19/India/ILSCV20598/2020	EPI_ISL_463080	2020-05-15	Asia / India / Odisha	Human		Male	58	unknown	Original			B.1	O
hCoV-19/India/ILSCV20600/2020	EPI_ISL_463081	2020-05-15	Asia / India / Odisha	Human		Male	36	unknown	Original			B.1	G
hCoV-19/India/ILSCV20804/2020	EPI_ISL_463082	2020-05-16	Asia / India / Odisha	Human		Female	1	unknown	Original			B	G
hCoV-19/India/ILSCV21587/2020	EPI_ISL_463083	2020-05-16	Asia / India / Odisha	Human		Male	46	unknown	Original			B	O
hCoV-19/India/ILSCV21602/2020	EPI_ISL_463084	2020-05-16	Asia / India / Odisha	Human		Male	21	unknown	Original			B.1.1	O
hCoV-19/India/ILSCV21721/2020	EPI_ISL_463085	2020-05-16	Asia / India / Odisha	Human		Male	18	unknown	Original			B.1.1	GR
hCoV-19/India/ILSCV24694/2020	EPI_ISL_463087	2020-05-18	Asia / India / Odisha	Human		Male	30	unknown	Original			B.1	G
hCoV-19/India/ILSCV24917/2020	EPI_ISL_463088	2020-05-18	Asia / India / Odisha	Human		Male	26	unknown	Original			B.1	G
hCoV-19/India/ILSCV24918/2020	EPI_ISL_463089	2020-05-18	Asia / India / Odisha	Human		Female	23	unknown	Original			B.1	G
hCoV-19/India/ILSCV27412/2020	EPI_ISL_463091	2020-05-21	Asia / India / Odisha	Human		Female	20	unknown	Original			B	G
hCoV-19/India/NGC-CDFD-01/2020	EPI_ISL_466839	2020-05-10	Asia / India / Telangana	Human		Male	22	unknown	Original	Naso-pharyngeal swab		B.1.1	GR
hCoV-19/India/NGC-CDFD-02/2020	EPI_ISL_466840	2020-05-10	Asia / India / Telangana	Human		Female	45	unknown	Original	Naso-pharyngeal swab		B.1	G
hCoV-19/India/NGC-CDFD-03/2020	EPI_ISL_466841	2020-05-10	Asia / India / Telangana	Human		Female	2	unknown	Original	Naso-pharyngeal swab		B.1	G
hCoV-19/India/NGC-CDFD-04/2020	EPI_ISL_466842	2020-05-12	Asia / India / Telangana	Human		Female	1	unknown	Original	Naso-pharyngeal swab		B.1.1.8	GR
hCoV-19/India/NGC-CDFD-05/2020	EPI_ISL_466843	2020-05-12	Asia / India / Telangana	Human		Female	25	unknown	Original	Naso-pharyngeal swab		B.1.1	GR
hCoV-19/India/NGC-CDFD-06/2020	EPI_ISL_466844	2020-05-12	Asia / India / Telangana	Human		Female	52	unknown	Original	Naso-pharyngeal swab		B.1.1	GR
hCoV-19/India/NGC-CDFD-07/2020	EPI_ISL_466845	2020-05-12	Asia / India / Telangana	Human		Female	27	Unknown	Original	Naso-pharyngeal swab		B.1.1	GR
hCoV-19/India/NGC-CDFD-08/2020	EPI_ISL_466846	2020-05-12	Asia / India / Telangana	Human		Male	46	unknown	Original	Naso-pharyngeal swab		B.1.1.8	GR
hCoV-19/India/NGC-CDFD-09/2020	EPI_ISL_466847	2020-05-13	Asia / India / Telangana	Human		Female	24	unknown	Original	Naso-pharyngeal swab		B.1.1.8	GR
hCoV-19/India/NGC-CDFD-10/2020	EPI_ISL_466848	2020-05-13	Asia / India / Telangana	Human		Male	27	unknown	Original	Naso-pharyngeal swab		B.1.1.8	GR
hCoV-19/India/NGC-CDFD-11/2020	EPI_ISL_466849	2020-05-22	Asia / India / Telangana	Human		Male	57	unknown	Original	Naso-pharyngeal swab		B.1.1	GR
hCoV-19/India/NGC-CDFD-12/2020	EPI_ISL_466850	2020-05-26	Asia / India / Telangana	Human		Male	29	unknown	Original	Naso-pharyngeal swab		B.1.1	GR
hCoV-19/India/NGC-CDFD-13/2020	EPI_ISL_466851	2020-05-27	Asia / India / Telangana	Human		Female	45	unknown	Original	Naso-pharyngeal swab		B.1.1.8	GR
hCoV-19/India/NGC-CDFD-14/2020	EPI_ISL_466852	2020-05-27	Asia / India / Telangana	Human		Female	48	unknown	Original	Naso-pharyngeal swab		B.1.1.8	GR
hCoV-19/India/NGC-CDFD-15/2020	EPI_ISL_466853	2020-05-27	Asia / India / Telangana	Human		Male	42	unknown	Original	Naso-pharyngeal swab		B.1.1.8	GR
hCoV-19/India/NGC-CDFD-16/2020	EPI_ISL_466854	2020-05-27	Asia / India / Telangana	Human		Male	28	unknown	Original	Naso-pharyngeal swab		B.1.1.8	GR
hCoV-19/India/NGC-CDFD-17/2020	EPI_ISL_466855	2020-05-27	Asia / India / Telangana	Human		Female	22	unknown	Original	Naso-pharyngeal swab		B.1.1.8	GR
hCoV-19/India/NGC-CDFD-18/2020	EPI_ISL_466856	2020-05-27	Asia / India / Telangana	Human		Female	17	unknown	Original	Naso-pharyngeal swab		B.1.1.8	GR
hCoV-19/India/NGC-CDFD-19/2020	EPI_ISL_466857	2020-05-28	Asia / India / Telangana	Human		Female	8	unknown	Original	Naso-pharyngeal swab		B.1.1.8	GR
hCoV-19/India/NGC-CDFD-20/2020	EPI_ISL_466858	2020-05-28	Asia / India / Telangana	Human		Male	20	unknown	Original	Naso-pharyngeal swab		B.1.1.8	GR
hCoV-19/India/NGC-CDFD-21/2020	EPI_ISL_466859	2020-05-29	Asia / India / Telangana	Human		Female	1	unknown	Original	Naso-pharyngeal swab		B.1.1.8	GR
hCoV-19/India/NGC-CDFD-22/2020	EPI_ISL_466860	2020-05-30	Asia / India / Telangana	Human		Female	25	unknown	Original	Naso-pharyngeal swab		B.1.1.8	GR
hCoV-19/India/NGC-CDFD-23/2020	EPI_ISL_466861	2020-05-30	Asia / India / Telangana	Human		Male	10	unknown	Original	Naso-pharyngeal swab		B.1.1.8	GR
hCoV-19/India/NGC-CDFD-24/2020	EPI_ISL_466862	2020-05-30	Asia / India / Telangana	Human		Female	20	unknown	Original	Naso-pharyngeal swab		B.1.1.8	GR
hCoV-19/India/NGC-CDFD-25/2020	EPI_ISL_466863	2020-05-30	Asia / India / Telangana	Human		Female	8	unknown	Original	Naso-pharyngeal swab		B.1.1.8	GR
hCoV-19/India/NGC-CDFD-26/2020	EPI_ISL_466864	2020-05-30	Asia / India / Telangana	Human		Male	39	unknown	Original	Naso-pharyngeal swab		B.1.1.8	GR
hCoV-19/India/NGC-CDFD-27/2020	EPI_ISL_466865	2020-05-30	Asia / India / Telangana	Human		Male	20	unknown	Original	Naso-pharyngeal swab		B.1.1.8	GR
hCoV-19/India/NGC-CDFD-28/2020	EPI_ISL_466866	2020-05-30	Asia / India / Telangana	Human		Male	45	unknown	Original	Naso-pharyngeal swab		B.1.1.8	GR
hCoV-19/India/NGC-CDFD-29/2020	EPI_ISL_466867	2020-05-30	Asia / India / Telangana	Human		Female	21	unknown	Original	Naso-pharyngeal swab		B.1.1.8	GR
hCoV-19/India/NGC-CDFD-30/2020	EPI_ISL_466868	2020-05-30	Asia / India / Telangana	Human		Female	45	unknown	Original	Naso-pharyngeal swab		B.1.1.8	GR
hCoV-19/India/NGC-CDFD-31/2020	EPI_ISL_466869	2020-05-30	Asia / India / Telangana	Human		Female	65	unknown	Original	Naso-pharyngeal swab		B.1.1.8	GR
hCoV-19/India/NGC-CDFD-32/2020	EPI_ISL_466870	2020-05-30	Asia / India / Telangana	Human		Male	32	unknown	Original	Naso-pharyngeal swab		B.1.1.8	GR
hCoV-19/India/NGC-CDFD-33/2020	EPI_ISL_466871	2020-05-30	Asia / India / Telangana	Human		Male	16	unknown	Original	Naso-pharyngeal swab		B.1.1.8	GR
hCoV-19/India/NGC-CDFD-34/2020	EPI_ISL_466872	2020-05-30	Asia / India / Telangana	Human		Female	70	unknown	Original	Naso-pharyngeal swab		B.1.1.8	GR
hCoV-19/India/GBRC169a/2020	EPI_ISL_467029	2020-06-05	Asia / India / Gujarat / Gandhinagar	Human		Male	72	Released	Original			B.1	G
hCoV-19/India/GBRC169b/2020	EPI_ISL_467030	2020-06-05	Asia / India / Gujarat / Gandhinagar	Human		Male	72	Released	Original			B.1	G
hCoV-19/India/GBRC170a/2020	EPI_ISL_467031	2020-06-05	Asia / India / Gujarat / Kadi	Human		Male	70	Hospitalized	Original			B.1	G
hCoV-19/India/GBRC170b/2020	EPI_ISL_467032	2020-06-05	Asia / India / Gujarat / Kadi	Human		Male	70	Hospitalized	Original			B.1	G
hCoV-19/India/GBRC171/2020	EPI_ISL_467033	2020-06-05	Asia / India / Gujarat / Gandhinagar	Human		Male	45	Hospitalized	Original			B.1.36	GH
hCoV-19/India/GBRC172/2020	EPI_ISL_467034	2020-06-05	Asia / India / Gujarat / Kalol	Human		Male	62	Hospitalized	Original			B.1.36	GH
hCoV-19/India/GBRC173a/2020	EPI_ISL_467035	2020-06-05	Asia / India / Gujarat / Kalol	Human		Female	55	Released	Original			B.1	G
hCoV-19/India/GBRC173b/2020	EPI_ISL_467036	2020-06-05	Asia / India / Gujarat / Kalol	Human		Female	55	Released	Original			B.1	G
hCoV-19/India/GBRC174a/2020	EPI_ISL_467037	2020-06-05	Asia / India / Gujarat / Gandhinagar	Human		Male	42	Released	Original			B.1	G
hCoV-19/India/GBRC174b/2020	EPI_ISL_467038	2020-06-05	Asia / India / Gujarat / Gandhinagar	Human		Male	42	Released	Original			B.1	G
hCoV-19/India/GBRC175/2020	EPI_ISL_467039	2020-06-05	Asia / India / Gujarat / Vadodara	Human		Female	44	Hospitalized	Original			B.1	G
hCoV-19/India/GBRC176/2020	EPI_ISL_467040	2020-06-05	Asia / India / Gujarat / Vadodara	Human		Male	77	Hospitalized	Original			B.1	G
hCoV-19/India/GBRC177a/2020	EPI_ISL_467041	2020-06-03	Asia / India / Gujarat / Ahmedabad	Human		Female	57	Deceased	Original			B.1.36	GH
hCoV-19/India/GBRC177b/2020	EPI_ISL_467042	2020-06-03	Asia / India / Gujarat / Ahmedabad	Human		Female	57	Deceased	Original			B.1	G
hCoV-19/India/GBRC178a/2020	EPI_ISL_467043	2020-06-03	Asia / India / Gujarat / Ahmedabad	Human		Female	62	Deceased	Original			B.1	G
hCoV-19/India/GBRC178b/2020	EPI_ISL_467044	2020-06-03	Asia / India / Gujarat / Ahmedabad	Human		Female	62	Deceased	Original			B.1	G
hCoV-19/India/GBRC179a/2020	EPI_ISL_467045	2020-06-03	Asia / India / Gujarat / Ahmedabad	Human		Male	70	Deceased	Original			B.1.36	GH
hCoV-19/India/GBRC179b/2020	EPI_ISL_467046	2020-06-03	Asia / India / Gujarat / Ahmedabad	Human		Male	70	Deceased	Original			B.1	G
hCoV-19/India/GBRC180a/2020	EPI_ISL_467047	2020-06-03	Asia / India / Gujarat / Ahmedabad	Human		Female	60	Deceased	Original			B.1	G
hCoV-19/India/GBRC180b/2020	EPI_ISL_467048	2020-06-03	Asia / India / Gujarat / Ahmedabad	Human		Female	60	Deceased	Original			B.1	G
hCoV-19/India/GBRC181a/2020	EPI_ISL_467049	2020-06-03	Asia / India / Gujarat / Ahmedabad	Human		Male	61	Hospitalized	Original			B.1.36	GH
hCoV-19/India/GBRC181b/2020	EPI_ISL_467050	2020-06-03	Asia / India / Gujarat / Ahmedabad	Human		Male	61	Hospitalized	Original			B.1.36	GH
hCoV-19/India/GBRC182a/2020	EPI_ISL_467051	2020-06-03	Asia / India / Gujarat / Ahmedabad	Human		Male	49	Hospitalized	Original			B.1.36	GH
hCoV-19/India/GBRC182b/2020	EPI_ISL_467052	2020-06-03	Asia / India / Gujarat / Ahmedabad	Human		Male	49	Hospitalized	Original			B.1	G
hCoV-19/India/GBRC183a/2020	EPI_ISL_467053	2020-06-03	Asia / India / Gujarat / Ahmedabad	Human		Female	60	Hospitalized	Original			B.1.36	GH
hCoV-19/India/GBRC183b/2020	EPI_ISL_467054	2020-06-03	Asia / India / Gujarat / Ahmedabad	Human		Female	60	Hospitalized	Original			B.1	G
hCoV-19/India/GBRC184/2020	EPI_ISL_469024	2020-05-27	Asia / India / Gujarat / Ahmedabad	Human		Male	48	Hospitalized	Original			B.1.36	GH
hCoV-19/India/GBRC185a/2020	EPI_ISL_469025	2020-06-03	Asia / India / Gujarat / Ahmedabad	Human		Male	31	Released	Original			B.1	G
hCoV-19/India/GBRC185b/2020	EPI_ISL_469026	2020-06-03	Asia / India / Gujarat / Ahmedabad	Human		Male	31	Released	Original			B.1	G
hCoV-19/India/GBRC186a/2020	EPI_ISL_469027	2020-06-03	Asia / India / Gujarat / Ahmedabad	Human		Male	65	Hospitalized	Original			B.1	G
hCoV-19/India/GBRC186b/2020	EPI_ISL_469028	2020-06-03	Asia / India / Gujarat / Ahmedabad	Human		Male	65	Hospitalized	Original			B.1.36	GH
hCoV-19/India/GBRC187a/2020	EPI_ISL_469029	2020-06-05	Asia / India / Gujarat / Vadodara	Human		Female	60	Hospitalized	Original			B.1	G
hCoV-19/India/GBRC187b/2020	EPI_ISL_469030	2020-06-05	Asia / India / Gujarat / Vadodara	Human		Female	60	Hospitalized	Original			B.1	GH
hCoV-19/India/GBRC188/2020	EPI_ISL_469031	2020-06-05	Asia / India / Gujarat / Vadodara	Human		Male	58	Deceased	Original			B.1	G
hCoV-19/India/GBRC189/2020	EPI_ISL_469032	2020-06-02	Asia / India / Gujarat / Vadodara	Human		Male	62	Hospitalized	Original			B.1.36	GH
hCoV-19/India/GBRC190/2020	EPI_ISL_469033	2020-06-05	Asia / India / Gujarat / Vadodara	Human		Male	70	Hospitalized	Original			B.1.36	GH
hCoV-19/India/GBRC191a/2020	EPI_ISL_469034	2020-06-05	Asia / India / Gujarat / Vadodara	Human		Male	67	Deceased	Original			B.1	G
hCoV-19/India/GBRC191b/2020	EPI_ISL_469035	2020-06-05	Asia / India / Gujarat / Vadodara	Human		Male	67	Deceased	Original			B.1	G
hCoV-19/India/GBRC192/2020	EPI_ISL_469036	2020-06-05	Asia / India / Gujarat / Vadodara	Human		Female	66	Hospitalized	Original			B.1.36	GH
hCoV-19/India/GBRC193a/2020	EPI_ISL_469037	2020-06-03	Asia / India / Gujarat / Vadodara	Human		Male	61	Deceased	Original			B.1	G
hCoV-19/India/GBRC193b/2020	EPI_ISL_469038	2020-06-03	Asia / India / Gujarat / Vadodara	Human		Male	61	Deceased	Original			B.1.36	GH
hCoV-19/India/GBRC195a/2020	EPI_ISL_469039	2020-06-08	Asia / India / Gujarat / Vadodara	Human		Male	48	Hospitalized	Original			B.1	G
hCoV-19/India/GBRC195b/2020	EPI_ISL_469040	2020-06-08	Asia / India / Gujarat / Vadodara	Human		Male	48	Hospitalized	Original			B.1	G
hCoV-19/India/GBRC196/2020	EPI_ISL_469041	2020-06-08	Asia / India / Gujarat / Vadodara	Human		Male	42	Released	Original			B.1.36	GH
hCoV-19/India/GBRC197/2020	EPI_ISL_469042	2020-06-08	Asia / India / Gujarat / Vadodara	Human		Male	63	Released	Original			B.1	G
hCoV-19/India/GBRC198/2020	EPI_ISL_469043	2020-06-08	Asia / India / Gujarat / Nadiad	Human		Male	65	Released	Original			A	S
hCoV-19/India/GBRC199/2020	EPI_ISL_469044	2020-06-08	Asia / India / Gujarat / Nadiad	Human		Male	50	Hospitalized	Original			B.1.36	GH
hCoV-19/India/GBRC200/2020	EPI_ISL_469045	2020-06-08	Asia / India / Gujarat / Kapadvanj	Human		Female	58	Released	Original			B.1.36	GH
hCoV-19/India/GBRC201a/2020	EPI_ISL_469046	2020-06-08	Asia / India / Gujarat / Mahemdavad	Human		Female	54	Released	Original			B.1.36	GH
hCoV-19/India/GBRC201b/2020	EPI_ISL_469047	2020-06-08	Asia / India / Gujarat / Mahemdavad	Human		Female	54	Released	Original			B.1.36	GH
hCoV-19/India/GBRC202/2020	EPI_ISL_469048	2020-06-05	Asia / India / Gujarat / Dhanera	Human		Male	37	Released	Original			B.1	G
