# Supplementary material for: Pan-India novel coronavirus SARS-CoV-2 genomics and global diversity analysis in spike protein
Source: Heliyon. 2021 Mar 19;7(3):e06564. doi: 10.1016/j.heliyon.2021.e06564 (PMC7972664; doi:10.1016/j.heliyon.2021.e06564)
Supplement: Additional File 5 — A total 1,44,605 Spike glycoprotein sequences of SARS-CoV-2 genomes reported globally were retrieved from the GISAID consortium. [file mmc5.xlsx]

## Sheet: Global pike Protein Diversity
GLISAID Accession	Strain Name	Mutation	Frequency
EPI_ISL_420942	hCoV-19/Wales/PHWC-24DF0/2020	M1C	8
EPI_ISL_546327	hCoV-19/USA/TX-HMH-6893/2020	M1I	2
EPI_ISL_423580	hCoV-19/England/20146017604/2020	M1G	1
EPI_ISL_452072	hCoV-19/Denmark/ALAB-HH-221/2020	M1L	1
EPI_ISL_433628	hCoV-19/Scotland/CVR1595/2020	M1P	2
EPI_ISL_477854	hCoV-19/Scotland/CVR2090/2020	M1F	2
EPI_ISL_454166	hCoV-19/Portugal/PT0442/2020	M1E	1
EPI_ISL_420942	hCoV-19/Wales/PHWC-24DF0/2020	F2L	22
EPI_ISL_565918	hCoV-19/Spain/AN-IBV-98002031/2020	F2C	7
EPI_ISL_448648	hCoV-19/England/OXON-ADF44/2020	F2Q	3
EPI_ISL_423580	hCoV-19/England/20146017604/2020	F2I	1
EPI_ISL_430846	hCoV-19/France/CIBU-200634/2020	F2V	3
EPI_ISL_433628	hCoV-19/Scotland/CVR1595/2020	F2Y	2
EPI_ISL_454166	hCoV-19/Portugal/PT0442/2020	F2A	1
EPI_ISL_420942	hCoV-19/Wales/PHWC-24DF0/2020	V3F	10
EPI_ISL_454166	hCoV-19/Portugal/PT0442/2020	V3G	44
EPI_ISL_565918	hCoV-19/Spain/AN-IBV-98002031/2020	V3L	11
EPI_ISL_448648	hCoV-19/England/OXON-ADF44/2020	V3S	4
EPI_ISL_576385	hCoV-19/Indonesia/KS-NIHRD-PME4381/2020	V3I	3
EPI_ISL_577606	hCoV-19/Iran/SA-Isf-51/2020	V3D	1
EPI_ISL_430846	hCoV-19/France/CIBU-200634/2020	V3C	1
EPI_ISL_423580	hCoV-19/England/20146017604/2020	F4T	1
EPI_ISL_452072	hCoV-19/Denmark/ALAB-HH-221/2020	F4V	1
EPI_ISL_433628	hCoV-19/Scotland/CVR1595/2020	F4L	2
EPI_ISL_462325	hCoV-19/Singapore/207/2020	F4S	2
EPI_ISL_494761	hCoV-19/Italy/CAM-INTPas-7/2020	L5F	1386
EPI_ISL_448648	hCoV-19/England/OXON-ADF44/2020	L5Q	3
EPI_ISL_423580	hCoV-19/England/20146017604/2020	L5I	2
EPI_ISL_477854	hCoV-19/Scotland/CVR2090/2020	L5Y	1
EPI_ISL_528097	hCoV-19/Switzerland/BS-UHB-42191432/2020	V6F	63
EPI_ISL_448648	hCoV-19/England/OXON-ADF44/2020	V6I	9
EPI_ISL_423580	hCoV-19/England/20146017604/2020	V6L	1
EPI_ISL_477854	hCoV-19/Scotland/CVR2090/2020	V6Y	1
EPI_ISL_565539	hCoV-19/Australia/VIC9409/2020	V6G	1
EPI_ISL_480882	hCoV-19/USA/FL-BPHL-0231/2020	L7V	1
EPI_ISL_423580	hCoV-19/England/20146017604/2020	L7I	2
EPI_ISL_482604	hCoV-19/India/DL-NCDC5640-CSIR-IGIB/2020	L7F	1
EPI_ISL_433628	hCoV-19/Scotland/CVR1595/2020	L7T	2
EPI_ISL_524743	hCoV-19/India/GJ-GBRC-383b/2020	L7S	3
EPI_ISL_538723	hCoV-19/Spain/CB-IBV-98002802/2020	L8F	13
EPI_ISL_417183	hCoV-19/Hong Kong/HKPU23_2601/2020	L8V	69
EPI_ISL_452072	hCoV-19/Denmark/ALAB-HH-221/2020	L8Q	1
EPI_ISL_420048	hCoV-19/France/IDF2936/2020	L8W	2
EPI_ISL_448231	hCoV-19/England/NORW-E8781/2020	L8T	1
EPI_ISL_540881	hCoV-19/Scotland/EDB7738/2020	L8S	1
EPI_ISL_473494	hCoV-19/England/CAMB-1B4AEE/2020	P9S	21
EPI_ISL_423580	hCoV-19/England/20146017604/2020	P9R	1
EPI_ISL_496763	hCoV-19/Panama/334038/2020	P9T	5
EPI_ISL_424864	hCoV-19/USA/GA_2343/2020	P9L	19
EPI_ISL_436446	hCoV-19/India/MH-NCDC-3985/2020	P9Q	2
EPI_ISL_413695	hCoV-19/China/WF0006/2020	P9E	1
EPI_ISL_413695	hCoV-19/China/WF0006/2020	L10V	3
EPI_ISL_435536	hCoV-19/USA/NY-NYUMC471/2020	L10I	3
EPI_ISL_452072	hCoV-19/Denmark/ALAB-HH-221/2020	L10E	1
EPI_ISL_433628	hCoV-19/Scotland/CVR1595/2020	L10M	2
EPI_ISL_453765	hCoV-19/England/SHEF-D1369/2020	V11F	4
EPI_ISL_545168	hCoV-19/USA/TX-HMH-2183/2020	V11A	6
EPI_ISL_460925	hCoV-19/Netherlands/Gelderland_25/2020	V11I	14
EPI_ISL_433628	hCoV-19/Scotland/CVR1595/2020	V11L	4
EPI_ISL_408487	hCoV-19/Henan/IVDC-HeN-002/2020	V11S	4
EPI_ISL_413695	hCoV-19/China/WF0006/2020	V11M	1
EPI_ISL_548143	hCoV-19/New Zealand/AUK-ESR-20VR3859/2020	S12F	180
EPI_ISL_452809	hCoV-19/USA/VA-DCLS-0232/2020	S12C	1
EPI_ISL_452072	hCoV-19/Denmark/ALAB-HH-221/2020	S12N	1
EPI_ISL_408487	hCoV-19/Henan/IVDC-HeN-002/2020	S12L	6
EPI_ISL_413695	hCoV-19/China/WF0006/2020	S12K	1
EPI_ISL_522913	hCoV-19/USA/WI-UW-1157/2020	S12P	1
EPI_ISL_448757	hCoV-19/England/OXON-AEB12/2020	S13I	30
EPI_ISL_449009	hCoV-19/England/NORW-E7193/2020	S13N	7
EPI_ISL_408487	hCoV-19/Henan/IVDC-HeN-002/2020	S13V	4
EPI_ISL_565913	hCoV-19/Spain/AN-IBV-98001998/2020	S13L	5
EPI_ISL_485603	hCoV-19/Austria/MUV_001/2020	S13G	1
EPI_ISL_429424	hCoV-19/Denmark/ALAB-SSI262/2020	Q14H	29
EPI_ISL_408487	hCoV-19/Henan/IVDC-HeN-002/2020	Q14S	5
EPI_ISL_565913	hCoV-19/Spain/AN-IBV-98001998/2020	Q14V	3
EPI_ISL_420770	hCoV-19/England/20142061304/2020	Q14R	4
EPI_ISL_433628	hCoV-19/Scotland/CVR1595/2020	Q14K	3
EPI_ISL_485603	hCoV-19/Austria/MUV_001/2020	Q14I	1
EPI_ISL_518710	hCoV-19/Australia/VIC5931/2020	C15F	25
EPI_ISL_408487	hCoV-19/Henan/IVDC-HeN-002/2020	C15V	5
EPI_ISL_565913	hCoV-19/Spain/AN-IBV-98001998/2020	C15S	5
EPI_ISL_456083	hCoV-19/Brazil/RJ-1627/2020	V16F	8
EPI_ISL_492188	hCoV-19/England/BRIS-13270F/2020	V16I	3
EPI_ISL_408487	hCoV-19/Henan/IVDC-HeN-002/2020	V16L	4
EPI_ISL_576128	hCoV-19/Indonesia/YO-UGM-10005/2020	V16A	1
EPI_ISL_408487	hCoV-19/Henan/IVDC-HeN-002/2020	N17I	4
EPI_ISL_565913	hCoV-19/Spain/AN-IBV-98001998/2020	N17L	3
EPI_ISL_494077	hCoV-19/Wales/PHWC-166ABE/2020	N17Y	3
EPI_ISL_468420	hCoV-19/USA/CA-CZB-1459/2020	N17K	1
EPI_ISL_461564	hCoV-19/England/CAMB-1B35FD/2020	L18F	2531
EPI_ISL_437336	hCoV-19/Taiwan/TSGH-25/2020	L18S	2
EPI_ISL_565913	hCoV-19/Spain/AN-IBV-98001998/2020	L18I	4
EPI_ISL_437336	hCoV-19/Taiwan/TSGH-25/2020	T19Y	2
EPI_ISL_462265	hCoV-19/Belgium/MT-0322411/2020	T19I	26
EPI_ISL_542096	hCoV-19/USA/NMDOH-2020325585/2020	T19R	3
EPI_ISL_453133	hCoV-19/Scotland/EDB4716/2020	T19K	4
EPI_ISL_408487	hCoV-19/Henan/IVDC-HeN-002/2020	T19Q	4
EPI_ISL_565913	hCoV-19/Spain/AN-IBV-98001998/2020	T19L	3
EPI_ISL_433628	hCoV-19/Scotland/CVR1595/2020	T19N	2
EPI_ISL_470255	hCoV-19/England/CAMB-1AB31C/2020	T19P	1
EPI_ISL_434533	hCoV-19/Costa Rica/01/2020	T19S	1
EPI_ISL_437336	hCoV-19/Taiwan/TSGH-25/2020	T20N	3
EPI_ISL_511217	hCoV-19/Portugal/PT1256/2020	T20I	61
EPI_ISL_455325	hCoV-19/Spain/CN-ISCIII-201811/2020	T20S	1
EPI_ISL_408487	hCoV-19/Henan/IVDC-HeN-002/2020	T20P	6
EPI_ISL_565913	hCoV-19/Spain/AN-IBV-98001998/2020	T20Q	3
EPI_ISL_508398	hCoV-19/India/WB-IK75/2020	T20A	2
EPI_ISL_461526	hCoV-19/England/BIRM-5FDCF/2020	R21I	1247
EPI_ISL_437336	hCoV-19/Taiwan/TSGH-25/2020	R21Q	2
EPI_ISL_444569	hCoV-19/USA/IL-NM074/2020	R21T	21
EPI_ISL_433283	hCoV-19/Scotland/CVR309/2020	R21K	12
EPI_ISL_408487	hCoV-19/Henan/IVDC-HeN-002/2020	R21E	5
EPI_ISL_565913	hCoV-19/Spain/AN-IBV-98001998/2020	R21P	3
EPI_ISL_485183	hCoV-19/USA/LA-GBCL-26556546/2020	R21S	1
EPI_ISL_437336	hCoV-19/Taiwan/TSGH-25/2020	T22N	61
EPI_ISL_418324	hCoV-19/Canada/ON-PHL-3318/2020	T22I	69
EPI_ISL_518819	hCoV-19/Indonesia/TNG-LIPI001/2020	T22P	1
EPI_ISL_478196	hCoV-19/Scotland/EDB5274/2020	T22H	2
EPI_ISL_408487	hCoV-19/Henan/IVDC-HeN-002/2020	T22L	5
EPI_ISL_565913	hCoV-19/Spain/AN-IBV-98001998/2020	T22E	3
EPI_ISL_450461	hCoV-19/USA/CA-CZB-1212/2020	T22A	2
EPI_ISL_437336	hCoV-19/Taiwan/TSGH-25/2020	Q23S	1
EPI_ISL_445131	hCoV-19/USA/LA-SR0276/2020	Q23K	1
EPI_ISL_408487	hCoV-19/Henan/IVDC-HeN-002/2020	Q23N	5
EPI_ISL_565913	hCoV-19/Spain/AN-IBV-98001998/2020	Q23L	3
EPI_ISL_547585	hCoV-19/India/HR-IMT-BZ16/2020	Q23R	3
EPI_ISL_437336	hCoV-19/Taiwan/TSGH-25/2020	L24I	2
EPI_ISL_408487	hCoV-19/Henan/IVDC-HeN-002/2020	L24Y	5
EPI_ISL_565913	hCoV-19/Spain/AN-IBV-98001998/2020	L24N	3
EPI_ISL_579265	hCoV-19/New Zealand/20VR2519/2020	L24S	6
EPI_ISL_436359	hCoV-19/Spain/VC-FISABIO-264/2020	P25S	138
EPI_ISL_417443	hCoV-19/Hong Kong/XM-PII-S4/2020	P25L	8
EPI_ISL_437336	hCoV-19/Taiwan/TSGH-25/2020	P25T	6
EPI_ISL_565913	hCoV-19/Spain/AN-IBV-98001998/2020	P25Y	3
EPI_ISL_408487	hCoV-19/Henan/IVDC-HeN-002/2020	P26L	209
EPI_ISL_472370	hCoV-19/England/NORW-ED4C1/2020	P26S	64
EPI_ISL_469445	hCoV-19/England/BRIS-12C2BC/2020	P26R	5
EPI_ISL_452509	hCoV-19/Spain/RI-IBV-001392/2020	P26H	3
EPI_ISL_549089	hCoV-19/Norway/2960/2020	P26T	3
EPI_ISL_434875	hCoV-19/USA/TX-HMH0200/2020	A27T	18
EPI_ISL_577907	hCoV-19/Netherlands/UT-EMC-91/2020	A27S	85
EPI_ISL_498492	hCoV-19/Australia/ACT0025/2020	A27V	36
EPI_ISL_419858	hCoV-19/Australia/VIC161/2020	A27H	3
EPI_ISL_565913	hCoV-19/Spain/AN-IBV-98001998/2020	A27L	3
EPI_ISL_408487	hCoV-19/Henan/IVDC-HeN-002/2020	A27Q	1
EPI_ISL_511945	hCoV-19/India/KA-IB49/2020	A27E	1
EPI_ISL_435138	hCoV-19/United Arab Emirates/L6599/2020	Y28H	47
EPI_ISL_496677	hCoV-19/Panama/330961/2020	Y28F	2
EPI_ISL_419858	hCoV-19/Australia/VIC161/2020	Y28T	3
EPI_ISL_480692	hCoV-19/Australia/NT44/2020	Y28L	3
EPI_ISL_511947	hCoV-19/India/KA-IB56/2020	Y28D	1
EPI_ISL_577606	hCoV-19/Iran/SA-Isf-51/2020	Y28N	1
EPI_ISL_408487	hCoV-19/Henan/IVDC-HeN-002/2020	Y28I	1
EPI_ISL_447986	hCoV-19/England/CAMB-1AD2B3/2020	T29I	235
EPI_ISL_408487	hCoV-19/Henan/IVDC-HeN-002/2020	T29S	2
EPI_ISL_470012	hCoV-19/Scotland/GCVR-172509/2020	T29A	2
EPI_ISL_513030	hCoV-19/SaudiArabia/KAUST-JEDDAH878/2020	T29L	2
EPI_ISL_480692	hCoV-19/Australia/NT44/2020	T29R	3
EPI_ISL_577606	hCoV-19/Iran/SA-Isf-51/2020	T29P	1
EPI_ISL_465707	hCoV-19/England/20186083304/2020	T29N	1
EPI_ISL_479290	hCoV-19/Wales/PHWC-160164/2020	N30T	4
EPI_ISL_482622	hCoV-19/India/DL-NCDC7067-CSIR-IGIB/2020	N30H	2
EPI_ISL_568501	hCoV-19/Iran/K1r-102/2020	N30I	4
EPI_ISL_565913	hCoV-19/Spain/AN-IBV-98001998/2020	N30L	3
EPI_ISL_496899	hCoV-19/Panama/339755/2020	N30D	2
EPI_ISL_578321	hCoV-19/Ireland/WD-NVRL-20ILR05743/2020	N30S	2
EPI_ISL_513030	hCoV-19/SaudiArabia/KAUST-JEDDAH878/2020	S31L	2
EPI_ISL_565913	hCoV-19/Spain/AN-IBV-98001998/2020	S31I	3
EPI_ISL_484198	hCoV-19/England/GSTT-265E3FF/2020	S31F	2
EPI_ISL_465905	hCoV-19/England/20142005704/2020	S31P	1
EPI_ISL_539531	hCoV-19/Spain/CN-ISCIII-201048/2020	F32L	13
EPI_ISL_513030	hCoV-19/SaudiArabia/KAUST-JEDDAH878/2020	F32S	2
EPI_ISL_402132	hCoV-19/Wuhan/HBCDC-HB-01/2019	F32I	1
EPI_ISL_455322	hCoV-19/Spain/AN-ISCIII-201623/2020	F32Y	1
EPI_ISL_412900	hCoV-19/Wuhan/HBCDC-HB-04/2019	F32V	2
EPI_ISL_526361	hCoV-19/England/ALDP-9823F5/2020	T33A	6
EPI_ISL_490423	hCoV-19/England/LOND-124C6B6/2020	T33I	30
EPI_ISL_565913	hCoV-19/Spain/AN-IBV-98001998/2020	T33S	5
EPI_ISL_513030	hCoV-19/SaudiArabia/KAUST-JEDDAH878/2020	T33H	2
EPI_ISL_578663	hCoV-19/USA/WI-WSLH-200523/2020	T33K	1
EPI_ISL_513030	hCoV-19/SaudiArabia/KAUST-JEDDAH878/2020	R34V	2
EPI_ISL_565913	hCoV-19/Spain/AN-IBV-98001998/2020	R34H	3
EPI_ISL_476515	hCoV-19/Senegal/63766/2020	R34P	1
EPI_ISL_483481	hCoV-19/USA/CA-ALSR-1045-SAN/2020	R34C	1
EPI_ISL_565913	hCoV-19/Spain/AN-IBV-98001998/2020	G35V	38
EPI_ISL_476515	hCoV-19/Senegal/63766/2020	G35R	1
EPI_ISL_513030	hCoV-19/SaudiArabia/KAUST-JEDDAH878/2020	V36F	4
EPI_ISL_496827	hCoV-19/Panama/335925/2020	V36S	1
EPI_ISL_513030	hCoV-19/SaudiArabia/KAUST-JEDDAH878/2020	Y37I	2
EPI_ISL_565913	hCoV-19/Spain/AN-IBV-98001998/2020	Y37F	4
EPI_ISL_479662	hCoV-19/South Korea/CNUHV03/2020	Y38C	1
EPI_ISL_513030	hCoV-19/SaudiArabia/KAUST-JEDDAH878/2020	Y38T	2
EPI_ISL_565913	hCoV-19/Spain/AN-IBV-98001998/2020	Y38I	4
EPI_ISL_479549	hCoV-19/India/MH-NIV-46303/2020	Y38G	1
EPI_ISL_558271	hCoV-19/England/MILK-598554/2020	Y38H	1
EPI_ISL_539532	hCoV-19/Spain/CN-ISCIII-201810/2020	P39L	4
EPI_ISL_565913	hCoV-19/Spain/AN-IBV-98001998/2020	P39T	4
EPI_ISL_568501	hCoV-19/Iran/K1r-102/2020	D40T	4
EPI_ISL_565913	hCoV-19/Spain/AN-IBV-98001998/2020	D40L	4
EPI_ISL_565913	hCoV-19/Spain/AN-IBV-98001998/2020	K41T	3
EPI_ISL_479549	hCoV-19/India/MH-NIV-46303/2020	K41S	1
EPI_ISL_572364	hCoV-19/Brazil/PE-IAM959/2020	K41I	2
EPI_ISL_577606	hCoV-19/Iran/SA-Isf-51/2020	K41Q	1
EPI_ISL_496782	hCoV-19/Panama/334475/2020	K41N	1
EPI_ISL_513030	hCoV-19/SaudiArabia/KAUST-JEDDAH878/2020	V42F	2
EPI_ISL_565913	hCoV-19/Spain/AN-IBV-98001998/2020	V42K	3
EPI_ISL_479549	hCoV-19/India/MH-NIV-46303/2020	V42Y	1
EPI_ISL_493759	hCoV-19/Scotland/CVR2051/2020	V42I	1
EPI_ISL_568501	hCoV-19/Iran/K1r-102/2020	V42L	1
EPI_ISL_429665	hCoV-19/Brazil/MG-CV2/2020	F43L	3
EPI_ISL_513030	hCoV-19/SaudiArabia/KAUST-JEDDAH878/2020	F43S	2
EPI_ISL_454724	hCoV-19/USA/UT-02001/2020	F43Y	1
EPI_ISL_493759	hCoV-19/Scotland/CVR2051/2020	F43R	1
EPI_ISL_572364	hCoV-19/Brazil/PE-IAM959/2020	F43C	1
EPI_ISL_451768	hCoV-19/Switzerland/AG-ETHZ-100819/2020	R44K	2
EPI_ISL_448648	hCoV-19/England/OXON-ADF44/2020	R44N	3
EPI_ISL_513030	hCoV-19/SaudiArabia/KAUST-JEDDAH878/2020	R44D	2
EPI_ISL_565913	hCoV-19/Spain/AN-IBV-98001998/2020	R44S	2
EPI_ISL_479549	hCoV-19/India/MH-NIV-46303/2020	R44W	1
EPI_ISL_493759	hCoV-19/Scotland/CVR2051/2020	S45P	4
EPI_ISL_565913	hCoV-19/Spain/AN-IBV-98001998/2020	S45D	2
EPI_ISL_454724	hCoV-19/USA/UT-02001/2020	S45V	1
EPI_ISL_444838	hCoV-19/Denmark/ALAB-SSI-1268/2020	S46L	7
EPI_ISL_448648	hCoV-19/England/OXON-ADF44/2020	S46G	3
EPI_ISL_444585	hCoV-19/USA/IL-NM097/2020	S46A	6
EPI_ISL_513030	hCoV-19/SaudiArabia/KAUST-JEDDAH878/2020	S46Q	2
EPI_ISL_565913	hCoV-19/Spain/AN-IBV-98001998/2020	S46P	3
EPI_ISL_454724	hCoV-19/USA/UT-02001/2020	S46E	1
EPI_ISL_511945	hCoV-19/India/KA-IB49/2020	S46T	1
EPI_ISL_568500	hCoV-19/Iran/K1r-21/2020	V47L	2
EPI_ISL_450557	hCoV-19/USA/UT-03704/2020	V47F	5
EPI_ISL_565913	hCoV-19/Spain/AN-IBV-98001998/2020	V47Q	2
EPI_ISL_454724	hCoV-19/USA/UT-02001/2020	V47I	4
EPI_ISL_513030	hCoV-19/SaudiArabia/KAUST-JEDDAH878/2020	L48Y	2
EPI_ISL_423758	hCoV-19/England/20132024604/2020	L48F	2
EPI_ISL_540582	hCoV-19/England/EXET-137D80/2020	L48S	1
EPI_ISL_430632	hCoV-19/Australia/NT29/2020	H49Y	335
EPI_ISL_513030	hCoV-19/SaudiArabia/KAUST-JEDDAH878/2020	H49I	2
EPI_ISL_541123	hCoV-19/Spain/PV-IBV-98006737/2020	H49L	1
EPI_ISL_479549	hCoV-19/India/MH-NIV-46303/2020	H49C	1
EPI_ISL_430060	hCoV-19/USA/UT-0514/2020	H49T	2
EPI_ISL_480613	hCoV-19/Australia/VIC963/2020	S50T	3
EPI_ISL_461539	hCoV-19/England/BIRM-5FF50/2020	S50L	55
EPI_ISL_513030	hCoV-19/SaudiArabia/KAUST-JEDDAH878/2020	S50Q	2
EPI_ISL_454724	hCoV-19/USA/UT-02001/2020	S50C	1
EPI_ISL_413696	hCoV-19/China/WF0009/2020	S50Y	1
EPI_ISL_483706	hCoV-19/Israel/n4278/2020	S50I	1
EPI_ISL_439394	hCoV-19/England/CAMB-7667C/2020	T51I	67
EPI_ISL_568500	hCoV-19/Iran/K1r-21/2020	T51N	1
EPI_ISL_513030	hCoV-19/SaudiArabia/KAUST-JEDDAH878/2020	T51L	2
EPI_ISL_454724	hCoV-19/USA/UT-02001/2020	T51R	1
EPI_ISL_546881	hCoV-19/USA/TX-HMH-7598/2020	T51A	1
EPI_ISL_572364	hCoV-19/Brazil/PE-IAM959/2020	T51S	1
EPI_ISL_483706	hCoV-19/Israel/n4278/2020	T51Q	1
EPI_ISL_483706	hCoV-19/Israel/n4278/2020	Q52L	38
EPI_ISL_499937	hCoV-19/England/LIVE-A54E3/2020	Q52H	17
EPI_ISL_513030	hCoV-19/SaudiArabia/KAUST-JEDDAH878/2020	Q52R	2
EPI_ISL_454724	hCoV-19/USA/UT-02001/2020	Q52K	1
EPI_ISL_496782	hCoV-19/Panama/334475/2020	Q52E	2
EPI_ISL_413696	hCoV-19/China/WF0009/2020	Q52M	1
EPI_ISL_568500	hCoV-19/Iran/K1r-21/2020	D53E	1
EPI_ISL_513030	hCoV-19/SaudiArabia/KAUST-JEDDAH878/2020	D53T	2
EPI_ISL_496782	hCoV-19/Panama/334475/2020	D53Y	1
EPI_ISL_483706	hCoV-19/Israel/n4278/2020	D53R	1
EPI_ISL_472372	hCoV-19/England/NORW-ED4EF/2020	L54F	522
EPI_ISL_513030	hCoV-19/SaudiArabia/KAUST-JEDDAH878/2020	L54C	2
EPI_ISL_429620	hCoV-19/USA/WA-UW-4749/2020	L54W	1
EPI_ISL_483706	hCoV-19/Israel/n4278/2020	L54T	1
EPI_ISL_483706	hCoV-19/Israel/n4278/2020	F55C	2
EPI_ISL_448648	hCoV-19/England/OXON-ADF44/2020	F55V	2
EPI_ISL_429620	hCoV-19/USA/WA-UW-4749/2020	F55I	2
EPI_ISL_513030	hCoV-19/SaudiArabia/KAUST-JEDDAH878/2020	F55S	2
EPI_ISL_513030	hCoV-19/SaudiArabia/KAUST-JEDDAH878/2020	L56Y	2
EPI_ISL_483706	hCoV-19/Israel/n4278/2020	L56S	1
EPI_ISL_448648	hCoV-19/England/OXON-ADF44/2020	P57T	3
EPI_ISL_474990	hCoV-19/Israel/CVL-n-9434/2020	P57S	2
EPI_ISL_429620	hCoV-19/USA/WA-UW-4749/2020	P57L	4
EPI_ISL_483706	hCoV-19/Israel/n4278/2020	P57Y	1
EPI_ISL_452072	hCoV-19/Denmark/ALAB-HH-221/2020	F58H	1
EPI_ISL_513030	hCoV-19/SaudiArabia/KAUST-JEDDAH878/2020	F58S	3
EPI_ISL_493759	hCoV-19/Scotland/CVR2051/2020	F58Y	1
EPI_ISL_483706	hCoV-19/Israel/n4278/2020	F58L	3
EPI_ISL_483706	hCoV-19/Israel/n4278/2020	F59S	7
EPI_ISL_448648	hCoV-19/England/OXON-ADF44/2020	F59L	4
EPI_ISL_436362	hCoV-19/Spain/VC-FISABIO-267/2020	F59V	1
EPI_ISL_478978	hCoV-19/England/OXON-B0F20/2020	S60F	2
EPI_ISL_452072	hCoV-19/Denmark/ALAB-HH-221/2020	S60R	1
EPI_ISL_513030	hCoV-19/SaudiArabia/KAUST-JEDDAH878/2020	S60P	3
EPI_ISL_493759	hCoV-19/Scotland/CVR2051/2020	S60L	1
EPI_ISL_478978	hCoV-19/England/OXON-B0F20/2020	N61Q	1
EPI_ISL_452072	hCoV-19/Denmark/ALAB-HH-221/2020	N61T	1
EPI_ISL_513030	hCoV-19/SaudiArabia/KAUST-JEDDAH878/2020	N61M	2
EPI_ISL_493759	hCoV-19/Scotland/CVR2051/2020	N61L	1
EPI_ISL_483706	hCoV-19/Israel/n4278/2020	N61P	1
EPI_ISL_493759	hCoV-19/Scotland/CVR2051/2020	V62I	8
EPI_ISL_522406	hCoV-19/Dominican Republic/ICGEB-UNIBE024/2020	V62A	3
EPI_ISL_535901	hCoV-19/Canada/QC-LSPQ-L00229727/2020	V62L	20
EPI_ISL_478978	hCoV-19/England/OXON-B0F20/2020	V62F	3
EPI_ISL_452072	hCoV-19/Denmark/ALAB-HH-221/2020	V62C	1
EPI_ISL_483706	hCoV-19/Israel/n4278/2020	V62M	1
EPI_ISL_511924	hCoV-19/India/MH-MW22/2020	V62G	1
EPI_ISL_452072	hCoV-19/Denmark/ALAB-HH-221/2020	T63S	1
EPI_ISL_483706	hCoV-19/Israel/n4278/2020	T63L	3
EPI_ISL_442963	hCoV-19/England/CAMB-7EB75/2020	T63I	1
EPI_ISL_528438	hCoV-19/England/20342000104/2020	T63N	1
EPI_ISL_511700	hCoV-19/Portugal/PT1153/2020	T63K	1
EPI_ISL_452072	hCoV-19/Denmark/ALAB-HH-221/2020	W64Y	1
EPI_ISL_513030	hCoV-19/SaudiArabia/KAUST-JEDDAH878/2020	W64G	5
EPI_ISL_577606	hCoV-19/Iran/SA-Isf-51/2020	W64C	2
EPI_ISL_483706	hCoV-19/Israel/n4278/2020	W64L	6
EPI_ISL_489039	hCoV-19/Scotland/EDB2810/2020	W64R	3
EPI_ISL_452072	hCoV-19/Denmark/ALAB-HH-221/2020	F65L	1
EPI_ISL_513030	hCoV-19/SaudiArabia/KAUST-JEDDAH878/2020	F65S	2
EPI_ISL_511700	hCoV-19/Portugal/PT1153/2020	F65N	1
EPI_ISL_483706	hCoV-19/Israel/n4278/2020	F65G	1
EPI_ISL_483706	hCoV-19/Israel/n4278/2020	H66S	2
EPI_ISL_513030	hCoV-19/SaudiArabia/KAUST-JEDDAH878/2020	H66M	2
EPI_ISL_577086	hCoV-19/England/MILK-9E178F/2020	H66P	1
EPI_ISL_480693	hCoV-19/Australia/NT45/2020	H66Y	1
EPI_ISL_433628	hCoV-19/Scotland/CVR1595/2020	H66V	2
EPI_ISL_448603	hCoV-19/England/OXON-AD8FE/2020	A67V	37
EPI_ISL_450420	hCoV-19/Anhui/HN020/2020	A67S	25
EPI_ISL_568500	hCoV-19/Iran/K1r-21/2020	A67D	1
EPI_ISL_452072	hCoV-19/Denmark/ALAB-HH-221/2020	A67F	1
EPI_ISL_513030	hCoV-19/SaudiArabia/KAUST-JEDDAH878/2020	A67L	2
EPI_ISL_483706	hCoV-19/Israel/n4278/2020	A67M	3
EPI_ISL_473486	hCoV-19/England/CAMB-1B492D/2020	A67T	5
EPI_ISL_511480	hCoV-19/Portugal/PT0530a/2020	I68T	4
EPI_ISL_452072	hCoV-19/Denmark/ALAB-HH-221/2020	I68P	1
EPI_ISL_513030	hCoV-19/SaudiArabia/KAUST-JEDDAH878/2020	I68Y	2
EPI_ISL_528637	hCoV-19/Brazil/RJ-MD63-1a/2020	I68K	1
EPI_ISL_493139	hCoV-19/Thailand/MUMT-4/2020	I68R	1
EPI_ISL_523989	hCoV-19/Brazil/SP-208/2020	I68M	1
EPI_ISL_483706	hCoV-19/Israel/n4278/2020	I68L	1
EPI_ISL_451360	hCoV-19/Sichuan/SC-PHCC2-040/2020	H69Y	38
EPI_ISL_527768	hCoV-19/USA/CT-Yale-351/2020	H69Q	3
EPI_ISL_575105	hCoV-19/USA/UT-UPHL-03755/2020	H69R	4
EPI_ISL_452072	hCoV-19/Denmark/ALAB-HH-221/2020	H69M	3
EPI_ISL_510839	hCoV-19/Sweden/20-51736/2020	H69D	2
EPI_ISL_466203	hCoV-19/England/20149049104/2020	H69L	1
EPI_ISL_569990	hCoV-19/Canada/ON-UHTC-0289/2020	V70A	2
EPI_ISL_424262	hCoV-19/USA/WA-UW-1782/2020	V70F	67
EPI_ISL_452072	hCoV-19/Denmark/ALAB-HH-221/2020	V70L	1
EPI_ISL_513030	hCoV-19/SaudiArabia/KAUST-JEDDAH878/2020	V70S	2
EPI_ISL_543244	hCoV-19/USA/TX-HMH-3841/2020	V70I	4
EPI_ISL_483706	hCoV-19/Israel/n4278/2020	V70M	1
EPI_ISL_417143	hCoV-19/USA/WA-S90/2020	S71F	25
EPI_ISL_518093	hCoV-19/Australia/VIC6054/2020	S71P	31
EPI_ISL_452072	hCoV-19/Denmark/ALAB-HH-221/2020	S71L	3
EPI_ISL_465270	hCoV-19/England/20170003404/2020	S71Y	1
EPI_ISL_464551	hCoV-19/England/20109035304/2020	G72E	8
EPI_ISL_547514	hCoV-19/Netherlands/UT-RIVM-10046/2020	G72W	5
EPI_ISL_449723	hCoV-19/England/LOND-D57C3/2020	G72R	5
EPI_ISL_542280	hCoV-19/Italy/LOM-UniMI-L335/2020	G72V	2
EPI_ISL_483706	hCoV-19/Israel/n4278/2020	G72L	1
EPI_ISL_474304	hCoV-19/Wales/PHWC-2C2DB/2020	T73I	50
EPI_ISL_513030	hCoV-19/SaudiArabia/KAUST-JEDDAH878/2020	T73P	2
EPI_ISL_452732	hCoV-19/Spain/PV-IBV-000759/2020	T73N	3
EPI_ISL_483706	hCoV-19/Israel/n4278/2020	T73G	1
EPI_ISL_522528	hCoV-19/South Korea/KCDC2749/2020	N74D	5
EPI_ISL_527871	hCoV-19/Yunnan/KMS1/2020	N74K	4
EPI_ISL_519276	hCoV-19/Australia/VIC4898/2020	N74M	1
EPI_ISL_483706	hCoV-19/Israel/n4278/2020	N74P	1
EPI_ISL_425731	hCoV-19/Scotland/CVR200/2020	G75V	75
EPI_ISL_420125	hCoV-19/Spain/VC-FISABIO-41/2020	G75D	20
EPI_ISL_452172	hCoV-19/USA/UT-01986/2020	G75R	18
EPI_ISL_483555	hCoV-19/Bahrein/BAH-14/2020	G75S	3
EPI_ISL_508360	hCoV-19/India/WB-IK30/2020	G75A	4
EPI_ISL_480724	hCoV-19/Australia/VIC2120/2020	G75C	1
EPI_ISL_483706	hCoV-19/Israel/n4278/2020	G75N	1
EPI_ISL_483706	hCoV-19/Israel/n4278/2020	-75G	1
EPI_ISL_417270	hCoV-19/England/20109051806/2020	T76I	89
EPI_ISL_581313	hCoV-19/England/MILK-9E1DBA/2020	T76A	1
EPI_ISL_519276	hCoV-19/Australia/VIC4898/2020	T76L	1
EPI_ISL_447136	hCoV-19/Belgium/ULG-7921/2020	K77N	12
EPI_ISL_435075	hCoV-19/India/TN-NCDC-02331/2020	K77M	25
EPI_ISL_427244	hCoV-19/USA/WA-UW-4130/2020	K77R	2
EPI_ISL_450783	hCoV-19/India/GJ-GBRC95b/2020	R78M	24
EPI_ISL_500959	hCoV-19/Northern Ireland/NIRE-106AB0/2020	R78S	10
EPI_ISL_419738	hCoV-19/Australia/VIC19/2020	R78K	6
EPI_ISL_465593	hCoV-19/England/20190142001/2020	R78G	13
EPI_ISL_454825	hCoV-19/USA/NC_200252/2020	F79L	6
EPI_ISL_436105	hCoV-19/Taiwan/TSGH-20/2020	F79I	1
EPI_ISL_570611	hCoV-19/USA/WA-UW-24891/2020	F79V	1
EPI_ISL_577852	hCoV-19/Netherlands/NH-EMC-56/2020	D80Y	490
EPI_ISL_456222	hCoV-19/New Zealand/20VR1561/2020	D80A	17
EPI_ISL_450080	hCoV-19/USA/NY-PV09399/2020	D80N	9
EPI_ISL_519276	hCoV-19/Australia/VIC4898/2020	D80I	1
EPI_ISL_497865	hCoV-19/Hong Kong/HKU-200723-098/2020	D80G	2
EPI_ISL_427244	hCoV-19/USA/WA-UW-4130/2020	D80S	1
EPI_ISL_445021	hCoV-19/USA/FL-BPHL-0078/2020	D80E	1
EPI_ISL_519276	hCoV-19/Australia/VIC4898/2020	N81T	1
EPI_ISL_515824	hCoV-19/South Africa/KRISP-K001339/2020	N81Y	1
EPI_ISL_423392	hCoV-19/England/20140063904/2020	N81D	1
EPI_ISL_539019	hCoV-19/England/LEED-2A8AFB/2020	P82H	7
EPI_ISL_454524	hCoV-19/India/MH-NIV-12058/2020	P82L	2
EPI_ISL_540930	hCoV-19/Peru/LIM-UPCH-0030/2020	P82S	1
EPI_ISL_421730	hCoV-19/USA/NY-NYUMC118/2020	V83F	9
EPI_ISL_556643	hCoV-19/England/CAMC-946515/2020	V83I	4
EPI_ISL_519276	hCoV-19/Australia/VIC4898/2020	V83S	1
EPI_ISL_448203	hCoV-19/Scotland/CVR2881/2020	L84I	12
EPI_ISL_519276	hCoV-19/Australia/VIC4898/2020	L84Y	1
EPI_ISL_470633	hCoV-19/Brazil/RJ-0267/2020	L84Q	1
EPI_ISL_519276	hCoV-19/Australia/VIC4898/2020	P85H	1
EPI_ISL_479662	hCoV-19/South Korea/CNUHV03/2020	F86S	1
EPI_ISL_519276	hCoV-19/Australia/VIC4898/2020	F86L	1
EPI_ISL_479573	hCoV-19/India/MH-NIV-SARI-4487/2020	F86P	1
EPI_ISL_436105	hCoV-19/Taiwan/TSGH-20/2020	F86Y	1
EPI_ISL_570049	hCoV-19/USA/WA-UW-4434/2020	N87S	2
EPI_ISL_519276	hCoV-19/Australia/VIC4898/2020	N87M	1
EPI_ISL_495757	hCoV-19/USA/WA-S1307/2020	N87Y	1
EPI_ISL_479573	hCoV-19/India/MH-NIV-SARI-4487/2020	N87G	1
EPI_ISL_460165	hCoV-19/USA/MA-MGH-00666/2020	D88Y	6
EPI_ISL_542353	hCoV-19/Italy/LOM-UniMI-L434/2020	D88N	4
EPI_ISL_497276	hCoV-19/USA/WA-S2644/2020	D88E	4
EPI_ISL_519276	hCoV-19/Australia/VIC4898/2020	D88M	1
EPI_ISL_486409	hCoV-19/India/KA-nimh-15896/2020	D88H	3
EPI_ISL_431017	hCoV-19/USA/AK-PHL040/2020	D88A	1
EPI_ISL_537306	hCoV-19/Spain/CL-IBV-97006159/2020	D88G	1
EPI_ISL_519276	hCoV-19/Australia/VIC4898/2020	G89V	1
EPI_ISL_454256	hCoV-19/Portugal/PT0532/2020	G89D	1
EPI_ISL_417217	hCoV-19/England/20102098802/2020	V90F	41
EPI_ISL_476823	hCoV-19/Benin/260/2020	V90L	18
EPI_ISL_526970	hCoV-19/Colombia/DC-INS-050/2020	V90I	1
EPI_ISL_519276	hCoV-19/Australia/VIC4898/2020	Y91I	1
EPI_ISL_545488	hCoV-19/USA/TX-HMH-2702/2020	Y91F	1
EPI_ISL_452159	hCoV-19/USA/UT-01526/2020	Y91S	1
EPI_ISL_479561	hCoV-19/India/MH-NIV-65281/2020	Y91L	1
EPI_ISL_479661	hCoV-19/India/MH-NIV-65819/2020	Y91K	1
EPI_ISL_451352	hCoV-19/Sichuan/SC-PHCC1-031/2020	F92L	1
EPI_ISL_457148	hCoV-19/England/EXET-135C2B/2020	A93S	4
EPI_ISL_480693	hCoV-19/Australia/NT45/2020	A93V	3
EPI_ISL_418402	hCoV-19/Finland/14M13/2020	S94F	4
EPI_ISL_461529	hCoV-19/England/BIRM-5FE53/2020	T95I	145
EPI_ISL_528409	hCoV-19/England/20186102804/2020	T95N	2
EPI_ISL_491000	hCoV-19/USA/MN-UW-MAYO71/2020	T95A	7
EPI_ISL_479662	hCoV-19/South Korea/CNUHV03/2020	E96G	1
EPI_ISL_486836	hCoV-19/India/KA-InStem-NCBS-0087/2020	E96D	18
EPI_ISL_446849	hCoV-19/Wales/PHWC-33F9E/2020	E96A	1
EPI_ISL_515607	hCoV-19/South Africa/KRISP-K002210/2020	E96Q	2
EPI_ISL_470430	hCoV-19/England/CAMB-805DC/2020	K97N	8
EPI_ISL_452080	hCoV-19/Denmark/ALAB-HH-240/2020	K97E	1
EPI_ISL_507247	hCoV-19/Russia/StPetersburg-RII11251S/2020	K97Q	4
EPI_ISL_484964	hCoV-19/USA/WI-UW-589/2020	K97T	8
EPI_ISL_453720	hCoV-19/England/SHEF-C6640/2020	K97R	2
EPI_ISL_577955	hCoV-19/Netherlands/ZH-EMC-527/2020	S98F	462
EPI_ISL_559536	hCoV-19/England/ALDP-4A5607/2020	-98K	1
EPI_ISL_559536	hCoV-19/England/ALDP-4A5607/2020	-98A	1
EPI_ISL_559536	hCoV-19/England/ALDP-4A5607/2020	-98E	1
EPI_ISL_510565	hCoV-19/South Korea/KCDC2227/2020	S98P	17
EPI_ISL_547586	hCoV-19/India/HR-IMT-BZ102/2020	N99K	1
EPI_ISL_417327	hCoV-19/USA/CA-CDPH-UC23/2020	N99S	1
EPI_ISL_474801	hCoV-19/Spain/CM-IBV-003755/2020	I100L	9
EPI_ISL_488988	hCoV-19/Scotland/EDB2711/2020	I100T	10
EPI_ISL_511151	hCoV-19/Portugal/PT0893/2020	I101T	1
EPI_ISL_456190	hCoV-19/New Zealand/20VR1109/2020	I101V	2
EPI_ISL_449403	hCoV-19/England/LIVE-9B019/2020	R102I	75
EPI_ISL_498531	hCoV-19/Australia/ACT0071/2020	R102S	10
EPI_ISL_456436	hCoV-19/Australia/VIC1417/2020	R102L	2
EPI_ISL_516834	hCoV-19/England/LOND-12608F2/2020	R102G	7
EPI_ISL_451200	hCoV-19/Uganda/UG018/2020	G103S	1
EPI_ISL_478280	hCoV-19/England/EXET-135F40/2020	G103A	1
EPI_ISL_413747	hCoV-19/China/WF0017/2020	W104S	1
EPI_ISL_456436	hCoV-19/Australia/VIC1417/2020	W104I	2
EPI_ISL_435059	hCoV-19/South Africa/R05475/2020	W104G	1
EPI_ISL_459084	hCoV-19/England/BRIS-126ABA/2020	I105L	10
EPI_ISL_448741	hCoV-19/England/OXON-AE9AF/2020	I105V	5
EPI_ISL_456436	hCoV-19/Australia/VIC1417/2020	F106T	2
EPI_ISL_568482	hCoV-19/Iran/K1r-1/2020	F106L	1
EPI_ISL_467666	hCoV-19/Mongolia/Imp3989/2020	G107C	1
EPI_ISL_450556	hCoV-19/USA/UT-03703/2020	G107I	3
EPI_ISL_466468	hCoV-19/England/20164069804/2020	G107R	1
EPI_ISL_481206	hCoV-19/Norway/2477/2020	T108I	2
EPI_ISL_456436	hCoV-19/Australia/VIC1417/2020	T108L	2
EPI_ISL_456436	hCoV-19/Australia/VIC1417/2020	T109I	3
EPI_ISL_413695	hCoV-19/China/WF0006/2020	T109S	2
EPI_ISL_450556	hCoV-19/USA/UT-03703/2020	L110K	1
EPI_ISL_423651	hCoV-19/England/20130064304/2020	D111I	8
EPI_ISL_573135	hCoV-19/England/CAMB-1B5E87/2020	D111N	60
EPI_ISL_522406	hCoV-19/Dominican Republic/ICGEB-UNIBE024/2020	D111A	1
EPI_ISL_456436	hCoV-19/Australia/VIC1417/2020	D111R	2
EPI_ISL_521337	hCoV-19/Australia/VIC6571/2020	D111G	1
EPI_ISL_413695	hCoV-19/China/WF0006/2020	D111Q	1
EPI_ISL_450556	hCoV-19/USA/UT-03703/2020	D111T	1
EPI_ISL_423651	hCoV-19/England/20130064304/2020	S112R	8
EPI_ISL_443326	hCoV-19/England/CAMB-83C01/2020	S112L	10
EPI_ISL_451265	hCoV-19/USA/LA-EVTL104/2020	S112P	3
EPI_ISL_456437	hCoV-19/Australia/VIC1437/2020	S112I	2
EPI_ISL_413695	hCoV-19/China/WF0006/2020	S112G	1
EPI_ISL_578170	hCoV-19/USA/MI-UM-10034110078/2020	S112A	1
EPI_ISL_450556	hCoV-19/USA/UT-03703/2020	S112T	1
EPI_ISL_423651	hCoV-19/England/20130064304/2020	K113R	11
EPI_ISL_456436	hCoV-19/Australia/VIC1417/2020	K113V	2
EPI_ISL_521337	hCoV-19/Australia/VIC6571/2020	K113L	1
EPI_ISL_429720	hCoV-19/Luxembourg/LNS7863981/2020	K113N	2
EPI_ISL_423651	hCoV-19/England/20130064304/2020	T114P	8
EPI_ISL_450556	hCoV-19/USA/UT-03703/2020	T114V	3
EPI_ISL_413695	hCoV-19/China/WF0006/2020	T114L	1
EPI_ISL_456437	hCoV-19/Australia/VIC1437/2020	T114R	1
EPI_ISL_423651	hCoV-19/England/20130064304/2020	Q115S	8
EPI_ISL_568491	hCoV-19/Iran/K1r-108/2020	Q115H	2
EPI_ISL_456436	hCoV-19/Australia/VIC1417/2020	Q115I	3
EPI_ISL_413695	hCoV-19/China/WF0006/2020	Q115E	1
EPI_ISL_425228	hCoV-19/Czech Republic/2556/2020	Q115R	1
EPI_ISL_456437	hCoV-19/Australia/VIC1437/2020	Q115P	1
EPI_ISL_423651	hCoV-19/England/20130064304/2020	S116P	9
EPI_ISL_522406	hCoV-19/Dominican Republic/ICGEB-UNIBE024/2020	S116A	1
EPI_ISL_456436	hCoV-19/Australia/VIC1417/2020	S116I	2
EPI_ISL_521337	hCoV-19/Australia/VIC6571/2020	S116L	1
EPI_ISL_413695	hCoV-19/China/WF0006/2020	S116R	1
EPI_ISL_518053	hCoV-19/South Africa/KRISP-K002478/2020	S116Y	1
EPI_ISL_437188	hCoV-19/Indonesia/JI-ITD-3590NT/2020	S116C	1
EPI_ISL_423651	hCoV-19/England/20130064304/2020	L117Y	8
EPI_ISL_456436	hCoV-19/Australia/VIC1417/2020	L117I	4
EPI_ISL_456437	hCoV-19/Australia/VIC1437/2020	L117P	1
EPI_ISL_423339	hCoV-19/England/20139002504/2020	L118F	9
EPI_ISL_456436	hCoV-19/Australia/VIC1417/2020	L118T	2
EPI_ISL_456437	hCoV-19/Australia/VIC1437/2020	L118Y	1
EPI_ISL_416579	hCoV-19/Japan/DP0158/2020	I119V	40
EPI_ISL_423651	hCoV-19/England/20130064304/2020	I119L	9
EPI_ISL_456436	hCoV-19/Australia/VIC1417/2020	I119C	3
EPI_ISL_493759	hCoV-19/Scotland/CVR2051/2020	I119M	1
EPI_ISL_542560	hCoV-19/USA/TX-HMH-1161/2020	I119T	1
EPI_ISL_423651	hCoV-19/England/20130064304/2020	V120L	9
EPI_ISL_413695	hCoV-19/China/WF0006/2020	V120I	10
EPI_ISL_439214	hCoV-19/Scotland/EDB2462/2020	V120F	5
EPI_ISL_423651	hCoV-19/England/20130064304/2020	N121I	8
EPI_ISL_456436	hCoV-19/Australia/VIC1417/2020	N121D	3
EPI_ISL_509290	hCoV-19/South Africa/KRISP-K000641/2020	N121T	3
EPI_ISL_427104	hCoV-19/Australia/VIC844/2020	N121S	2
EPI_ISL_537347	hCoV-19/Spain/CL-IBV-97006201/2020	N121K	1
EPI_ISL_456437	hCoV-19/Australia/VIC1437/2020	N121L	1
EPI_ISL_423651	hCoV-19/England/20130064304/2020	N122T	8
EPI_ISL_456436	hCoV-19/Australia/VIC1417/2020	N122C	3
EPI_ISL_456437	hCoV-19/Australia/VIC1437/2020	N122I	1
EPI_ISL_423651	hCoV-19/England/20130064304/2020	A123L	11
EPI_ISL_507000	hCoV-19/Malaysia/7924/2020	A123V	7
EPI_ISL_456437	hCoV-19/Australia/VIC1437/2020	A123T	1
EPI_ISL_423651	hCoV-19/England/20130064304/2020	T124L	9
EPI_ISL_456436	hCoV-19/Australia/VIC1417/2020	T124G	3
EPI_ISL_542185	hCoV-19/Italy/LOM-UniMI-L195/2020	T124I	5
EPI_ISL_423651	hCoV-19/England/20130064304/2020	N125M	8
EPI_ISL_457152	hCoV-19/England/EXET-135C94/2020	N125S	4
EPI_ISL_479660	hCoV-19/India/MH-NIV-64880/2020	N125D	1
EPI_ISL_447527	hCoV-19/Spain/VC-FISABIO-609/2020	N125H	1
EPI_ISL_456437	hCoV-19/Australia/VIC1437/2020	N125L	1
EPI_ISL_423651	hCoV-19/England/20130064304/2020	V126L	12
EPI_ISL_569492	hCoV-19/France/IHU-0407/2020	V126F	2
EPI_ISL_456437	hCoV-19/Australia/VIC1437/2020	V126M	1
EPI_ISL_423651	hCoV-19/England/20130064304/2020	V127L	10
EPI_ISL_469110	hCoV-19/Singapore/355/2020	V127A	5
EPI_ISL_444702	hCoV-19/USA/NY-NYUMC585/2020	V127F	10
EPI_ISL_423580	hCoV-19/England/20146017604/2020	V127I	5
EPI_ISL_423651	hCoV-19/England/20130064304/2020	I128L	10
EPI_ISL_456436	hCoV-19/Australia/VIC1417/2020	I128S	3
EPI_ISL_525607	hCoV-19/USA/NY-Wadsworth-13977-01/2020	I128V	1
EPI_ISL_427060	hCoV-19/Australia/VIC785/2020	I128F	3
EPI_ISL_511700	hCoV-19/Portugal/PT1153/2020	I128Y	1
EPI_ISL_475651	hCoV-19/USA/CA-CSMC4/2020	K129N	4
EPI_ISL_423580	hCoV-19/England/20146017604/2020	K129I	1
EPI_ISL_478196	hCoV-19/Scotland/EDB5274/2020	K129C	2
EPI_ISL_456437	hCoV-19/Australia/VIC1437/2020	K129L	1
EPI_ISL_511700	hCoV-19/Portugal/PT1153/2020	K129R	1
EPI_ISL_464255	hCoV-19/England/20100007204/2020	V130S	10
EPI_ISL_565890	hCoV-19/USA/MI-MDHHS-SC21847/2020	V130F	1
EPI_ISL_456436	hCoV-19/Australia/VIC1417/2020	V130L	4
EPI_ISL_423580	hCoV-19/England/20146017604/2020	V130T	1
EPI_ISL_478196	hCoV-19/Scotland/EDB5274/2020	V130I	2
EPI_ISL_568482	hCoV-19/Iran/K1r-1/2020	V130G	1
EPI_ISL_456437	hCoV-19/Australia/VIC1437/2020	V130K	1
EPI_ISL_568487	hCoV-19/Iran/K1r-15/2020	V130A	2
EPI_ISL_511700	hCoV-19/Portugal/PT1153/2020	V130C	1
EPI_ISL_423651	hCoV-19/England/20130064304/2020	C131V	9
EPI_ISL_456436	hCoV-19/Australia/VIC1417/2020	C131L	3
EPI_ISL_568482	hCoV-19/Iran/K1r-1/2020	C131R	1
EPI_ISL_458805	hCoV-19/England/BRIS-12952F/2020	C131F	1
EPI_ISL_456437	hCoV-19/Australia/VIC1437/2020	C131S	1
EPI_ISL_423651	hCoV-19/England/20130064304/2020	E132N	9
EPI_ISL_496622	hCoV-19/Panama/328981/2020	E132K	1
EPI_ISL_456436	hCoV-19/Australia/VIC1417/2020	E132R	4
EPI_ISL_438399	hCoV-19/England/CAMB-75F54/2020	E132A	1
EPI_ISL_457812	hCoV-19/USA/MD-HP00119/2020	E132D	2
EPI_ISL_413696	hCoV-19/China/WF0009/2020	E132Q	3
EPI_ISL_427244	hCoV-19/USA/WA-UW-4130/2020	E132P	1
EPI_ISL_456437	hCoV-19/Australia/VIC1437/2020	E132V	1
EPI_ISL_447304	hCoV-19/Israel/701002407/2020	F133S	5
EPI_ISL_456436	hCoV-19/Australia/VIC1417/2020	F133E	3
EPI_ISL_454136	hCoV-19/Portugal/PT0412/2020	F133C	1
EPI_ISL_456437	hCoV-19/Australia/VIC1437/2020	F133N	1
EPI_ISL_415623	hCoV-19/USA/WA-UW58/2020	F133Y	1
EPI_ISL_511700	hCoV-19/Portugal/PT1153/2020	F133L	1
EPI_ISL_423651	hCoV-19/England/20130064304/2020	Q134N	9
EPI_ISL_528355	hCoV-19/Switzerland/BS-UHB-42203425/2020	Q134H	3
EPI_ISL_568491	hCoV-19/Iran/K1r-108/2020	Q134T	1
EPI_ISL_568483	hCoV-19/Iran/K1r-4/2020	Q134S	1
EPI_ISL_456436	hCoV-19/Australia/VIC1417/2020	Q134I	3
EPI_ISL_427244	hCoV-19/USA/WA-UW-4130/2020	Q134K	1
EPI_ISL_525739	hCoV-19/USA/WA-S2749/2020	Q134R	1
EPI_ISL_456437	hCoV-19/Australia/VIC1437/2020	Q134F	1
EPI_ISL_518245	hCoV-19/Australia/VIC6253/2020	F135L	1
EPI_ISL_493569	hCoV-19/England/NOTT-1129A5/2020	F135V	1
EPI_ISL_456437	hCoV-19/Australia/VIC1437/2020	F135N	1
EPI_ISL_423651	hCoV-19/England/20130064304/2020	C136V	8
EPI_ISL_456436	hCoV-19/Australia/VIC1417/2020	C136Q	3
EPI_ISL_456437	hCoV-19/Australia/VIC1437/2020	C136F	4
EPI_ISL_445141	hCoV-19/USA/LA-SR0286/2020	C136R	1
EPI_ISL_475701	hCoV-19/USA/CA-CSMC85/2020	C136G	1
EPI_ISL_568498	hCoV-19/Iran/K1r-64/2020	C136W	1
EPI_ISL_423651	hCoV-19/England/20130064304/2020	N137M	8
EPI_ISL_568483	hCoV-19/Iran/K1r-4/2020	N137I	1
EPI_ISL_456436	hCoV-19/Australia/VIC1417/2020	N137L	3
EPI_ISL_557135	hCoV-19/England/ALDP-8E2C53/2020	N137S	1
EPI_ISL_456437	hCoV-19/Australia/VIC1437/2020	N137V	1
EPI_ISL_548135	hCoV-19/New Zealand/AUK-ESR-20VR3792/2020	D138Y	80
EPI_ISL_423651	hCoV-19/England/20130064304/2020	D138I	8
EPI_ISL_540580	hCoV-19/England/EXET-137CED/2020	D138H	60
EPI_ISL_456436	hCoV-19/Australia/VIC1417/2020	D138K	3
EPI_ISL_456437	hCoV-19/Australia/VIC1437/2020	D138M	1
EPI_ISL_423651	hCoV-19/England/20130064304/2020	P139H	8
EPI_ISL_510955	hCoV-19/Portugal/PT0696/2020	P139S	6
EPI_ISL_560080	hCoV-19/Wales/MILK-9A88FA/2020	P139L	1
EPI_ISL_414935	hCoV-19/Shandong/LY002-2/2020	P139A	1
EPI_ISL_456437	hCoV-19/Australia/VIC1437/2020	P139I	1
EPI_ISL_514312	hCoV-19/Israel/CVL-n14276/2020	F140L	5
EPI_ISL_510955	hCoV-19/Portugal/PT0696/2020	F140I	5
EPI_ISL_456437	hCoV-19/Australia/VIC1437/2020	F140H	1
EPI_ISL_419818	hCoV-19/Australia/VIC104/2020	F140V	1
EPI_ISL_423651	hCoV-19/England/20130064304/2020	L141W	8
EPI_ISL_510955	hCoV-19/Portugal/PT0696/2020	L141F	12
EPI_ISL_456436	hCoV-19/Australia/VIC1417/2020	L141R	3
EPI_ISL_475565	hCoV-19/Sweden/20-06911/2020	L141V	3
EPI_ISL_548756	hCoV-19/Canada/ON-PHL-20-00082/2020	G142V	25
EPI_ISL_514312	hCoV-19/Israel/CVL-n14276/2020	G142N	4
EPI_ISL_425660	hCoV-19/Scotland/CVR115/2020	G142A	12
EPI_ISL_454400	hCoV-19/USA/PA-MGEL135/2020	G142S	13
EPI_ISL_443788	hCoV-19/England/BRIS-124CD4/2020	G142D	14
EPI_ISL_456436	hCoV-19/Australia/VIC1417/2020	G142P	3
EPI_ISL_438443	hCoV-19/England/CAMB-768C1/2020	G142C	6
EPI_ISL_493759	hCoV-19/Scotland/CVR2051/2020	G142M	1
EPI_ISL_456437	hCoV-19/Australia/VIC1437/2020	G142W	1
EPI_ISL_417671	hCoV-19/Iceland/342/2020	V143F	20
EPI_ISL_496777	hCoV-19/Panama/334396/2020	V143I	2
EPI_ISL_510955	hCoV-19/Portugal/PT0696/2020	V143C	1
EPI_ISL_446374	hCoV-19/Wales/PHWC-30EB2/2020	V143S	2
EPI_ISL_417671	hCoV-19/Iceland/342/2020	Y144I	10
EPI_ISL_568491	hCoV-19/Iran/K1r-108/2020	Y144F	9
EPI_ISL_568497	hCoV-19/Iran/K1r-54/2020	Y144D	6
EPI_ISL_456436	hCoV-19/Australia/VIC1417/2020	Y144A	2
EPI_ISL_521337	hCoV-19/Australia/VIC6571/2020	Y144T	1
EPI_ISL_493759	hCoV-19/Scotland/CVR2051/2020	Y144H	6
EPI_ISL_510955	hCoV-19/Portugal/PT0696/2020	Y144L	1
EPI_ISL_542709	hCoV-19/USA/TX-HMH-1415/2020	Y144C	1
EPI_ISL_417671	hCoV-19/Iceland/342/2020	Y145T	8
EPI_ISL_571985	hCoV-19/USA/NY-QDX-1175/2020	Y145H	30
EPI_ISL_514312	hCoV-19/Israel/CVL-n14276/2020	Y145M	4
EPI_ISL_515272	hCoV-19/USA/WA-UW-4569/2020	Y145D	13
EPI_ISL_500482	hCoV-19/Brazil/PE-IAM48/2020	Y145C	1
EPI_ISL_510955	hCoV-19/Portugal/PT0696/2020	Y145F	1
EPI_ISL_490695	hCoV-19/Scotland/CVR3899/2020	Y145N	1
EPI_ISL_454553	hCoV-19/India/MH-NIV-8187/2020	Y145V	1
EPI_ISL_421011	hCoV-19/Wales/PHWC-255F7/2020	H146R	10
EPI_ISL_510955	hCoV-19/Portugal/PT0696/2020	H146Y	184
EPI_ISL_417671	hCoV-19/Iceland/342/2020	H146T	8
EPI_ISL_456436	hCoV-19/Australia/VIC1417/2020	H146L	4
EPI_ISL_447792	hCoV-19/Colombia/VAC-GVI-97181/2020	H146N	2
EPI_ISL_463216	hCoV-19/Canada/BC_24825751/2020	H146Q	8
EPI_ISL_454553	hCoV-19/India/MH-NIV-8187/2020	H146G	1
EPI_ISL_426681	hCoV-19/Australia/VIC374/2020	K147Q	1
EPI_ISL_454553	hCoV-19/India/MH-NIV-8187/2020	K147E	3
EPI_ISL_456436	hCoV-19/Australia/VIC1417/2020	K147V	3
EPI_ISL_527856	hCoV-19/Brazil/SP-292/2020	K147N	2
EPI_ISL_468567	hCoV-19/USA/CA-QDX-92/2020	N148S	7
EPI_ISL_417671	hCoV-19/Iceland/342/2020	N148T	8
EPI_ISL_426681	hCoV-19/Australia/VIC374/2020	N148Q	1
EPI_ISL_490642	hCoV-19/England/SHEF-D177C/2020	N148D	5
EPI_ISL_456436	hCoV-19/Australia/VIC1417/2020	N148M	3
EPI_ISL_417969	hCoV-19/Spain/MD-HLP-LP10-12/2020	N148K	1
EPI_ISL_455018	hCoV-19/India/GJ-GBRC121/2020	N148Y	1
EPI_ISL_454553	hCoV-19/India/MH-NIV-8187/2020	N148G	1
EPI_ISL_417671	hCoV-19/Iceland/342/2020	N149T	8
EPI_ISL_482780	hCoV-19/Hong Kong/VM20019114/2020	N149D	4
EPI_ISL_456436	hCoV-19/Australia/VIC1417/2020	N149V	3
EPI_ISL_572389	hCoV-19/Brazil/PE-IAM1348/2020	N149F	1
EPI_ISL_417969	hCoV-19/Spain/MD-HLP-LP10-12/2020	N149H	3
EPI_ISL_570495	hCoV-19/USA/WA-UW-12158/2020	N149Y	1
EPI_ISL_454553	hCoV-19/India/MH-NIV-8187/2020	N149G	1
EPI_ISL_496663	hCoV-19/Panama/330413/2020	K150E	1
EPI_ISL_558915	hCoV-19/England/ALDP-519F02/2020	K150R	1
EPI_ISL_438283	hCoV-19/England/CAMB-760D8/2020	K150N	3
EPI_ISL_456436	hCoV-19/Australia/VIC1417/2020	K150L	3
EPI_ISL_572389	hCoV-19/Brazil/PE-IAM1348/2020	K150F	2
EPI_ISL_570487	hCoV-19/USA/OR-UW-12088/2020	K150Q	1
EPI_ISL_465346	hCoV-19/England/20172045604/2020	K150T	1
EPI_ISL_454553	hCoV-19/India/MH-NIV-8187/2020	K150G	1
EPI_ISL_568503	hCoV-19/Iran/K1r-116/2020	K150I	1
EPI_ISL_572087	hCoV-19/USA/CA-QDX-1435/2020	S151I	40
EPI_ISL_431924	hCoV-19/Wales/PHWC-27EFA/2020	S151V	7
EPI_ISL_479662	hCoV-19/South Korea/CNUHV03/2020	S151G	6
EPI_ISL_454553	hCoV-19/India/MH-NIV-8187/2020	S151N	5
EPI_ISL_456436	hCoV-19/Australia/VIC1417/2020	S151K	4
EPI_ISL_572389	hCoV-19/Brazil/PE-IAM1348/2020	S151C	2
EPI_ISL_480569	hCoV-19/Australia/VIC702/2020	S151H	1
EPI_ISL_416344	hCoV-19/Shanghai/SH0035/2020	S151T	1
EPI_ISL_496649	hCoV-19/Panama/329752/2020	S151R	1
EPI_ISL_416356	hCoV-19/Shanghai/SH0048/2020	W152G	7
EPI_ISL_512803	hCoV-19/USA/FL-USAFSAM-S035/2020	W152L	44
EPI_ISL_450426	hCoV-19/Anhui/MAS525/2020	W152R	11
EPI_ISL_473763	hCoV-19/Scotland/CVR3707/2020	W152V	2
EPI_ISL_480569	hCoV-19/Australia/VIC702/2020	W152T	1
EPI_ISL_456436	hCoV-19/Australia/VIC1417/2020	W152F	1
EPI_ISL_454400	hCoV-19/USA/PA-MGEL135/2020	M153I	117
EPI_ISL_431924	hCoV-19/Wales/PHWC-27EFA/2020	M153W	6
EPI_ISL_541021	hCoV-19/Spain/AR-IBV-98005745/2020	M153L	3
EPI_ISL_417671	hCoV-19/Iceland/342/2020	M153V	13
EPI_ISL_413694	hCoV-19/Weifang/WF0004/2020	M153T	39
EPI_ISL_454545	hCoV-19/India/MH-NIV-6638/2020	M153R	1
EPI_ISL_480569	hCoV-19/Australia/VIC702/2020	M153P	1
EPI_ISL_456436	hCoV-19/Australia/VIC1417/2020	M153N	1
EPI_ISL_431924	hCoV-19/Wales/PHWC-27EFA/2020	E154K	9
EPI_ISL_478822	hCoV-19/England/OXON-AFD0C/2020	E154Q	5
EPI_ISL_473763	hCoV-19/Scotland/CVR3707/2020	E154I	2
EPI_ISL_480569	hCoV-19/Australia/VIC702/2020	E154T	1
EPI_ISL_456436	hCoV-19/Australia/VIC1417/2020	E154C	1
EPI_ISL_417671	hCoV-19/Iceland/342/2020	E154S	2
EPI_ISL_524435	hCoV-19/USA/CA-SR-0840/2020	E154V	1
EPI_ISL_482216	hCoV-19/England/LOND-D68A1/2020	E154G	1
EPI_ISL_572986	hCoV-19/England/ALDP-9B6097/2020	E154D	1
EPI_ISL_581305	hCoV-19/England/MILK-9E2CE9/2020	E154A	1
EPI_ISL_476218	hCoV-19/Brazil/CE-L12-CD224/2020	S155I	15
EPI_ISL_431924	hCoV-19/Wales/PHWC-27EFA/2020	S155V	8
EPI_ISL_520503	hCoV-19/Australia/VIC3783/2020	-155E	1
EPI_ISL_480569	hCoV-19/Australia/VIC702/2020	S155E	1
EPI_ISL_456436	hCoV-19/Australia/VIC1417/2020	S155Y	1
EPI_ISL_453949	hCoV-19/Portugal/PT0235/2020	S155N	1
EPI_ISL_444039	hCoV-19/Hong Kong/VM20010011/2020	S155T	2
EPI_ISL_430056	hCoV-19/USA/UT-0508/2020	E156S	5
EPI_ISL_496603	hCoV-19/Panama/328688/2020	E156G	2
EPI_ISL_542708	hCoV-19/USA/TX-HMH-1410/2020	E156Q	5
EPI_ISL_420073	hCoV-19/Senegal/382/2020	E156D	8
EPI_ISL_456436	hCoV-19/Australia/VIC1417/2020	E156F	3
EPI_ISL_567147	hCoV-19/England/QEUH-9C800B/2020	E156A	3
EPI_ISL_521337	hCoV-19/Australia/VIC6571/2020	E156T	1
EPI_ISL_525387	hCoV-19/Ireland/KE-NVRL-71IRL96376/2020	E156V	1
EPI_ISL_418323	hCoV-19/Canada/ON-PHL-3919/2020	F157S	8
EPI_ISL_548135	hCoV-19/New Zealand/AUK-ESR-20VR3792/2020	F157L	13
EPI_ISL_456436	hCoV-19/Australia/VIC1417/2020	F157P	2
EPI_ISL_576128	hCoV-19/Indonesia/YO-UGM-10005/2020	F157C	1
EPI_ISL_430056	hCoV-19/USA/UT-0508/2020	R158E	3
EPI_ISL_480692	hCoV-19/Australia/NT44/2020	R158K	6
EPI_ISL_456436	hCoV-19/Australia/VIC1417/2020	R158L	2
EPI_ISL_531948	hCoV-19/England/QEUH-960A16/2020	R158I	2
EPI_ISL_461445	hCoV-19/USA/WA-UW-5860/2020	R158S	4
EPI_ISL_507432	hCoV-19/USA/MI-MDHHS-SC21175/2020	R158G	2
EPI_ISL_430056	hCoV-19/USA/UT-0508/2020	V159F	5
EPI_ISL_496603	hCoV-19/Panama/328688/2020	V159L	1
EPI_ISL_417671	hCoV-19/Iceland/342/2020	V159I	8
EPI_ISL_456436	hCoV-19/Australia/VIC1417/2020	V159Q	2
EPI_ISL_457399	hCoV-19/England/NORW-EAF87/2020	V159E	1
EPI_ISL_417671	hCoV-19/Iceland/342/2020	Y160I	5
EPI_ISL_456436	hCoV-19/Australia/VIC1417/2020	Y160S	2
EPI_ISL_423128	hCoV-19/England/20134024504/2020	Y160L	1
EPI_ISL_480330	hCoV-19/England/NORW-E702D/2020	Y160E	1
EPI_ISL_423128	hCoV-19/England/20134024504/2020	S161L	4
EPI_ISL_456436	hCoV-19/Australia/VIC1417/2020	S161Y	2
EPI_ISL_492552	hCoV-19/England/BRIS-12FD21/2020	S161T	2
EPI_ISL_417671	hCoV-19/Iceland/342/2020	S161A	4
EPI_ISL_480692	hCoV-19/Australia/NT44/2020	S161V	2
EPI_ISL_480330	hCoV-19/England/NORW-E702D/2020	S161F	2
EPI_ISL_423128	hCoV-19/England/20134024504/2020	S162V	4
EPI_ISL_456436	hCoV-19/Australia/VIC1417/2020	S162G	3
EPI_ISL_480330	hCoV-19/England/NORW-E702D/2020	S162I	5
EPI_ISL_417671	hCoV-19/Iceland/342/2020	S162L	3
EPI_ISL_480692	hCoV-19/Australia/NT44/2020	S162E	2
EPI_ISL_430056	hCoV-19/USA/UT-0508/2020	A163R	3
EPI_ISL_460694	hCoV-19/Netherlands/NA_521/2020	A163V	10
EPI_ISL_456436	hCoV-19/Australia/VIC1417/2020	A163F	2
EPI_ISL_474729	hCoV-19/Wales/PHWC-368FA/2020	A163S	1
EPI_ISL_417671	hCoV-19/Iceland/342/2020	A163L	3
EPI_ISL_480692	hCoV-19/Australia/NT44/2020	A163I	3
EPI_ISL_423580	hCoV-19/England/20146017604/2020	N164I	4
EPI_ISL_553248	hCoV-19/England/MILK-970275/2020	N164H	1
EPI_ISL_456436	hCoV-19/Australia/VIC1417/2020	N164Q	2
EPI_ISL_567808	hCoV-19/Wales/ALDP-9C5EE6/2020	N164T	6
EPI_ISL_463963	hCoV-19/Canada/QC_BA6/2020	N164S	3
EPI_ISL_573383	hCoV-19/England/NORT-2A4831/2020	N164D	1
EPI_ISL_496781	hCoV-19/Panama/334468/2020	N164K	2
EPI_ISL_480692	hCoV-19/Australia/NT44/2020	N164L	3
EPI_ISL_476515	hCoV-19/Senegal/63766/2020	N164R	1
EPI_ISL_480330	hCoV-19/England/NORW-E702D/2020	N164V	1
EPI_ISL_430056	hCoV-19/USA/UT-0508/2020	N165I	3
EPI_ISL_456436	hCoV-19/Australia/VIC1417/2020	N165P	2
EPI_ISL_423580	hCoV-19/England/20146017604/2020	N165D	2
EPI_ISL_480692	hCoV-19/Australia/NT44/2020	N165H	8
EPI_ISL_496781	hCoV-19/Panama/334468/2020	N165V	1
EPI_ISL_417671	hCoV-19/Iceland/342/2020	N165M	1
EPI_ISL_423128	hCoV-19/England/20134024504/2020	N165L	1
EPI_ISL_479573	hCoV-19/India/MH-NIV-SARI-4487/2020	N165S	1
EPI_ISL_480330	hCoV-19/England/NORW-E702D/2020	N165R	1
EPI_ISL_430056	hCoV-19/USA/UT-0508/2020	C166A	3
EPI_ISL_456436	hCoV-19/Australia/VIC1417/2020	C166T	2
EPI_ISL_417671	hCoV-19/Iceland/342/2020	C166S	2
EPI_ISL_476515	hCoV-19/Senegal/63766/2020	C166L	1
EPI_ISL_423128	hCoV-19/England/20134024504/2020	C166Q	1
EPI_ISL_480330	hCoV-19/England/NORW-E702D/2020	C166I	1
EPI_ISL_417671	hCoV-19/Iceland/342/2020	T167L	5
EPI_ISL_456436	hCoV-19/Australia/VIC1417/2020	T167N	2
EPI_ISL_496781	hCoV-19/Panama/334468/2020	T167S	1
EPI_ISL_423128	hCoV-19/England/20134024504/2020	T167V	1
EPI_ISL_480330	hCoV-19/England/NORW-E702D/2020	T167I	1
EPI_ISL_430056	hCoV-19/USA/UT-0508/2020	F168L	3
EPI_ISL_423128	hCoV-19/England/20134024504/2020	F168G	4
EPI_ISL_485877	hCoV-19/USA/LA-GBCL-26492510/2020	F168S	1
EPI_ISL_480330	hCoV-19/England/NORW-E702D/2020	F168A	1
EPI_ISL_430056	hCoV-19/USA/UT-0508/2020	E169N	3
EPI_ISL_456436	hCoV-19/Australia/VIC1417/2020	E169V	2
EPI_ISL_423580	hCoV-19/England/20146017604/2020	E169S	1
EPI_ISL_423128	hCoV-19/England/20134024504/2020	E169Q	1
EPI_ISL_480330	hCoV-19/England/NORW-E702D/2020	E169L	1
EPI_ISL_430056	hCoV-19/USA/UT-0508/2020	Y170M	3
EPI_ISL_456436	hCoV-19/Australia/VIC1417/2020	Y170G	2
EPI_ISL_423128	hCoV-19/England/20134024504/2020	Y170L	3
EPI_ISL_478076	hCoV-19/Scotland/CVR3535/2020	Y170I	1
EPI_ISL_500394	hCoV-19/Spain/RI-IBV-005960/2020	Y170H	3
EPI_ISL_463086	hCoV-19/India/OR-ILSCV23208/2020	Y170N	1
EPI_ISL_568534	hCoV-19/Peru/LIM-UPCH-0138/2020	V171A	2
EPI_ISL_430056	hCoV-19/USA/UT-0508/2020	V171S	3
EPI_ISL_456436	hCoV-19/Australia/VIC1417/2020	V171Y	2
EPI_ISL_423580	hCoV-19/England/20146017604/2020	V171I	1
EPI_ISL_487731	hCoV-19/Scotland/EDB6009/2020	V171F	4
EPI_ISL_478076	hCoV-19/Scotland/CVR3535/2020	V171C	1
EPI_ISL_570051	hCoV-19/USA/WA-UW-4583/2020	V171D	1
EPI_ISL_450556	hCoV-19/USA/UT-03703/2020	V171M	1
EPI_ISL_480330	hCoV-19/England/NORW-E702D/2020	V171N	1
EPI_ISL_423128	hCoV-19/England/20134024504/2020	S172L	5
EPI_ISL_476130	hCoV-19/Switzerland/GE-ETHZ-140087/2020	S172F	2
EPI_ISL_456436	hCoV-19/Australia/VIC1417/2020	S172Q	2
EPI_ISL_480330	hCoV-19/England/NORW-E702D/2020	S172M	1
EPI_ISL_417671	hCoV-19/Iceland/342/2020	Q173S	6
EPI_ISL_466065	hCoV-19/England/20148036404/2020	Q173H	5
EPI_ISL_456436	hCoV-19/Australia/VIC1417/2020	Q173P	2
EPI_ISL_442265	hCoV-19/England/CAMB-7C60D/2020	Q173K	15
EPI_ISL_559430	hCoV-19/England/ALDP-497899/2020	Q173R	1
EPI_ISL_564023	hCoV-19/Australia/VIC6742/2020	Q173L	1
EPI_ISL_570051	hCoV-19/USA/WA-UW-4583/2020	Q173E	1
EPI_ISL_417671	hCoV-19/Iceland/342/2020	P174L	7
EPI_ISL_447335	hCoV-19/Israel/2115980/2020	P174H	2
EPI_ISL_456436	hCoV-19/Australia/VIC1417/2020	P174Y	2
EPI_ISL_541163	hCoV-19/USA/FL-BPHL-1240/2020	P174S	11
EPI_ISL_514312	hCoV-19/Israel/CVL-n14276/2020	P174Q	2
EPI_ISL_478076	hCoV-19/Scotland/CVR3535/2020	P174A	1
EPI_ISL_456436	hCoV-19/Australia/VIC1417/2020	F175R	2
EPI_ISL_514312	hCoV-19/Israel/CVL-n14276/2020	F175L	2
EPI_ISL_423128	hCoV-19/England/20134024504/2020	F175I	1
EPI_ISL_480330	hCoV-19/England/NORW-E702D/2020	F175S	1
EPI_ISL_478978	hCoV-19/England/OXON-B0F20/2020	L176F	116
EPI_ISL_456436	hCoV-19/Australia/VIC1417/2020	L176V	2
EPI_ISL_478076	hCoV-19/Scotland/CVR3535/2020	L176S	1
EPI_ISL_542119	hCoV-19/Italy/LOM-UniMI-L123/2020	L176P	1
EPI_ISL_447676	hCoV-19/France/IDF-10050RA/2020	L176I	3
EPI_ISL_423128	hCoV-19/England/20134024504/2020	L176M	1
EPI_ISL_465784	hCoV-19/England/20124012404/2020	M177I	54
EPI_ISL_464083	hCoV-19/Belgium/rega-0405289/2020	M177T	6
EPI_ISL_423128	hCoV-19/England/20134024504/2020	M177W	2
EPI_ISL_513499	hCoV-19/USA/ME-HETL-J0090/2020	M177K	2
EPI_ISL_514312	hCoV-19/Israel/CVL-n14276/2020	M177V	4
EPI_ISL_450517	hCoV-19/Lebanon/S11_765/2020	M177R	1
EPI_ISL_478076	hCoV-19/Scotland/CVR3535/2020	M177Y	1
EPI_ISL_480330	hCoV-19/England/NORW-E702D/2020	M177F	1
EPI_ISL_453589	hCoV-19/England/NORW-E92DA/2020	D178T	1
EPI_ISL_439908	hCoV-19/England/CAMB-72388/2020	D178G	9
EPI_ISL_560693	hCoV-19/England/GSTT-5616/2020	D178N	10
EPI_ISL_530825	hCoV-19/England/QEUH-969D41/2020	D178H	4
EPI_ISL_423128	hCoV-19/England/20134024504/2020	D178V	1
EPI_ISL_480330	hCoV-19/England/NORW-E702D/2020	D178L	1
EPI_ISL_423128	hCoV-19/England/20134024504/2020	L179I	3
EPI_ISL_532212	hCoV-19/England/QEUH-538969/2020	L179P	3
EPI_ISL_441419	hCoV-19/Northern Ireland/NIRE-FB3F0/2020	L179F	7
EPI_ISL_480330	hCoV-19/England/NORW-E702D/2020	L179W	1
EPI_ISL_444236	hCoV-19/England/LOND-D5B5E/2020	E180V	27
EPI_ISL_501014	hCoV-19/Northern Ireland/NIRE-106625/2020	E180G	3
EPI_ISL_514312	hCoV-19/Israel/CVL-n14276/2020	E180K	8
EPI_ISL_444490	hCoV-19/Sweden/KI-CTMR-V300037768-4D/2020	E180D	1
EPI_ISL_480330	hCoV-19/England/NORW-E702D/2020	E180T	1
EPI_ISL_416570	hCoV-19/Japan/DP0065/2020	G181V	42
EPI_ISL_453589	hCoV-19/England/NORW-E92DA/2020	G181E	1
EPI_ISL_571372	hCoV-19/USA/MI-QDX-647/2020	G181R	25
EPI_ISL_439573	hCoV-19/England/CAMB-7279B/2020	G181A	12
EPI_ISL_480330	hCoV-19/England/NORW-E702D/2020	G181L	1
EPI_ISL_445853	hCoV-19/Wales/PHWC-2BE14/2020	K182R	23
EPI_ISL_427379	hCoV-19/Belgium/ULG-10134/2020	K182N	2
EPI_ISL_523676	hCoV-19/Netherlands/ZH-EMC-335/2020	K182E	2
EPI_ISL_432404	hCoV-19/Wales/PHWC-2AFB8/2020	Q183R	7
EPI_ISL_568498	hCoV-19/Iran/K1r-64/2020	Q183P	3
EPI_ISL_538215	hCoV-19/Spain/AN-IBV-98001274/2020	Q183H	6
EPI_ISL_480330	hCoV-19/England/NORW-E702D/2020	Q183E	2
EPI_ISL_455322	hCoV-19/Spain/AN-ISCIII-201623/2020	Q183L	1
EPI_ISL_474570	hCoV-19/Wales/PHWC-35DCF/2020	G184V	16
EPI_ISL_474952	hCoV-19/Spain/CM-IBV-003744/2020	G184S	19
EPI_ISL_422298	hCoV-19/Wales/PHWC-2656F/2020	G184D	1
EPI_ISL_480330	hCoV-19/England/NORW-E702D/2020	G184N	1
EPI_ISL_492801	hCoV-19/England/BRIS-123CA8/2020	N185S	13
EPI_ISL_418726	hCoV-19/England/20124094902/2020	N185D	3
EPI_ISL_539498	hCoV-19/Spain/AN-ISCIII-201618/2020	N185I	3
EPI_ISL_481371	hCoV-19/South Korea/KCDC2051/2020	N185K	2
EPI_ISL_426059	hCoV-19/USA/ID-UW-2159/2020	N185V	1
EPI_ISL_480330	hCoV-19/England/NORW-E702D/2020	N185R	1
EPI_ISL_511879	hCoV-19/Indonesia/JB-TFRIC19-L4173/2020	N185Y	1
EPI_ISL_579323	hCoV-19/New Zealand/20VR2656/2020	F186S	11
EPI_ISL_480330	hCoV-19/England/NORW-E702D/2020	F186V	4
EPI_ISL_483102	hCoV-19/Australia/SAP322/2020	F186L	1
EPI_ISL_568489	hCoV-19/Iran/K1r-62/2020	K187Q	1
EPI_ISL_454724	hCoV-19/USA/UT-02001/2020	K187R	1
EPI_ISL_568498	hCoV-19/Iran/K1r-64/2020	K187N	1
EPI_ISL_480330	hCoV-19/England/NORW-E702D/2020	K187I	1
EPI_ISL_453589	hCoV-19/England/NORW-E92DA/2020	N188I	2
EPI_ISL_568878	hCoV-19/France/IHU-0594/2020	N188Y	1
EPI_ISL_478669	hCoV-19/Turkey/KOC-IST-B303/2020	N188K	2
EPI_ISL_559688	hCoV-19/England/MILK-4882BB/2020	N188H	1
EPI_ISL_434457	hCoV-19/Greece/36/2020	N188D	3
EPI_ISL_480330	hCoV-19/England/NORW-E702D/2020	N188S	1
EPI_ISL_522828	hCoV-19/USA/MD-MDH-0092/2020	L189F	34
EPI_ISL_568484	hCoV-19/Iran/K1r-6/2020	L189V	1
EPI_ISL_480330	hCoV-19/England/NORW-E702D/2020	L189K	1
EPI_ISL_467123	hCoV-19/Spain/PV-IBV-001523/2020	R190K	8
EPI_ISL_480613	hCoV-19/Australia/VIC963/2020	R190S	2
EPI_ISL_522368	hCoV-19/USA/TX-DSHS-0083/2020	R190M	15
EPI_ISL_480330	hCoV-19/England/NORW-E702D/2020	R190I	1
EPI_ISL_545054	hCoV-19/USA/TX-HMH-1989/2020	E191D	1
EPI_ISL_480613	hCoV-19/Australia/VIC963/2020	E191H	1
EPI_ISL_480330	hCoV-19/England/NORW-E702D/2020	E191L	1
EPI_ISL_456453	hCoV-19/Australia/VIC1478/2020	E191G	1
EPI_ISL_528420	hCoV-19/India/MH-IGIB-A2/2020	F192S	1
EPI_ISL_480613	hCoV-19/Australia/VIC963/2020	F192V	1
EPI_ISL_480330	hCoV-19/England/NORW-E702D/2020	F192G	1
EPI_ISL_429875	hCoV-19/USA/CA-CDPH-UC30/2020	V193L	13
EPI_ISL_480330	hCoV-19/England/NORW-E702D/2020	V193N	1
EPI_ISL_568484	hCoV-19/Iran/K1r-6/2020	F194L	2
EPI_ISL_568487	hCoV-19/Iran/K1r-15/2020	F194Y	1
EPI_ISL_522095	hCoV-19/Australia/VIC2375/2020	F194H	1
EPI_ISL_461539	hCoV-19/England/BIRM-5FF50/2020	K195N	1
EPI_ISL_522095	hCoV-19/Australia/VIC2375/2020	K195R	1
EPI_ISL_480330	hCoV-19/England/NORW-E702D/2020	K195C	1
EPI_ISL_515249	hCoV-19/Ghana/TTH8/2020	K195E	1
EPI_ISL_542884	hCoV-19/USA/TX-HMH-1864/2020	N196K	1
EPI_ISL_568487	hCoV-19/Iran/K1r-15/2020	N196D	1
EPI_ISL_522095	hCoV-19/Australia/VIC2375/2020	N196S	1
EPI_ISL_480330	hCoV-19/England/NORW-E702D/2020	N196L	1
EPI_ISL_452542	hCoV-19/Spain/NC-IBV-001359/2020	I197V	98
EPI_ISL_568223	hCoV-19/Scotland/QEUH-9B82EA/2020	I197T	2
EPI_ISL_461189	hCoV-19/Netherlands/NoordBrabant_154/2020	I197S	1
EPI_ISL_522095	hCoV-19/Australia/VIC2375/2020	I197Y	1
EPI_ISL_480330	hCoV-19/England/NORW-E702D/2020	I197R	1
EPI_ISL_539498	hCoV-19/Spain/AN-ISCIII-201618/2020	D198G	26
EPI_ISL_476178	hCoV-19/Brazil/RJ-L10-CD154/2020	D198Y	3
EPI_ISL_568484	hCoV-19/Iran/K1r-6/2020	D198A	2
EPI_ISL_568499	hCoV-19/Iran/K1r-65/2020	D198E	1
EPI_ISL_427231	hCoV-19/USA/WA-UW-3992/2020	D198N	1
EPI_ISL_522095	hCoV-19/Australia/VIC2375/2020	D198L	1
EPI_ISL_480330	hCoV-19/England/NORW-E702D/2020	D198I	1
EPI_ISL_568496	hCoV-19/Iran/K1r-32/2020	G199C	1
EPI_ISL_522095	hCoV-19/Australia/VIC2375/2020	G199T	1
EPI_ISL_480330	hCoV-19/England/NORW-E702D/2020	G199M	1
EPI_ISL_455218	hCoV-19/Netherlands/NA_416/2020	Y200H	7
EPI_ISL_568497	hCoV-19/Iran/K1r-54/2020	Y200N	3
EPI_ISL_574541	hCoV-19/Singapore/1056/2020	Y200C	2
EPI_ISL_450421	hCoV-19/Anhui/HN023/2020	Y200S	1
EPI_ISL_522095	hCoV-19/Australia/VIC2375/2020	Y200P	1
EPI_ISL_480330	hCoV-19/England/NORW-E702D/2020	Y200V	1
EPI_ISL_454421	hCoV-19/USA/MDH-5622/2020	F201L	2
EPI_ISL_522095	hCoV-19/Australia/VIC2375/2020	F201G	1
EPI_ISL_466593	hCoV-19/England/20168002704/2020	K202R	1
EPI_ISL_437536	hCoV-19/India/WB-S1/2020	K202Q	2
EPI_ISL_413023	hCoV-19/Switzerland/ZH-UZH-1000477797/2020	K202N	1
EPI_ISL_522095	hCoV-19/Australia/VIC2375/2020	K202D	1
EPI_ISL_475707	hCoV-19/USA/CA-CSMC90/2020	I203T	1
EPI_ISL_438554	hCoV-19/England/CAMB-80FFC/2020	I203M	4
EPI_ISL_480788	hCoV-19/Senegal/1938/2020	I203L	3
EPI_ISL_538874	hCoV-19/England/LEED-2A9BE8/2020	I203V	2
EPI_ISL_522095	hCoV-19/Australia/VIC2375/2020	I203S	1
EPI_ISL_568502	hCoV-19/Iran/K1r-104/2020	Y204N	1
EPI_ISL_568487	hCoV-19/Iran/K1r-15/2020	Y204S	2
EPI_ISL_547360	hCoV-19/USA/TX-HMH-6279/2020	S205A	1
EPI_ISL_455940	hCoV-19/Thailand/Bangkok-CONI-0146/2020	S205T	1
EPI_ISL_437536	hCoV-19/India/WB-S1/2020	K206F	1
EPI_ISL_568487	hCoV-19/Iran/K1r-15/2020	K206N	1
EPI_ISL_522095	hCoV-19/Australia/VIC2375/2020	K206G	1
EPI_ISL_450518	hCoV-19/Latvia/018/2020	K206R	2
EPI_ISL_556612	hCoV-19/England/ALDP-912688/2020	H207R	30
EPI_ISL_568489	hCoV-19/Iran/K1r-62/2020	H207L	3
EPI_ISL_500866	hCoV-19/Brazil/PE-IAM17/2020	H207Q	3
EPI_ISL_522095	hCoV-19/Australia/VIC2375/2020	H207W	1
EPI_ISL_568499	hCoV-19/Iran/K1r-65/2020	T208P	1
EPI_ISL_537532	hCoV-19/USA/CA-UCLA-227/2020	T208M	8
EPI_ISL_568502	hCoV-19/Iran/K1r-104/2020	T208S	2
EPI_ISL_523354	hCoV-19/Netherlands/NB-EMC-231/2020	T208A	1
EPI_ISL_437536	hCoV-19/India/WB-S1/2020	P209S	1
EPI_ISL_493591	hCoV-19/England/NOTT-112B54/2020	P209L	2
EPI_ISL_522095	hCoV-19/Australia/VIC2375/2020	P209A	1
EPI_ISL_576276	hCoV-19/Mexico/MIC-InDRE-73/2020	I210T	2
EPI_ISL_510063	hCoV-19/Spain/AN-IBV-004139/2020	I210F	1
EPI_ISL_560470	hCoV-19/Switzerland/BS-ETHZ-280043/2020	I210N	1
EPI_ISL_522095	hCoV-19/Australia/VIC2375/2020	I210G	1
EPI_ISL_547877	hCoV-19/India/TG-NIV-906/2020	I210S	1
EPI_ISL_568496	hCoV-19/Iran/K1r-32/2020	N211Y	3
EPI_ISL_524134	hCoV-19/USA/UT-08348/2020	N211D	1
EPI_ISL_496528	hCoV-19/India/MH-BJMC-4555/2020	N211S	5
EPI_ISL_498574	hCoV-19/Singapore/676/2020	N211T	1
EPI_ISL_568487	hCoV-19/Iran/K1r-15/2020	N211H	1
EPI_ISL_522095	hCoV-19/Australia/VIC2375/2020	N211A	1
EPI_ISL_477032	hCoV-19/Canada/BC_22502164/2020	L212S	6
EPI_ISL_433695	hCoV-19/England/CAMB-73D98/2020	L212I	1
EPI_ISL_522095	hCoV-19/Australia/VIC2375/2020	L212A	1
EPI_ISL_416746	hCoV-19/France/Valence_425/2020	V213L	162
EPI_ISL_471593	hCoV-19/India/TG-CCMB-L1454/2020	V213A	15
EPI_ISL_526354	hCoV-19/England/ALDP-98199A/2020	V213G	1
EPI_ISL_539015	hCoV-19/England/LEED-2A8615/2020	R214L	83
EPI_ISL_478074	hCoV-19/Scotland/CVR3495/2020	R214V	1
EPI_ISL_492226	hCoV-19/England/BRIS-1853CD2/2020	R214C	2
EPI_ISL_565748	hCoV-19/Australia/VIC9864/2020	R214S	1
EPI_ISL_496517	hCoV-19/DRC/7430/2020	R214H	3
EPI_ISL_437536	hCoV-19/India/WB-S1/2020	R214P	2
EPI_ISL_522095	hCoV-19/Australia/VIC2375/2020	R214Y	1
EPI_ISL_418990	hCoV-19/Hangzhou/ZJU-010/2020	D215H	105
EPI_ISL_451365	hCoV-19/Sichuan/SC-PHCC2-045/2020	D215G	57
EPI_ISL_478074	hCoV-19/Scotland/CVR3495/2020	D215I	1
EPI_ISL_548143	hCoV-19/New Zealand/AUK-ESR-20VR3859/2020	D215Y	55
EPI_ISL_454555	hCoV-19/India/MH-NIV-8404/2020	D215V	22
EPI_ISL_464566	hCoV-19/England/20109045804/2020	D215E	2
EPI_ISL_447338	hCoV-19/Israel/2115964/2020	D215N	1
EPI_ISL_425784	hCoV-19/Scotland/CVR55/2020	L216F	32
EPI_ISL_475736	hCoV-19/USA/UT-04052/2020	-216L	5
EPI_ISL_478074	hCoV-19/Scotland/CVR3495/2020	-216Q	3
EPI_ISL_427289	hCoV-19/USA/OH-OSUP0014/2020	-216V	3
EPI_ISL_427289	hCoV-19/USA/OH-OSUP0014/2020	-216G	4
EPI_ISL_454553	hCoV-19/India/MH-NIV-8187/2020	L216I	3
EPI_ISL_427289	hCoV-19/USA/OH-OSUP0014/2020	-216W	1
EPI_ISL_427289	hCoV-19/USA/OH-OSUP0014/2020	-216K	2
EPI_ISL_423558	hCoV-19/England/20144071104/2020	L216S	1
EPI_ISL_454555	hCoV-19/India/MH-NIV-8404/2020	L216C	1
EPI_ISL_473003	hCoV-19/Wales/PHWC-160A0F/2020	-216C	1
EPI_ISL_473003	hCoV-19/Wales/PHWC-160A0F/2020	-216I	2
EPI_ISL_475736	hCoV-19/USA/UT-04052/2020	-216R	2
EPI_ISL_475736	hCoV-19/USA/UT-04052/2020	-216D	1
EPI_ISL_568487	hCoV-19/Iran/K1r-15/2020	L216H	1
EPI_ISL_522095	hCoV-19/Australia/VIC2375/2020	L216V	1
EPI_ISL_522095	hCoV-19/Australia/VIC2375/2020	-216Y	2
EPI_ISL_522095	hCoV-19/Australia/VIC2375/2020	-216P	1
EPI_ISL_522095	hCoV-19/Australia/VIC2375/2020	-216T	3
EPI_ISL_522095	hCoV-19/Australia/VIC2375/2020	-216F	1
EPI_ISL_522095	hCoV-19/Australia/VIC2375/2020	-216N	2
EPI_ISL_522095	hCoV-19/Australia/VIC2375/2020	-216E	1
EPI_ISL_427289	hCoV-19/USA/OH-OSUP0014/2020	P217S	3
EPI_ISL_515440	hCoV-19/USA/NV-NSPHL-A0183/2020	P217L	1
EPI_ISL_465032	hCoV-19/England/20119018404/2020	P217T	1
EPI_ISL_522095	hCoV-19/Australia/VIC2375/2020	P217D	1
EPI_ISL_500098	hCoV-19/England/LIVE-A4F5C/2020	Q218R	3
EPI_ISL_422912	hCoV-19/Netherlands/ZuidHolland_40/2020	Q218E	2
EPI_ISL_479552	hCoV-19/India/MH-NIV-47109/2020	Q218H	15
EPI_ISL_423558	hCoV-19/England/20144071104/2020	Q218S	2
EPI_ISL_485603	hCoV-19/Austria/MUV_001/2020	Q218K	1
EPI_ISL_437856	hCoV-19/USA/WA-UW-6526/2020	Q218L	3
EPI_ISL_522095	hCoV-19/Australia/VIC2375/2020	Q218A	1
EPI_ISL_480602	hCoV-19/Timor-Leste/TL13/2020	G219V	2
EPI_ISL_447955	hCoV-19/England/CAMB-1ACFF9/2020	G219D	2
EPI_ISL_427289	hCoV-19/USA/OH-OSUP0014/2020	G219E	1
EPI_ISL_473003	hCoV-19/Wales/PHWC-160A0F/2020	G219R	1
EPI_ISL_576414	hCoV-19/USA/WA-UW-23276/2020	G219S	1
EPI_ISL_570077	hCoV-19/USA/WA-UW-5776/2020	F220L	46
EPI_ISL_479172	hCoV-19/England/OXON-B2735/2020	F220I	1
EPI_ISL_568486	hCoV-19/Iran/K1r-11/2020	F220V	1
EPI_ISL_522095	hCoV-19/Australia/VIC2375/2020	F220D	1
EPI_ISL_571970	hCoV-19/USA/NJ-QDX-1209/2020	S221L	75
EPI_ISL_423558	hCoV-19/England/20144071104/2020	S221F	2
EPI_ISL_542275	hCoV-19/Italy/LOM-UniMI-L328/2020	S221A	1
EPI_ISL_411929	hCoV-19/South Korea/SNU01/2020	S221W	3
EPI_ISL_423489	hCoV-19/England/20144004904/2020	S221P	1
EPI_ISL_427289	hCoV-19/USA/OH-OSUP0014/2020	S221I	1
EPI_ISL_448231	hCoV-19/England/NORW-E8781/2020	S221K	1
EPI_ISL_522095	hCoV-19/Australia/VIC2375/2020	S221C	1
EPI_ISL_578002	hCoV-19/Netherlands/ZH-EMC-574/2020	A222V	5077
EPI_ISL_437536	hCoV-19/India/WB-S1/2020	A222T	5
EPI_ISL_569866	hCoV-19/Italy/PIE-SLL-MS45/2020	A222S	13
EPI_ISL_427289	hCoV-19/USA/OH-OSUP0014/2020	A222L	1
EPI_ISL_423558	hCoV-19/England/20144071104/2020	A222G	1
EPI_ISL_460339	hCoV-19/USA/MA-MGH-00155/2020	A222P	2
EPI_ISL_580110	hCoV-19/England/ALDP-9EA6A7/2020	A222F	1
EPI_ISL_427289	hCoV-19/USA/OH-OSUP0014/2020	L223V	1
EPI_ISL_423558	hCoV-19/England/20144071104/2020	L223F	1
EPI_ISL_437536	hCoV-19/India/WB-S1/2020	E224D	2
EPI_ISL_423558	hCoV-19/England/20144071104/2020	E224R	2
EPI_ISL_570077	hCoV-19/USA/WA-UW-5776/2020	E224V	1
EPI_ISL_523296	hCoV-19/Netherlands/NB-EMC-173/2020	E224Q	3
EPI_ISL_436437	hCoV-19/India/DL-NCDC-3831/2020	E224G	1
EPI_ISL_437536	hCoV-19/India/WB-S1/2020	P225R	1
EPI_ISL_427289	hCoV-19/USA/OH-OSUP0014/2020	P225I	1
EPI_ISL_450510	hCoV-19/Lebanon/S3_760/2020	P225L	1
EPI_ISL_423558	hCoV-19/England/20144071104/2020	P225T	1
EPI_ISL_557539	hCoV-19/England/ALDP-74527B/2020	L226F	4
EPI_ISL_423558	hCoV-19/England/20144071104/2020	L226I	2
EPI_ISL_486416	hCoV-19/Latvia/033/2020	L226V	2
EPI_ISL_568495	hCoV-19/Iran/K1r-29/2020	V227I	5
EPI_ISL_568496	hCoV-19/Iran/K1r-32/2020	V227A	10
EPI_ISL_450510	hCoV-19/Lebanon/S3_760/2020	V227L	3
EPI_ISL_423558	hCoV-19/England/20144071104/2020	V227G	1
EPI_ISL_522095	hCoV-19/Australia/VIC2375/2020	V227S	1
EPI_ISL_445152	hCoV-19/USA/LA-SR0297/2020	D228H	4
EPI_ISL_439296	hCoV-19/Scotland/EDB3598/2020	D228Y	2
EPI_ISL_434835	hCoV-19/USA/TX-HMH0135/2020	D228E	5
EPI_ISL_423558	hCoV-19/England/20144071104/2020	D228N	1
EPI_ISL_450510	hCoV-19/Lebanon/S3_760/2020	L229F	18
EPI_ISL_522095	hCoV-19/Australia/VIC2375/2020	L229T	1
EPI_ISL_450510	hCoV-19/Lebanon/S3_760/2020	P230L	2
EPI_ISL_522095	hCoV-19/Australia/VIC2375/2020	P230K	1
EPI_ISL_568495	hCoV-19/Iran/K1r-29/2020	I231L	6
EPI_ISL_524908	hCoV-19/USA/UT-UPHL-2009299/2020	I231T	1
EPI_ISL_570495	hCoV-19/USA/WA-UW-12158/2020	I231M	1
EPI_ISL_522095	hCoV-19/Australia/VIC2375/2020	I231C	1
EPI_ISL_437536	hCoV-19/India/WB-S1/2020	G232C	6
EPI_ISL_522095	hCoV-19/Australia/VIC2375/2020	G232T	1
EPI_ISL_552105	hCoV-19/England/CAMC-991469/2020	G232V	1
EPI_ISL_475892	hCoV-19/Austria/CeMM0520/2020	I233V	10
EPI_ISL_566309	hCoV-19/England/ALDP-9CD0F7/2020	I233M	2
EPI_ISL_522095	hCoV-19/Australia/VIC2375/2020	I233L	1
EPI_ISL_429604	hCoV-19/USA/WA-UW-4568/2020	I233R	1
EPI_ISL_437536	hCoV-19/India/WB-S1/2020	N234Y	2
EPI_ISL_480613	hCoV-19/Australia/VIC963/2020	N234T	1
EPI_ISL_568487	hCoV-19/Iran/K1r-15/2020	N234S	1
EPI_ISL_522095	hCoV-19/Australia/VIC2375/2020	N234K	1
EPI_ISL_570608	hCoV-19/USA/WA-UW-24890/2020	I235F	1
EPI_ISL_545910	hCoV-19/USA/TX-HMH-908/2020	I235T	1
EPI_ISL_469101	hCoV-19/Singapore/346/2020	I235N	1
EPI_ISL_480613	hCoV-19/Australia/VIC963/2020	I235L	1
EPI_ISL_522095	hCoV-19/Australia/VIC2375/2020	I235S	1
EPI_ISL_413695	hCoV-19/China/WF0006/2020	T236I	1
EPI_ISL_493410	hCoV-19/Singapore/650/2020	T236S	1
EPI_ISL_522095	hCoV-19/Australia/VIC2375/2020	T236F	1
EPI_ISL_548135	hCoV-19/New Zealand/AUK-ESR-20VR3792/2020	R237K	8
EPI_ISL_413695	hCoV-19/China/WF0006/2020	R237N	1
EPI_ISL_522095	hCoV-19/Australia/VIC2375/2020	R237T	1
EPI_ISL_413695	hCoV-19/China/WF0006/2020	F238Y	1
EPI_ISL_522095	hCoV-19/Australia/VIC2375/2020	F238V	1
EPI_ISL_440154	hCoV-19/England/BRIS-12174F/2020	Q239K	17
EPI_ISL_434549	hCoV-19/Puerto Rico/CDC-S9/2020	Q239R	3
EPI_ISL_435463	hCoV-19/USA/LA-SR0160/2020	Q239H	1
EPI_ISL_480613	hCoV-19/Australia/VIC963/2020	Q239S	1
EPI_ISL_447731	hCoV-19/France/IDF-10070SK/2020	T240I	22
EPI_ISL_424650	hCoV-19/Belgium/ULG-10094/2020	T240P	2
EPI_ISL_413695	hCoV-19/China/WF0006/2020	T240M	1
EPI_ISL_426757	hCoV-19/Australia/VIC464/2020	T240Q	1
EPI_ISL_413695	hCoV-19/China/WF0006/2020	L241I	1
EPI_ISL_444004	hCoV-19/England/BRIS-124797/2020	L241V	1
EPI_ISL_452955	hCoV-19/England/CAMB-1B0C64/2020	L242F	31
EPI_ISL_509612	hCoV-19/Spain/PV-IBV-005165/2020	L242P	9
EPI_ISL_427590	hCoV-19/USA/NY-WCMP11C05P/2020	A243S	29
EPI_ISL_495340	hCoV-19/USA/FL-BPHL-0434/2020	A243V	11
EPI_ISL_481572	hCoV-19/Finland/17A10S4/2020	A243P	2
EPI_ISL_445533	hCoV-19/Wales/PHWC-2A176/2020	A243E	1
EPI_ISL_430060	hCoV-19/USA/UT-0514/2020	A243L	1
EPI_ISL_455577	hCoV-19/USA/IA-GMF-3912/2020	A243H	1
EPI_ISL_496808	hCoV-19/Panama/335166/2020	L244Q	1
EPI_ISL_481572	hCoV-19/Finland/17A10S4/2020	L244F	4
EPI_ISL_455577	hCoV-19/USA/IA-GMF-3912/2020	L244R	1
EPI_ISL_512372	hCoV-19/England/NORW-EF034/2020	H245Y	57
EPI_ISL_467842	hCoV-19/USA/CA-QDX-78/2020	H245R	3
EPI_ISL_429493	hCoV-19/Denmark/ALAB-SSI400/2020	R246I	5
EPI_ISL_441120	hCoV-19/England/CAMB-77F61/2020	R246K	3
EPI_ISL_486458	hCoV-19/Switzerland/BE-ETHZ-110018/2020	R246S	2
EPI_ISL_539883	hCoV-19/Sweden/20-52156/2020	R246T	2
EPI_ISL_532239	hCoV-19/England/QEUH-52DD3E/2020	S247G	23
EPI_ISL_406844	hCoV-19/Australia/VIC01/2020	S247R	7
EPI_ISL_436484	hCoV-19/USA/PA-MGSC35-05/2020	S247N	4
EPI_ISL_444037	hCoV-19/Hong Kong/VM20009604/2020	S247I	2
EPI_ISL_436484	hCoV-19/USA/PA-MGSC35-05/2020	Y248S	3
EPI_ISL_420726	hCoV-19/England/20139058604/2020	-248H	1
EPI_ISL_420726	hCoV-19/England/20139058604/2020	-248Q	1
EPI_ISL_420726	hCoV-19/England/20139058604/2020	-248N	1
EPI_ISL_418885	hCoV-19/USA/WA-UW318/2020	Y248H	6
EPI_ISL_480658	hCoV-19/Australia/VIC1972/2020	-248L	1
EPI_ISL_480658	hCoV-19/Australia/VIC1972/2020	-248T	1
EPI_ISL_480658	hCoV-19/Australia/VIC1972/2020	-248P	1
EPI_ISL_474976	hCoV-19/Israel/CVL-n-6731/2020	Y248C	1
EPI_ISL_419231	hCoV-19/Hong Kong/HKPU63-1402/2020	L249F	5
EPI_ISL_568499	hCoV-19/Iran/K1r-65/2020	L249C	1
EPI_ISL_412971	hCoV-19/Finland/FIN-25/2020	L249S	7
EPI_ISL_475693	hCoV-19/USA/CA-CSMC78/2020	T250I	7
EPI_ISL_548911	hCoV-19/Canada/ON-PHL-20-01308/2020	T250A	1
EPI_ISL_461522	hCoV-19/England/BIRM-5F64C/2020	T250N	6
EPI_ISL_472490	hCoV-19/Wales/PHWC-15C462/2020	P251L	16
EPI_ISL_572370	hCoV-19/Brazil/PE-IAM981/2020	P251R	1
EPI_ISL_448637	hCoV-19/England/OXON-ADDD1/2020	P251S	6
EPI_ISL_448734	hCoV-19/England/OXON-AE927/2020	P251H	3
EPI_ISL_447208	hCoV-19/USA/MI-MDHHS-SC20238/2020	G252S	12
EPI_ISL_491297	hCoV-19/Portugal/R998/2020	G252D	3
EPI_ISL_538349	hCoV-19/Canada/ON-OICR-SLB2821/2020	D253G	569
EPI_ISL_474536	hCoV-19/Wales/PHWC-35B98/2020	D253V	1
EPI_ISL_447752	hCoV-19/Colombia/HUI-GUR-0900/2020	D253Y	11
EPI_ISL_542670	hCoV-19/USA/TX-HMH-1361/2020	D253A	2
EPI_ISL_538979	hCoV-19/England/LEED-2AA6F5/2020	D253N	2
EPI_ISL_519779	hCoV-19/Australia/VIC4483/2020	S254F	122
EPI_ISL_495270	hCoV-19/India/TG-CCMB-M995/2020	S254Y	1
EPI_ISL_511950	hCoV-19/India/KA-IB60/2020	S254C	1
EPI_ISL_478694	hCoV-19/Australia/NSW582/2020	S255F	155
EPI_ISL_466206	hCoV-19/England/20149052404/2020	S255P	5
EPI_ISL_543695	hCoV-19/USA/TX-HMH-453/2020	S256L	19
EPI_ISL_494367	hCoV-19/Wales/PHWC-168DD1/2020	S256F	2
EPI_ISL_564014	hCoV-19/Australia/VIC6725/2020	S256P	5
EPI_ISL_478968	hCoV-19/England/OXON-B0E14/2020	G257D	29
EPI_ISL_446350	hCoV-19/Wales/PHWC-30CE5/2020	G257R	2
EPI_ISL_560312	hCoV-19/Russia/SVE-RII-MH198S/2020	G257V	13
EPI_ISL_457719	hCoV-19/Estonia/ChVir4261/2020	G257S	8
EPI_ISL_519460	hCoV-19/Australia/VIC4078/2020	G257W	1
EPI_ISL_457860	hCoV-19/Kenya/C1401/2020	W258S	4
EPI_ISL_424899	hCoV-19/USA/IA_6391/2020	W258L	77
EPI_ISL_513797	hCoV-19/USA/CA-CZB-2348/2020	W258R	12
EPI_ISL_511527	hCoV-19/Portugal/PT0978/2020	W258C	8
EPI_ISL_494367	hCoV-19/Wales/PHWC-168DD1/2020	T259D	1
EPI_ISL_576822	hCoV-19/England/ALDP-9D9E49/2020	T259K	1
EPI_ISL_511878	hCoV-19/Indonesia/JB-TFRIC19-R42550/2020	T259I	1
EPI_ISL_456437	hCoV-19/Australia/VIC1437/2020	T259P	1
EPI_ISL_451941	hCoV-19/Germany/BY-MVP-0124/2020	A260S	4
EPI_ISL_511000	hCoV-19/Portugal/PT0741/2020	A260V	3
EPI_ISL_456437	hCoV-19/Australia/VIC1437/2020	A260T	3
EPI_ISL_565913	hCoV-19/Spain/AN-IBV-98001998/2020	A260P	1
EPI_ISL_479449	hCoV-19/Wales/PHWC-1652F3/2020	-260A	2
EPI_ISL_521134	hCoV-19/Australia/VIC3473/2020	-260G	1
EPI_ISL_576903	hCoV-19/England/CAMB-1B63D2/2020	G261V	120
EPI_ISL_478074	hCoV-19/Scotland/CVR3495/2020	G261L	1
EPI_ISL_513313	hCoV-19/Cuba/USAFSAM-S031/2020	G261S	22
EPI_ISL_485925	hCoV-19/USA/CT-UW-2488/2020	G261C	7
EPI_ISL_455391	hCoV-19/Wuhan/HB-WH5-228/2020	G261R	19
EPI_ISL_571482	hCoV-19/USA/TX-QDX-668/2020	G261D	9
EPI_ISL_541636	hCoV-19/USA/WI-UW-1510/2020	G261F	1
EPI_ISL_577868	hCoV-19/Netherlands/un-EMC-772/2020	A262S	315
EPI_ISL_478074	hCoV-19/Scotland/CVR3495/2020	A262V	1
EPI_ISL_568497	hCoV-19/Iran/K1r-54/2020	A262T	13
EPI_ISL_468096	hCoV-19/USA/OR-OHSU-0079/2020	A262D	3
EPI_ISL_435623	hCoV-19/USA/CA-SCCPHD-UC144/2020	A262E	1
EPI_ISL_532899	hCoV-19/England/QEUH-7EB7A5/2020	A262P	1
EPI_ISL_478074	hCoV-19/Scotland/CVR3495/2020	A263L	1
EPI_ISL_434724	hCoV-19/USA/TX-HMH014/2020	A263V	7
EPI_ISL_468818	hCoV-19/Spain/AR-IBV-2437/2020	A263T	24
EPI_ISL_427762	hCoV-19/Australia/NSW202/2020	A263S	13
EPI_ISL_528626	hCoV-19/India/TG-CDFD-N5349/2020	A263E	1
EPI_ISL_478074	hCoV-19/Scotland/CVR3495/2020	A264Q	1
EPI_ISL_440532	hCoV-19/England/CAMB-848C0/2020	-264Y	3
EPI_ISL_495714	hCoV-19/USA/WA-S1264/2020	A264S	3
EPI_ISL_478074	hCoV-19/Scotland/CVR3495/2020	Y265L	1
EPI_ISL_480658	hCoV-19/Australia/VIC1972/2020	Y265G	1
EPI_ISL_434536	hCoV-19/Costa Rica/03/2020	Y265N	1
EPI_ISL_434199	hCoV-19/USA/WA-S439/2020	Y265C	1
EPI_ISL_478074	hCoV-19/Scotland/CVR3495/2020	Y266I	1
EPI_ISL_480658	hCoV-19/Australia/VIC1972/2020	Y266D	1
EPI_ISL_531561	hCoV-19/England/QEUH-96A724/2020	Y266H	5
EPI_ISL_453944	hCoV-19/Portugal/PT0230/2020	Y266C	3
EPI_ISL_465148	hCoV-19/England/20120008004/2020	Y266S	1
EPI_ISL_478074	hCoV-19/Scotland/CVR3495/2020	V267M	1
EPI_ISL_480658	hCoV-19/Australia/VIC1972/2020	V267S	1
EPI_ISL_460458	hCoV-19/USA/MA-MGH-00525/2020	V267L	3
EPI_ISL_466380	hCoV-19/England/201620008/2020	V267A	1
EPI_ISL_478074	hCoV-19/Scotland/CVR3495/2020	G268W	1
EPI_ISL_480658	hCoV-19/Australia/VIC1972/2020	G268S	1
EPI_ISL_507007	hCoV-19/Iran/IRVSH-01/2020	G268D	1
EPI_ISL_478074	hCoV-19/Scotland/CVR3495/2020	Y269V	1
EPI_ISL_573234	hCoV-19/England/CAMC-9C1D92/2020	Y269H	1
EPI_ISL_534941	hCoV-19/England/OXON-B4232/2020	Y269C	1
EPI_ISL_478074	hCoV-19/Scotland/CVR3495/2020	L270I	1
EPI_ISL_423128	hCoV-19/England/20134024504/2020	L270F	1
EPI_ISL_483719	hCoV-19/Israel/n14291/2020	L270Y	1
EPI_ISL_478074	hCoV-19/Scotland/CVR3495/2020	Q271F	1
EPI_ISL_426414	hCoV-19/India/GJ-GBRC1/2020	Q271R	7
EPI_ISL_423128	hCoV-19/England/20134024504/2020	Q271N	1
EPI_ISL_483719	hCoV-19/Israel/n14291/2020	Q271L	1
EPI_ISL_578002	hCoV-19/Netherlands/ZH-EMC-574/2020	P272L	224
EPI_ISL_478074	hCoV-19/Scotland/CVR3495/2020	P272N	1
EPI_ISL_457412	hCoV-19/England/NORW-EB26F/2020	P272S	3
EPI_ISL_456827	hCoV-19/Scotland/CVR3402/2020	P272T	2
EPI_ISL_483719	hCoV-19/Israel/n14291/2020	P272Q	1
EPI_ISL_478074	hCoV-19/Scotland/CVR3495/2020	R273L	1
EPI_ISL_449970	hCoV-19/USA/WA-S800/2020	R273S	3
EPI_ISL_572105	hCoV-19/USA/MN-QDX-1316/2020	R273K	3
EPI_ISL_423128	hCoV-19/England/20134024504/2020	R273G	2
EPI_ISL_450427	hCoV-19/Anhui/MAS635/2020	R273M	1
EPI_ISL_483719	hCoV-19/Israel/n14291/2020	R273P	1
EPI_ISL_478074	hCoV-19/Scotland/CVR3495/2020	T274G	1
EPI_ISL_525523	hCoV-19/Iraq/BB-UOB-S7B/2020	T274S	4
EPI_ISL_436416	hCoV-19/India/TN-NCDC-2514/2020	T274I	2
EPI_ISL_543730	hCoV-19/USA/TX-HMH-4580/2020	T274A	1
EPI_ISL_423128	hCoV-19/England/20134024504/2020	T274L	1
EPI_ISL_547877	hCoV-19/India/TG-NIV-906/2020	T274N	2
EPI_ISL_483719	hCoV-19/Israel/n14291/2020	T274R	1
EPI_ISL_472080	hCoV-19/England/LIVE-9FFCD/2020	F275G	1
EPI_ISL_515247	hCoV-19/Ghana/KSH61/2020	F275L	2
EPI_ISL_547877	hCoV-19/India/TG-NIV-906/2020	F275I	1
EPI_ISL_450427	hCoV-19/Anhui/MAS635/2020	F275Y	1
EPI_ISL_483719	hCoV-19/Israel/n14291/2020	F275T	1
EPI_ISL_450427	hCoV-19/Anhui/MAS635/2020	L276I	2
EPI_ISL_547877	hCoV-19/India/TG-NIV-906/2020	L276Q	2
EPI_ISL_466180	hCoV-19/England/20149027404/2020	L276P	1
EPI_ISL_483719	hCoV-19/Israel/n14291/2020	L276F	1
EPI_ISL_547877	hCoV-19/India/TG-NIV-906/2020	L277I	1
EPI_ISL_475732	hCoV-19/USA/UT-04043/2020	K278N	1
EPI_ISL_427034	hCoV-19/Australia/VIC757/2020	K278L	1
EPI_ISL_475732	hCoV-19/USA/UT-04043/2020	Y279I	1
EPI_ISL_427034	hCoV-19/Australia/VIC757/2020	Y279L	1
EPI_ISL_542527	hCoV-19/USA/TX-HMH-1092/2020	Y279F	1
EPI_ISL_463002	hCoV-19/Tunisia/COV0880/2020	Y279N	1
EPI_ISL_417327	hCoV-19/USA/CA-CDPH-UC23/2020	Y279S	1
EPI_ISL_547877	hCoV-19/India/TG-NIV-906/2020	Y279K	1
EPI_ISL_475732	hCoV-19/USA/UT-04043/2020	N280M	1
EPI_ISL_427034	hCoV-19/Australia/VIC757/2020	N280V	1
EPI_ISL_420083	hCoV-19/Taiwan/128/2020	E281V	76
EPI_ISL_470355	hCoV-19/England/CAMB-83B7D/2020	E281Q	3
EPI_ISL_495361	hCoV-19/USA/FL-BPHL-0455/2020	E281K	4
EPI_ISL_535069	hCoV-19/England/SHEF-C9FAC/2020	N282S	5
EPI_ISL_475732	hCoV-19/USA/UT-04043/2020	N282K	2
EPI_ISL_427034	hCoV-19/Australia/VIC757/2020	N282M	1
EPI_ISL_570812	hCoV-19/USA/WA-UW-19249/2020	N282P	1
EPI_ISL_475732	hCoV-19/USA/UT-04043/2020	G283M	1
EPI_ISL_427034	hCoV-19/Australia/VIC757/2020	G283E	1
EPI_ISL_570812	hCoV-19/USA/WA-UW-19249/2020	G283S	1
EPI_ISL_475732	hCoV-19/USA/UT-04043/2020	T284E	1
EPI_ISL_427034	hCoV-19/Australia/VIC757/2020	T284P	1
EPI_ISL_522068	hCoV-19/Australia/VIC2347/2020	T284I	2
EPI_ISL_547877	hCoV-19/India/TG-NIV-906/2020	T284K	1
EPI_ISL_475732	hCoV-19/USA/UT-04043/2020	I285P	1
EPI_ISL_427034	hCoV-19/Australia/VIC757/2020	I285L	1
EPI_ISL_454421	hCoV-19/USA/MDH-5622/2020	I285T	4
EPI_ISL_547877	hCoV-19/India/TG-NIV-906/2020	I285N	1
EPI_ISL_475732	hCoV-19/USA/UT-04043/2020	T286L	1
EPI_ISL_427034	hCoV-19/Australia/VIC757/2020	T286Q	1
EPI_ISL_444145	hCoV-19/England/LOND-D468B/2020	T286I	7
EPI_ISL_454429	hCoV-19/USA/MDH-7761/2020	T286A	2
EPI_ISL_518869	hCoV-19/USA/MN-MDH-1475/2020	D287G	4
EPI_ISL_475732	hCoV-19/USA/UT-04043/2020	D287H	1
EPI_ISL_427034	hCoV-19/Australia/VIC757/2020	D287M	1
EPI_ISL_568500	hCoV-19/Iran/K1r-21/2020	A288P	1
EPI_ISL_463003	hCoV-19/Tunisia/COV1339/2020	A288T	2
EPI_ISL_450513	hCoV-19/Lebanon/S6_766/2020	A288V	5
EPI_ISL_426879	hCoV-19/Australia/VIC908/2020	A288S	4
EPI_ISL_427034	hCoV-19/Australia/VIC757/2020	A288L	1
EPI_ISL_432485	hCoV-19/England/SHEF-CA1C3/2020	V289I	37
EPI_ISL_451769	hCoV-19/Switzerland/VD-ETHZ-100820/2020	V289L	2
EPI_ISL_423975	hCoV-19/England/20129001404/2020	D290V	1
EPI_ISL_464590	hCoV-19/England/201090583/2020	D290Y	3
EPI_ISL_464201	hCoV-19/England/20099000804/2020	D290E	1
EPI_ISL_525498	hCoV-19/Iraq/BB-UOB-S1A/2020	C291G	7
EPI_ISL_516921	hCoV-19/Israel/CVL6027/2020	C291R	1
EPI_ISL_427231	hCoV-19/USA/WA-UW-3992/2020	C291I	2
EPI_ISL_538282	hCoV-19/USA/TX-DSHS-0344/2020	A292T	1
EPI_ISL_427231	hCoV-19/USA/WA-UW-3992/2020	A292S	16
EPI_ISL_417920	hCoV-19/Malaysia/190300/2020	A292V	1
EPI_ISL_539528	hCoV-19/Spain/CM-ISCIII-202018271/2020	L293P	1
EPI_ISL_427168	hCoV-19/USA/ID-UW-4100/2020	L293V	4
EPI_ISL_423580	hCoV-19/England/20146017604/2020	L293I	1
EPI_ISL_417920	hCoV-19/Malaysia/190300/2020	L293M	1
EPI_ISL_427168	hCoV-19/USA/ID-UW-4100/2020	D294E	4
EPI_ISL_423580	hCoV-19/England/20146017604/2020	D294R	1
EPI_ISL_417920	hCoV-19/Malaysia/190300/2020	D294I	1
EPI_ISL_427168	hCoV-19/USA/ID-UW-4100/2020	P295S	4
EPI_ISL_417920	hCoV-19/Malaysia/190300/2020	P295H	1
EPI_ISL_423580	hCoV-19/England/20146017604/2020	L296V	1
EPI_ISL_434634	hCoV-19/France/OCC-19/2020	L296H	1
EPI_ISL_417920	hCoV-19/Malaysia/190300/2020	L296F	1
EPI_ISL_475696	hCoV-19/USA/CA-CSMC80/2020	S297T	1
EPI_ISL_423580	hCoV-19/England/20146017604/2020	S297A	1
EPI_ISL_541686	hCoV-19/India/MH-NIV-114444/2020	S297Y	1
EPI_ISL_464397	hCoV-19/England/201060144/2020	S297L	4
EPI_ISL_417920	hCoV-19/Malaysia/190300/2020	S297W	1
EPI_ISL_483716	hCoV-19/Israel/n14288/2020	E298Q	3
EPI_ISL_421371	hCoV-19/USA/NY-PV08403/2020	E298G	1
EPI_ISL_450416	hCoV-19/Anhui/HN011/2020	E298K	2
EPI_ISL_423580	hCoV-19/England/20146017604/2020	E298H	1
EPI_ISL_541686	hCoV-19/India/MH-NIV-114444/2020	E298R	1
EPI_ISL_569263	hCoV-19/France/IHU-0039/2020	T299I	36
EPI_ISL_423580	hCoV-19/England/20146017604/2020	T299L	1
EPI_ISL_446423	hCoV-19/Wales/PHWC-3122E/2020	T299A	5
EPI_ISL_565918	hCoV-19/Spain/AN-IBV-98002031/2020	T299C	1
EPI_ISL_480658	hCoV-19/Australia/VIC1972/2020	K300S	1
EPI_ISL_423580	hCoV-19/England/20146017604/2020	K300V	1
EPI_ISL_454429	hCoV-19/USA/MDH-7761/2020	K300Q	1
EPI_ISL_450416	hCoV-19/Anhui/HN011/2020	K300N	1
EPI_ISL_565918	hCoV-19/Spain/AN-IBV-98002031/2020	K300T	1
EPI_ISL_480658	hCoV-19/Australia/VIC1972/2020	C301E	1
EPI_ISL_423580	hCoV-19/England/20146017604/2020	C301M	1
EPI_ISL_464427	hCoV-19/England/201080017/2020	C301F	2
EPI_ISL_565918	hCoV-19/Spain/AN-IBV-98002031/2020	C301L	1
EPI_ISL_423580	hCoV-19/England/20146017604/2020	T302V	1
EPI_ISL_451196	hCoV-19/Uganda/UG014/2020	T302A	2
EPI_ISL_450416	hCoV-19/Anhui/HN011/2020	T302L	1
EPI_ISL_565918	hCoV-19/Spain/AN-IBV-98002031/2020	T302K	1
EPI_ISL_454791	hCoV-19/Netherlands/NoordBrabant_10042/2020	L303F	3
EPI_ISL_565918	hCoV-19/Spain/AN-IBV-98002031/2020	L303S	1
EPI_ISL_514272	hCoV-19/Israel/CVL-n25872/2020	K304N	1
EPI_ISL_457217	hCoV-19/England/EXET-1362EC/2020	K304R	1
EPI_ISL_454429	hCoV-19/USA/MDH-7761/2020	K304P	1
EPI_ISL_565918	hCoV-19/Spain/AN-IBV-98002031/2020	K304F	1
EPI_ISL_423580	hCoV-19/England/20146017604/2020	S305V	1
EPI_ISL_541722	hCoV-19/India/MH-NIV-19080/2020	S305I	1
EPI_ISL_565918	hCoV-19/Spain/AN-IBV-98002031/2020	S305T	2
EPI_ISL_483718	hCoV-19/Israel/n14264/2020	S305N	1
EPI_ISL_423580	hCoV-19/England/20146017604/2020	F306L	3
EPI_ISL_526917	hCoV-19/USA/VA-DCLS-1032/2020	F306I	1
EPI_ISL_483718	hCoV-19/Israel/n14264/2020	F306P	2
EPI_ISL_483718	hCoV-19/Israel/n14264/2020	T307S	16
EPI_ISL_451376	hCoV-19/Sichuan/SC-WCH1-005/2020	T307I	72
EPI_ISL_478985	hCoV-19/England/OXON-B0FE4/2020	T307N	6
EPI_ISL_568490	hCoV-19/Iran/K1r-103/2020	T307P	1
EPI_ISL_490211	hCoV-19/USA/CA-QRTP-Donor2/2020	T307A	2
EPI_ISL_548744	hCoV-19/Canada/ON-PHL-20-00069/2020	V308L	73
EPI_ISL_541722	hCoV-19/India/MH-NIV-19080/2020	V308I	2
EPI_ISL_479659	hCoV-19/India/MH-NIV-39037/2020	V308E	1
EPI_ISL_457740	hCoV-19/Estonia/ChVir4313/2020	E309Q	37
EPI_ISL_480692	hCoV-19/Australia/NT44/2020	E309K	5
EPI_ISL_454429	hCoV-19/USA/MDH-7761/2020	E309D	1
EPI_ISL_456281	hCoV-19/New Zealand/20VR1843/2020	E309A	1
EPI_ISL_565918	hCoV-19/Spain/AN-IBV-98002031/2020	E309V	1
EPI_ISL_419251	hCoV-19/Hong Kong/HKPU90-1602/2020	K310E	2
EPI_ISL_419858	hCoV-19/Australia/VIC161/2020	K310T	1
EPI_ISL_476025	hCoV-19/Morocco/CA24/2020	G311E	3
EPI_ISL_565912	hCoV-19/Spain/AN-IBV-98001986/2020	G311K	2
EPI_ISL_419858	hCoV-19/Australia/VIC161/2020	G311L	1
EPI_ISL_419858	hCoV-19/Australia/VIC161/2020	I312L	6
EPI_ISL_478072	hCoV-19/Scotland/CVR3480/2020	I312S	2
EPI_ISL_539549	hCoV-19/Spain/CT-ISCIII-202044/2020	I312V	2
EPI_ISL_426764	hCoV-19/Australia/VIC472/2020	I312K	1
EPI_ISL_565912	hCoV-19/Spain/AN-IBV-98001986/2020	I312E	1
EPI_ISL_565918	hCoV-19/Spain/AN-IBV-98002031/2020	I312G	1
EPI_ISL_565918	hCoV-19/Spain/AN-IBV-98002031/2020	Y313I	3
EPI_ISL_465848	hCoV-19/England/201390491/2020	Y313F	1
EPI_ISL_426764	hCoV-19/Australia/VIC472/2020	Y313K	2
EPI_ISL_565912	hCoV-19/Spain/AN-IBV-98001986/2020	Y313S	1
EPI_ISL_419858	hCoV-19/Australia/VIC161/2020	Y313A	1
EPI_ISL_454429	hCoV-19/USA/MDH-7761/2020	Q314P	2
EPI_ISL_509955	hCoV-19/USA/WI-UW-956/2020	Q314H	1
EPI_ISL_419858	hCoV-19/Australia/VIC161/2020	Q314L	5
EPI_ISL_577868	hCoV-19/Netherlands/un-EMC-772/2020	Q314K	14
EPI_ISL_426764	hCoV-19/Australia/VIC472/2020	Q314G	2
EPI_ISL_463003	hCoV-19/Tunisia/COV1339/2020	Q314R	1
EPI_ISL_565912	hCoV-19/Spain/AN-IBV-98001986/2020	Q314I	1
EPI_ISL_565918	hCoV-19/Spain/AN-IBV-98002031/2020	Q314Y	1
EPI_ISL_426764	hCoV-19/Australia/VIC472/2020	T315I	3
EPI_ISL_479425	hCoV-19/Wales/PHWC-165123/2020	T315L	3
EPI_ISL_565912	hCoV-19/Spain/AN-IBV-98001986/2020	T315K	1
EPI_ISL_419858	hCoV-19/Australia/VIC161/2020	T315H	1
EPI_ISL_565912	hCoV-19/Spain/AN-IBV-98001986/2020	S316L	4
EPI_ISL_426764	hCoV-19/Australia/VIC472/2020	S316Y	2
EPI_ISL_419858	hCoV-19/Australia/VIC161/2020	S316R	1
EPI_ISL_478072	hCoV-19/Scotland/CVR3480/2020	N317T	2
EPI_ISL_454429	hCoV-19/USA/MDH-7761/2020	N317H	1
EPI_ISL_426764	hCoV-19/Australia/VIC472/2020	N317Q	2
EPI_ISL_479425	hCoV-19/Wales/PHWC-165123/2020	N317V	1
EPI_ISL_565912	hCoV-19/Spain/AN-IBV-98001986/2020	N317L	1
EPI_ISL_451343	hCoV-19/Sichuan/SC-NJ-094/2020	N317D	1
EPI_ISL_419858	hCoV-19/Australia/VIC161/2020	N317S	1
EPI_ISL_419858	hCoV-19/Australia/VIC161/2020	F318Y	2
EPI_ISL_495187	hCoV-19/India/TG-CCMB-M152/2020	F318L	2
EPI_ISL_565912	hCoV-19/Spain/AN-IBV-98001986/2020	F318T	3
EPI_ISL_479425	hCoV-19/Wales/PHWC-165123/2020	F318I	1
EPI_ISL_482615	hCoV-19/India/DL-NCDC6079-CSIR-IGIB/2020	F318S	1
EPI_ISL_565912	hCoV-19/Spain/AN-IBV-98001986/2020	R319L	4
EPI_ISL_539530	hCoV-19/Spain/CM-ISCIII-202018318/2020	R319S	3
EPI_ISL_478366	hCoV-19/England/LCST-24D7132/2020	R319E	1
EPI_ISL_426742	hCoV-19/Australia/VIC446/2020	R319V	1
EPI_ISL_431972	hCoV-19/Wales/PHWC-27276/2020	R319K	1
EPI_ISL_419858	hCoV-19/Australia/VIC161/2020	V320T	2
EPI_ISL_539085	hCoV-19/England/LEED-2A885B/2020	V320A	4
EPI_ISL_565489	hCoV-19/Australia/VIC9293/2020	V320I	33
EPI_ISL_477295	hCoV-19/USA/MN-MDH-1206/2020	V320F	2
EPI_ISL_478366	hCoV-19/England/LCST-24D7132/2020	V320S	1
EPI_ISL_426764	hCoV-19/Australia/VIC472/2020	V320N	2
EPI_ISL_426742	hCoV-19/Australia/VIC446/2020	V320L	2
EPI_ISL_565912	hCoV-19/Spain/AN-IBV-98001986/2020	V320E	1
EPI_ISL_431972	hCoV-19/Wales/PHWC-27276/2020	V320G	2
EPI_ISL_454429	hCoV-19/USA/MDH-7761/2020	Q321P	2
EPI_ISL_437257	hCoV-19/Germany/BY-MVP-0058/2020	Q321E	1
EPI_ISL_426742	hCoV-19/Australia/VIC446/2020	Q321N	3
EPI_ISL_426764	hCoV-19/Australia/VIC472/2020	Q321F	2
EPI_ISL_565912	hCoV-19/Spain/AN-IBV-98001986/2020	Q321S	1
EPI_ISL_441979	hCoV-19/England/SHEF-C584B/2020	Q321R	1
EPI_ISL_417516	hCoV-19/USA/WI-UW-13/2020	Q321L	1
EPI_ISL_419858	hCoV-19/Australia/VIC161/2020	Q321D	1
EPI_ISL_431972	hCoV-19/Wales/PHWC-27276/2020	Q321I	1
EPI_ISL_480690	hCoV-19/Australia/VIC1985/2020	P322G	1
EPI_ISL_442525	hCoV-19/England/CAMB-8159F/2020	P322A	6
EPI_ISL_419858	hCoV-19/Australia/VIC161/2020	P322S	3
EPI_ISL_478366	hCoV-19/England/LCST-24D7132/2020	P322L	1
EPI_ISL_426742	hCoV-19/Australia/VIC446/2020	P322Q	2
EPI_ISL_565912	hCoV-19/Spain/AN-IBV-98001986/2020	P322N	1
EPI_ISL_475626	hCoV-19/USA/CA-CSMC17/2020	P322K	1
EPI_ISL_465746	hCoV-19/England/20122028104/2020	T323I	41
EPI_ISL_478366	hCoV-19/England/LCST-24D7132/2020	T323R	1
EPI_ISL_565912	hCoV-19/Spain/AN-IBV-98001986/2020	T323Q	3
EPI_ISL_475626	hCoV-19/USA/CA-CSMC17/2020	T323K	1
EPI_ISL_568500	hCoV-19/Iran/K1r-21/2020	E324K	1
EPI_ISL_543714	hCoV-19/USA/TX-HMH-4554/2020	E324L	1
EPI_ISL_478366	hCoV-19/England/LCST-24D7132/2020	E324I	1
EPI_ISL_454429	hCoV-19/USA/MDH-7761/2020	E324A	1
EPI_ISL_426742	hCoV-19/Australia/VIC446/2020	E324N	2
EPI_ISL_570077	hCoV-19/USA/WA-UW-5776/2020	E324D	1
EPI_ISL_565912	hCoV-19/Spain/AN-IBV-98001986/2020	E324Q	1
EPI_ISL_488323	hCoV-19/England/BRIS-12ED9B/2020	S325F	5
EPI_ISL_426742	hCoV-19/Australia/VIC446/2020	S325L	3
EPI_ISL_570077	hCoV-19/USA/WA-UW-5776/2020	S325K	2
EPI_ISL_565912	hCoV-19/Spain/AN-IBV-98001986/2020	S325N	1
EPI_ISL_565912	hCoV-19/Spain/AN-IBV-98001986/2020	I326L	3
EPI_ISL_485379	hCoV-19/USA/LA-GBCL-26791769/2020	I326V	1
EPI_ISL_454429	hCoV-19/USA/MDH-7761/2020	V327F	2
EPI_ISL_565912	hCoV-19/Spain/AN-IBV-98001986/2020	V327L	4
EPI_ISL_426742	hCoV-19/Australia/VIC446/2020	R328D	2
EPI_ISL_565912	hCoV-19/Spain/AN-IBV-98001986/2020	R328L	1
EPI_ISL_565912	hCoV-19/Spain/AN-IBV-98001986/2020	F329D	1
EPI_ISL_452425	hCoV-19/Spain/AN-IBV-001954/2020	P330S	64
EPI_ISL_426742	hCoV-19/Australia/VIC446/2020	P330L	5
EPI_ISL_521614	hCoV-19/Australia/VIC2780/2020	P330A	5
EPI_ISL_565912	hCoV-19/Spain/AN-IBV-98001986/2020	P330F	1
EPI_ISL_454429	hCoV-19/USA/MDH-7761/2020	N331S	1
EPI_ISL_426742	hCoV-19/Australia/VIC446/2020	N331I	2
EPI_ISL_565912	hCoV-19/Spain/AN-IBV-98001986/2020	N331L	1
EPI_ISL_426742	hCoV-19/Australia/VIC446/2020	I332L	2
EPI_ISL_466368	hCoV-19/England/201580301/2020	T333I	1
EPI_ISL_426742	hCoV-19/Australia/VIC446/2020	T333Q	2
EPI_ISL_565912	hCoV-19/Spain/AN-IBV-98001986/2020	T333L	1
EPI_ISL_555820	hCoV-19/England/ALDP-94FF1E/2020	N334K	4
EPI_ISL_426742	hCoV-19/Australia/VIC446/2020	N334T	2
EPI_ISL_565912	hCoV-19/Spain/AN-IBV-98001986/2020	N334Q	1
EPI_ISL_492755	hCoV-19/England/LOND-D861E/2020	L335F	3
EPI_ISL_426742	hCoV-19/Australia/VIC446/2020	L335C	2
EPI_ISL_565912	hCoV-19/Spain/AN-IBV-98001986/2020	L335T	1
EPI_ISL_426742	hCoV-19/Australia/VIC446/2020	C336A	2
EPI_ISL_476024	hCoV-19/Morocco/moh100/2020	C336R	1
EPI_ISL_507007	hCoV-19/Iran/IRVSH-01/2020	P337R	1
EPI_ISL_450530	hCoV-19/Poland/1111628/2020	P337S	4
EPI_ISL_551788	hCoV-19/England/MILK-6A481F/2020	P337T	1
EPI_ISL_426742	hCoV-19/Australia/VIC446/2020	P337L	2
EPI_ISL_565912	hCoV-19/Spain/AN-IBV-98001986/2020	P337A	1
EPI_ISL_425770	hCoV-19/Scotland/CVR42/2020	F338L	8
EPI_ISL_568500	hCoV-19/Iran/K1r-21/2020	G339F	1
EPI_ISL_420138	hCoV-19/Norway/1781/2020	G339D	6
EPI_ISL_479425	hCoV-19/Wales/PHWC-165123/2020	G339V	1
EPI_ISL_565912	hCoV-19/Spain/AN-IBV-98001986/2020	G339L	1
EPI_ISL_536374	hCoV-19/Canada/QC-LSPQ-L00243735/2020	E340K	6
EPI_ISL_565912	hCoV-19/Spain/AN-IBV-98001986/2020	E340V	1
EPI_ISL_454450	hCoV-19/Sweden/20-08073/2020	V341I	35
EPI_ISL_450557	hCoV-19/USA/UT-03704/2020	V341F	2
EPI_ISL_565912	hCoV-19/Spain/AN-IBV-98001986/2020	V341K	1
EPI_ISL_496808	hCoV-19/Panama/335166/2020	F342L	1
EPI_ISL_475586	hCoV-19/USA/CA-CSMC110/2020	F342C	1
EPI_ISL_528931	hCoV-19/England/20204116404/2020	N343S	1
EPI_ISL_448727	hCoV-19/England/OXON-AE857/2020	A344S	69
EPI_ISL_463308	hCoV-19/Hong Kong/VM20003429/2020	A344T	5
EPI_ISL_516908	hCoV-19/Israel/CVL1328/2020	A344P	1
EPI_ISL_570495	hCoV-19/USA/WA-UW-12158/2020	A344V	2
EPI_ISL_536525	hCoV-19/Peru/JUN-INS-127/2020	T345I	2
EPI_ISL_463539	hCoV-19/USA/WA-S1049/2020	T345S	1
EPI_ISL_496747	hCoV-19/Panama/333567/2020	R346K	15
EPI_ISL_576400	hCoV-19/USA/UN-UW-10902/2020	R346S	1
EPI_ISL_524740	hCoV-19/India/GJ-GBRC-380b/2020	R346T	2
EPI_ISL_479561	hCoV-19/India/MH-NIV-65281/2020	F347I	1
EPI_ISL_490052	hCoV-19/Singapore/602/2020	F347C	1
EPI_ISL_571200	hCoV-19/USA/MI-QDX-465/2020	A348S	18
EPI_ISL_456592	hCoV-19/Australia/VIC1690/2020	A348V	2
EPI_ISL_479561	hCoV-19/India/MH-NIV-65281/2020	A348P	1
EPI_ISL_418046	hCoV-19/USA/WA-UW261/2020	A348T	2
EPI_ISL_470802	hCoV-19/Wuhan/Tongji-04-2/2020	S349F	2
EPI_ISL_514312	hCoV-19/Israel/CVL-n14276/2020	V350L	2
EPI_ISL_514312	hCoV-19/Israel/CVL-n14276/2020	Y351L	2
EPI_ISL_460665	hCoV-19/Netherlands/NA_492/2020	A352S	17
EPI_ISL_475377	hCoV-19/England/SHEF-C4A73/2020	A352V	4
EPI_ISL_514312	hCoV-19/Israel/CVL-n14276/2020	A352I	2
EPI_ISL_447926	hCoV-19/England/BIRM-5E9CC/2020	W353S	1
EPI_ISL_424374	hCoV-19/Iceland/350/2020	W353L	3
EPI_ISL_427655	hCoV-19/Australia/NSW34/2020	W353R	1
EPI_ISL_568500	hCoV-19/Iran/K1r-21/2020	N354H	1
EPI_ISL_406595	hCoV-19/Shenzhen/SZTH-004/2020	N354D	15
EPI_ISL_422772	hCoV-19/Netherlands/NA_238/2020	N354K	4
EPI_ISL_510472	hCoV-19/Spain/PV-IBV-004185/2020	N354S	13
EPI_ISL_478196	hCoV-19/Scotland/EDB5274/2020	N354E	2
EPI_ISL_420737	hCoV-19/England/20139061804/2020	R355S	2
EPI_ISL_450556	hCoV-19/USA/UT-03703/2020	R355T	1
EPI_ISL_483716	hCoV-19/Israel/n14288/2020	K356S	2
EPI_ISL_443442	hCoV-19/England/CAMB-1AA41A/2020	K356R	2
EPI_ISL_424620	hCoV-19/Iceland/600/2020	K356N	2
EPI_ISL_479866	hCoV-19/Japan/PG-0144/2020	R357K	10
EPI_ISL_525527	hCoV-19/Iraq/BB-UOB-S11B/2020	R357I	2
EPI_ISL_438774	hCoV-19/Scotland/CVR1215/2020	I358L	1
EPI_ISL_496247	hCoV-19/USA/WA-S1821/2020	I358T	1
EPI_ISL_416328	hCoV-19/Shanghai/SH0017/2020	S359N	18
EPI_ISL_568500	hCoV-19/Iran/K1r-21/2020	N360T	1
EPI_ISL_539520	hCoV-19/Spain/CE-ISCIII-202293/2020	C361T	8
EPI_ISL_423651	hCoV-19/England/20130064304/2020	C361S	1
EPI_ISL_423651	hCoV-19/England/20130064304/2020	V362L	2
EPI_ISL_474443	hCoV-19/Wales/PHWC-3554F/2020	V362F	3
EPI_ISL_534707	hCoV-19/USA/MD-MDH-0170/2020	A363P	1
EPI_ISL_406595	hCoV-19/Shenzhen/SZTH-004/2020	D364Y	1
EPI_ISL_539923	hCoV-19/England/QEUH-990163/2020	D364N	1
EPI_ISL_539520	hCoV-19/Spain/CE-ISCIII-202293/2020	Y365H	2
EPI_ISL_570518	hCoV-19/USA/WA-UW-12368/2020	Y365D	5
EPI_ISL_570330	hCoV-19/USA/WA-UW-10530/2020	Y365S	2
EPI_ISL_539520	hCoV-19/Spain/CE-ISCIII-202293/2020	S366L	2
EPI_ISL_476515	hCoV-19/Senegal/63766/2020	S366Y	1
EPI_ISL_548750	hCoV-19/Canada/ON-PHL-20-00075/2020	V367F	88
EPI_ISL_579707	hCoV-19/Canada/NS-NML-1327/2020	V367L	6
EPI_ISL_449261	hCoV-19/Scotland/EDB3961/2020	V367I	10
EPI_ISL_476515	hCoV-19/Senegal/63766/2020	V367S	1
EPI_ISL_428485	hCoV-19/India/KA-nimh-0834/2020	L368P	2
EPI_ISL_476515	hCoV-19/Senegal/63766/2020	L368K	1
EPI_ISL_512726	hCoV-19/Australia/WA73/2020	Y369C	1
EPI_ISL_516206	hCoV-19/USA/MI-MDHHS-SC21479/2020	N370K	2
EPI_ISL_439657	hCoV-19/England/CAMB-721F7/2020	N370S	27
EPI_ISL_568500	hCoV-19/Iran/K1r-21/2020	S371P	7
EPI_ISL_514427	hCoV-19/Serbia/KV57-12-07/2020	A372V	1
EPI_ISL_439380	hCoV-19/England/CAMB-770E6/2020	A372T	2
EPI_ISL_422309	hCoV-19/Wales/PHWC-26365/2020	A372S	1
EPI_ISL_565911	hCoV-19/Spain/AN-IBV-98001966/2020	S373L	12
EPI_ISL_545554	hCoV-19/USA/TX-HMH-2789/2020	S373P	1
EPI_ISL_536580	hCoV-19/USA/WI-UW-1207/2020	F374L	1
EPI_ISL_568500	hCoV-19/Iran/K1r-21/2020	S375P	3
EPI_ISL_521103	hCoV-19/Australia/VIC3434/2020	S375F	1
EPI_ISL_470580	hCoV-19/Brazil/MG-0214/2020	T376I	8
EPI_ISL_432441	hCoV-19/Wales/PHWC-27C5A/2020	F377L	7
EPI_ISL_418745	hCoV-19/England/20126004502/2020	K378N	4
EPI_ISL_416320	hCoV-19/Shanghai/SH0007/2020	K378R	1
EPI_ISL_447679	hCoV-19/France/IDF-10063BI/2020	C379F	1
EPI_ISL_568500	hCoV-19/Iran/K1r-21/2020	Y380W	1
EPI_ISL_568489	hCoV-19/Iran/K1r-62/2020	Y380N	1
EPI_ISL_461433	hCoV-19/USA/WA-UW-5011/2020	G381R	1
EPI_ISL_561334	hCoV-19/Gambia/NPHL-956/2020	V382L	92
EPI_ISL_528412	hCoV-19/England/20189123704/2020	V382M	1
EPI_ISL_447714	hCoV-19/France/IDF-10023FD/2020	V382E	1
EPI_ISL_540580	hCoV-19/England/EXET-137CED/2020	P384L	51
EPI_ISL_461287	hCoV-19/Netherlands/Zeeland_5/2020	P384S	15
EPI_ISL_545990	hCoV-19/USA/TX-HMH-643/2020	T385I	17
EPI_ISL_437535	hCoV-19/USA/OR-OHSU-0008/2020	T385A	2
EPI_ISL_577606	hCoV-19/Iran/SA-Isf-51/2020	T385S	1
EPI_ISL_552111	hCoV-19/England/MILK-9936E9/2020	T385N	1
EPI_ISL_447254	hCoV-19/Taiwan/TSGH-28/2020	N388T	1
EPI_ISL_477968	hCoV-19/Scotland/CVR2558/2020	D389N	1
EPI_ISL_419444	hCoV-19/Wales/PHWC-246F5/2020	D389L	1
EPI_ISL_419398	hCoV-19/Wales/PHWC-2433A/2020	D389R	1
EPI_ISL_568500	hCoV-19/Iran/K1r-21/2020	L390P	2
EPI_ISL_419444	hCoV-19/Wales/PHWC-246F5/2020	L390E	1
EPI_ISL_419398	hCoV-19/Wales/PHWC-2433A/2020	L390I	2
EPI_ISL_516904	hCoV-19/Israel/CVL1195/2020	L390H	1
EPI_ISL_525504	hCoV-19/Iraq/BB-UOB-S7A/2020	C391G	2
EPI_ISL_419444	hCoV-19/Wales/PHWC-246F5/2020	C391V	1
EPI_ISL_508118	hCoV-19/USA/NM-UNM-00247/2020	F392L	1
EPI_ISL_419444	hCoV-19/Wales/PHWC-246F5/2020	F392M	1
EPI_ISL_419444	hCoV-19/Wales/PHWC-246F5/2020	T393K	1
EPI_ISL_437893	hCoV-19/Greece/33_36910/2020	T393P	1
EPI_ISL_568500	hCoV-19/Iran/K1r-21/2020	N394K	4
EPI_ISL_419444	hCoV-19/Wales/PHWC-246F5/2020	N394S	1
EPI_ISL_480226	hCoV-19/Japan/PG-0198/2020	N394Y	1
EPI_ISL_437584	hCoV-19/USA/CA-SR0199/2020	V395I	3
EPI_ISL_572482	hCoV-19/England/SHEF-CDBC2/2020	V395L	1
EPI_ISL_570602	hCoV-19/USA/WA-UW-24910/2020	Y396F	1
EPI_ISL_519879	hCoV-19/Australia/VIC5076/2020	A397P	1
EPI_ISL_576128	hCoV-19/Indonesia/YO-UGM-10005/2020	A397T	1
EPI_ISL_500864	hCoV-19/Brazil/RJ-0395/2020	D398Y	1
EPI_ISL_437536	hCoV-19/India/WB-S1/2020	S399A	1
EPI_ISL_447254	hCoV-19/Taiwan/TSGH-28/2020	S399P	2
EPI_ISL_576128	hCoV-19/Indonesia/YO-UGM-10005/2020	F400L	1
EPI_ISL_476904	hCoV-19/USA/UN-UW-1266/2020	V401L	3
EPI_ISL_568499	hCoV-19/Iran/K1r-65/2020	I402N	1
EPI_ISL_436194	hCoV-19/DRC/2169/2020	I402V	6
EPI_ISL_570477	hCoV-19/USA/WA-UW-11906/2020	I402F	2
EPI_ISL_455773	hCoV-19/India/OR-RMRC22/2020	I402L	2
EPI_ISL_495303	hCoV-19/USA/VA-DCLS-0630/2020	R403K	13
EPI_ISL_479152	hCoV-19/England/OXON-B250E/2020	R403S	1
EPI_ISL_507590	hCoV-19/USA/MI-MDHHS-SC21335/2020	G404A	1
EPI_ISL_454538	hCoV-19/India/MH-NIV-5118/2020	G404K	1
EPI_ISL_554000	hCoV-19/England/ALDP-956442/2020	G404C	1
EPI_ISL_562185	hCoV-19/Australia/VIC10669/2020	G404V	1
EPI_ISL_454538	hCoV-19/India/MH-NIV-5118/2020	D405C	1
EPI_ISL_443740	hCoV-19/England/BRIS-125D3A/2020	E406Q	5
EPI_ISL_512379	hCoV-19/England/NOTT-112E1F/2020	E406D	2
EPI_ISL_515287	hCoV-19/Thailand/NIH_3752/2020	V407A	2
EPI_ISL_437536	hCoV-19/India/WB-S1/2020	V407G	1
EPI_ISL_509713	hCoV-19/Belize/CDC-6851/2020	V407I	1
EPI_ISL_454541	hCoV-19/India/MH-NIV-6285/2020	V407R	1
EPI_ISL_547877	hCoV-19/India/TG-NIV-906/2020	V407D	1
EPI_ISL_479081	hCoV-19/England/OXON-B1C55/2020	R408I	17
EPI_ISL_525086	hCoV-19/USA/UT-UPHL-2009079/2020	R408K	7
EPI_ISL_579132	hCoV-19/New Zealand/20VR1795/2020	R408G	1
EPI_ISL_543981	hCoV-19/USA/TX-HMH-3080/2020	R408T	2
EPI_ISL_419444	hCoV-19/Wales/PHWC-246F5/2020	Q409D	1
EPI_ISL_413863	hCoV-19/Guangdong/GD2020087-P0008/2020	Q409E	1
EPI_ISL_437536	hCoV-19/India/WB-S1/2020	I410V	5
EPI_ISL_419444	hCoV-19/Wales/PHWC-246F5/2020	I410K	1
EPI_ISL_454932	hCoV-19/Wuhan/HB-WH2-166/2020	A411S	16
EPI_ISL_568506	hCoV-19/Iran/K1r-136/2020	A411T	1
EPI_ISL_507007	hCoV-19/Iran/IRVSH-01/2020	A411D	1
EPI_ISL_419444	hCoV-19/Wales/PHWC-246F5/2020	P412L	1
EPI_ISL_547877	hCoV-19/India/TG-NIV-906/2020	P412Q	1
EPI_ISL_541037	hCoV-19/Spain/GA-IBV-98006029/2020	G413V	2
EPI_ISL_419444	hCoV-19/Wales/PHWC-246F5/2020	G413Q	1
EPI_ISL_454428	hCoV-19/USA/MDH-7760/2020	G413E	2
EPI_ISL_494466	hCoV-19/USA/CA-ALSR-1266/2020	G413R	1
EPI_ISL_466406	hCoV-19/England/201620091/2020	G413A	1
EPI_ISL_475015	hCoV-19/Israel/CVL-n-6142/2020	Q414K	6
EPI_ISL_468154	hCoV-19/Romania/Bucuresti-14658/2020	Q414P	1
EPI_ISL_483716	hCoV-19/Israel/n14288/2020	Q414A	1
EPI_ISL_441591	hCoV-19/England/CAMB-7B7ED/2020	Q414R	10
EPI_ISL_419444	hCoV-19/Wales/PHWC-246F5/2020	Q414G	1
EPI_ISL_475014	hCoV-19/Israel/CVL-n-5999/2020	T415S	2
EPI_ISL_429522	hCoV-19/Denmark/ALAB-SSI424A/2020	T415I	1
EPI_ISL_474996	hCoV-19/Israel/CVL-n-7169/2020	T415P	1
EPI_ISL_475016	hCoV-19/Israel/CVL-n-10253/2020	K417R	1
EPI_ISL_449708	hCoV-19/England/LOND-D564E/2020	K417N	6
EPI_ISL_455568	hCoV-19/USA/IA-GMF-02699/2020	I418V	1
EPI_ISL_541681	hCoV-19/India/MH-NIV-101459/2020	A419S	2
EPI_ISL_477968	hCoV-19/Scotland/CVR2558/2020	A419R	1
EPI_ISL_542745	hCoV-19/USA/TX-HMH-1483/2020	A419V	1
EPI_ISL_480330	hCoV-19/England/NORW-E702D/2020	K424L	1
EPI_ISL_475732	hCoV-19/USA/UT-04043/2020	P426L	1
EPI_ISL_548750	hCoV-19/Canada/ON-PHL-20-00075/2020	P426T	1
EPI_ISL_516877	hCoV-19/England/LOND-125FD9D/2020	D427Y	3
EPI_ISL_515888	hCoV-19/South Africa/KRISP-K001405/2020	D427N	1
EPI_ISL_461431	hCoV-19/USA/WA-UW-4754/2020	D428G	1
EPI_ISL_509422	hCoV-19/Italy/UN-IZSM-32790-1-2/2020	D428I	1
EPI_ISL_450510	hCoV-19/Lebanon/S3_760/2020	F429L	1
EPI_ISL_547877	hCoV-19/India/TG-NIV-906/2020	F429I	1
EPI_ISL_450510	hCoV-19/Lebanon/S3_760/2020	T430A	2
EPI_ISL_479561	hCoV-19/India/MH-NIV-65281/2020	T430N	1
EPI_ISL_551807	hCoV-19/England/ALDP-678A96/2020	T430I	1
EPI_ISL_450510	hCoV-19/Lebanon/S3_760/2020	G431W	1
EPI_ISL_479561	hCoV-19/India/MH-NIV-65281/2020	G431S	1
EPI_ISL_450510	hCoV-19/Lebanon/S3_760/2020	C432N	1
EPI_ISL_547877	hCoV-19/India/TG-NIV-906/2020	C432R	1
EPI_ISL_454932	hCoV-19/Wuhan/HB-WH2-166/2020	C432F	1
EPI_ISL_463059	hCoV-19/India/OR-ILSCV18287/2020	V433A	1
EPI_ISL_541709	hCoV-19/India/MH-NIV-159293/2020	V433N	1
EPI_ISL_429690	hCoV-19/Brazil/MG-CV34/2020	I434M	1
EPI_ISL_450510	hCoV-19/Lebanon/S3_760/2020	I434L	1
EPI_ISL_424362	hCoV-19/India/UN-1135/2020	I434K	1
EPI_ISL_413602	hCoV-19/Finland/FIN03032020A/2020	A435S	3
EPI_ISL_536564	hCoV-19/Peru/LAM-INS-171/2020	N437S	2
EPI_ISL_568498	hCoV-19/Iran/K1r-64/2020	N437I	1
EPI_ISL_425684	hCoV-19/Scotland/CVR140/2020	N439K	1346
EPI_ISL_477963	hCoV-19/Scotland/CVR2533/2020	N439S	1
EPI_ISL_450523	hCoV-19/Latvia/023/2020	N440K	14
EPI_ISL_477963	hCoV-19/Scotland/CVR2533/2020	N440T	2
EPI_ISL_536120	hCoV-19/Canada/QC-LSPQ-L00236212/2020	L441F	1
EPI_ISL_480948	hCoV-19/USA/FL-BPHL-0297/2020	L441I	1
EPI_ISL_477963	hCoV-19/Scotland/CVR2533/2020	L441E	1
EPI_ISL_413752	hCoV-19/China/WF0023/2020	D442H	1
EPI_ISL_477963	hCoV-19/Scotland/CVR2533/2020	D442I	1
EPI_ISL_477963	hCoV-19/Scotland/CVR2533/2020	S443Y	1
EPI_ISL_427407	hCoV-19/Qatar/QA12/2020	-444V	1
EPI_ISL_427407	hCoV-19/Qatar/QA12/2020	-444G	1
EPI_ISL_559674	hCoV-19/England/MILK-4822C0/2020	K444N	7
EPI_ISL_444976	hCoV-19/Spain/CT-HUVH-VH7773/2020	K444R	7
EPI_ISL_456437	hCoV-19/Australia/VIC1437/2020	-444Y	1
EPI_ISL_477963	hCoV-19/Scotland/CVR2533/2020	K444Q	1
EPI_ISL_455432	hCoV-19/Mexico/DUR-InDRE-09/2020	V445A	4
EPI_ISL_524473	hCoV-19/Peru/LIM-INS-060/2020	V445F	1
EPI_ISL_466082	hCoV-19/England/20149001204/2020	V445I	3
EPI_ISL_426639	hCoV-19/Australia/VIC329/2020	G446V	23
EPI_ISL_440772	hCoV-19/England/BRIS-122517/2020	G446S	5
EPI_ISL_488125	hCoV-19/England/NORT-29DBC9/2020	G446A	1
EPI_ISL_568489	hCoV-19/Iran/K1r-62/2020	N448K	2
EPI_ISL_417919	hCoV-19/Malaysia/186197/2020	Y449N	1
EPI_ISL_578197	hCoV-19/Spain/RI-ISCIII-201566/2020	Y449F	1
EPI_ISL_533204	hCoV-19/England/QEUH-76CAB2/2020	N450D	3
EPI_ISL_547877	hCoV-19/India/TG-NIV-906/2020	N450K	4
EPI_ISL_509415	hCoV-19/Turkey/ACUTG-4/2020	N450S	2
EPI_ISL_547877	hCoV-19/India/TG-NIV-906/2020	Y451F	1
EPI_ISL_547877	hCoV-19/India/TG-NIV-906/2020	L452M	9
EPI_ISL_539532	hCoV-19/Spain/CN-ISCIII-201810/2020	L452Q	3
EPI_ISL_429311	hCoV-19/Denmark/ALAB-HH65/2020	L452R	3
EPI_ISL_523391	hCoV-19/Netherlands/NB-EMC-269/2020	Y453F	10
EPI_ISL_519961	hCoV-19/Australia/VIC5196/2020	L455F	27
EPI_ISL_456437	hCoV-19/Australia/VIC1437/2020	L455R	1
EPI_ISL_497968	hCoV-19/South Korea/KCDC2067/2020	F456L	3
EPI_ISL_568483	hCoV-19/Iran/K1r-4/2020	R457K	2
EPI_ISL_568499	hCoV-19/Iran/K1r-65/2020	R457S	1
EPI_ISL_456437	hCoV-19/Australia/VIC1437/2020	R457F	1
EPI_ISL_514285	hCoV-19/Israel/CVL-n26112/2020	R457T	1
EPI_ISL_486275	hCoV-19/USA/CA-CZB-2023/2020	K458Q	1
EPI_ISL_419231	hCoV-19/Hong Kong/HKPU63-1402/2020	K458N	1
EPI_ISL_456437	hCoV-19/Australia/VIC1437/2020	K458R	1
EPI_ISL_435059	hCoV-19/South Africa/R05475/2020	S459Y	25
EPI_ISL_483551	hCoV-19/Bahrein/BAH-10/2020	S459F	1
EPI_ISL_456437	hCoV-19/Australia/VIC1437/2020	S459K	1
EPI_ISL_430139	hCoV-19/USA/WA-S285/2020	N460T	2
EPI_ISL_467563	hCoV-19/USA/NM-UNM-00136/2020	N460S	3
EPI_ISL_456437	hCoV-19/Australia/VIC1437/2020	L461N	1
EPI_ISL_511624	hCoV-19/Portugal/PT1077/2020	K462N	1
EPI_ISL_456437	hCoV-19/Australia/VIC1437/2020	K462L	1
EPI_ISL_452656	hCoV-19/Spain/PV-IBV-000911/2020	P463S	12
EPI_ISL_464220	hCoV-19/England/20099071904/2020	P463L	2
EPI_ISL_456437	hCoV-19/Australia/VIC1437/2020	P463K	1
EPI_ISL_489744	hCoV-19/USA/FL-BPHL-0335/2020	P463R	1
EPI_ISL_547877	hCoV-19/India/TG-NIV-906/2020	P463H	1
EPI_ISL_568499	hCoV-19/Iran/K1r-65/2020	F464L	1
EPI_ISL_547877	hCoV-19/India/TG-NIV-906/2020	F464C	1
EPI_ISL_514422	hCoV-19/South Africa/LR00154/2020	E465D	1
EPI_ISL_419846	hCoV-19/Australia/VIC149/2020	D467V	1
EPI_ISL_568499	hCoV-19/Iran/K1r-65/2020	D467K	1
EPI_ISL_437324	hCoV-19/Turkey/HSGM-1476/2020	I468V	7
EPI_ISL_419846	hCoV-19/Australia/VIC149/2020	I468F	3
EPI_ISL_419868	hCoV-19/Australia/VIC171/2020	I468T	8
EPI_ISL_540948	hCoV-19/Peru/LIM-UPCH-0065/2020	I468L	2
EPI_ISL_568499	hCoV-19/Iran/K1r-65/2020	S469Q	1
EPI_ISL_469887	hCoV-19/Northern Ireland/NIRE-101569/2020	S469A	1
EPI_ISL_529797	hCoV-19/South Africa/KRISP-K002803/2020	S469P	1
EPI_ISL_500462	hCoV-19/Brazil/PE-IAM103/2020	T470A	12
EPI_ISL_474524	hCoV-19/Wales/PHWC-35AC8/2020	T470I	1
EPI_ISL_568499	hCoV-19/Iran/K1r-65/2020	T470N	3
EPI_ISL_576545	hCoV-19/USA/CA-IGI-0361/2020	E471A	1
EPI_ISL_553110	hCoV-19/England/MILK-9703EB/2020	E471G	3
EPI_ISL_474678	hCoV-19/Wales/PHWC-36520/2020	E471Q	6
EPI_ISL_508226	hCoV-19/India/MH-GA32/2020	E471D	1
EPI_ISL_568499	hCoV-19/Iran/K1r-65/2020	I472N	1
EPI_ISL_418356	hCoV-19/Canada/ON-PHL-6980/2020	I472V	2
EPI_ISL_573365	hCoV-19/England/NORT-2A0D18/2020	Y473F	1
EPI_ISL_542266	hCoV-19/Italy/LOM-UniMI-L314/2020	A475V	18
EPI_ISL_417081	hCoV-19/USA/WA-S28/2020	G476S	24
EPI_ISL_507754	hCoV-19/USA/MI-MDHHS-SC20966/2020	G476A	2
EPI_ISL_579913	hCoV-19/England/QEUH-9E4DB7/2020	G476F	1
EPI_ISL_565034	hCoV-19/Australia/VIC8464/2020	S477N	8162
EPI_ISL_419662	hCoV-19/Austria/CeMM0009/2020	S477G	3
EPI_ISL_498152	hCoV-19/Colombia/MAG-INS-87968/2020	S477I	38
EPI_ISL_448492	hCoV-19/England/OXON-AC8FF/2020	S477R	17
EPI_ISL_507103	hCoV-19/England/LOND-124D4CA/2020	S477T	2
EPI_ISL_520441	hCoV-19/Australia/VIC3706/2020	S477K	1
EPI_ISL_444383	hCoV-19/England/CAMB-1AC1F3/2020	T478I	109
EPI_ISL_485193	hCoV-19/USA/LA-GBCL-26556563/2020	T478A	2
EPI_ISL_490365	hCoV-19/England/LIVE-A1D28/2020	T478K	3
EPI_ISL_525481	hCoV-19/Sri Lanka/CDR-SL7066/2020	T478R	1
EPI_ISL_523395	hCoV-19/Netherlands/NB-EMC-273/2020	P479S	112
EPI_ISL_463284	hCoV-19/USA/LA-BIE-036/2020	P479L	4
EPI_ISL_568482	hCoV-19/Iran/K1r-1/2020	C480W	1
EPI_ISL_545991	hCoV-19/USA/TX-HMH-6431/2020	C480F	1
EPI_ISL_537218	hCoV-19/England/SHEF-10B2BFA/2020	N481D	13
EPI_ISL_419773	hCoV-19/Australia/VIC61/2020	N481H	1
EPI_ISL_446565	hCoV-19/Wales/PHWC-31D96/2020	G482S	4
EPI_ISL_417160	hCoV-19/USA/WA-S107/2020	V483A	47
EPI_ISL_436381	hCoV-19/Spain/VC-FISABIO-286/2020	V483F	29
EPI_ISL_572508	hCoV-19/England/NOTT-113995/2020	V483L	2
EPI_ISL_425319	hCoV-19/England/CAMB-74650/2020	V483I	3
EPI_ISL_494618	hCoV-19/USA/CA-ALSR-1462/2020	E484Q	21
EPI_ISL_528300	hCoV-19/Switzerland/BL-UHB-42201557/2020	E484K	15
EPI_ISL_455588	hCoV-19/Thailand/Trang_5008/2020	E484D	3
EPI_ISL_578200	hCoV-19/Spain/RI-ISCIII-201573/2020	E484A	4
EPI_ISL_528438	hCoV-19/England/20342000104/2020	E484R	1
EPI_ISL_456495	hCoV-19/Australia/VIC1575/2020	G485R	38
EPI_ISL_568488	hCoV-19/Iran/K1r-19/2020	G485S	2
EPI_ISL_577868	hCoV-19/Netherlands/un-EMC-772/2020	F486L	12
EPI_ISL_568496	hCoV-19/Iran/K1r-32/2020	N487K	1
EPI_ISL_568497	hCoV-19/Iran/K1r-54/2020	N487H	1
EPI_ISL_568482	hCoV-19/Iran/K1r-1/2020	C488W	1
EPI_ISL_552392	hCoV-19/England/MILK-99469D/2020	Y489H	1
EPI_ISL_427042	hCoV-19/Australia/VIC766/2020	F490L	7
EPI_ISL_442625	hCoV-19/England/BRIS-12321F/2020	F490S	9
EPI_ISL_419737	hCoV-19/Australia/VIC18/2020	P491R	1
EPI_ISL_454299	hCoV-19/Portugal/PT0576/2020	P491S	1
EPI_ISL_417920	hCoV-19/Malaysia/190300/2020	P491L	2
EPI_ISL_547877	hCoV-19/India/TG-NIV-906/2020	P491H	1
EPI_ISL_578634	hCoV-19/USA/WI-WSLH-200493/2020	Q493L	8
EPI_ISL_470150	hCoV-19/England/CAMB-1AB68C/2020	Q493R	1
EPI_ISL_421957	hCoV-19/England/20144067504/2020	S494P	41
EPI_ISL_468276	hCoV-19/Switzerland/TI-ETHZ-120203/2020	S494L	4
EPI_ISL_569549	hCoV-19/France/IHU-0494/2020	S494A	1
EPI_ISL_521450	hCoV-19/Australia/VIC7169/2020	Y495F	1
EPI_ISL_543837	hCoV-19/USA/TX-HMH-2867/2020	Y495S	1
EPI_ISL_429783	hCoV-19/Luxembourg/LNS9207105/2020	Y495N	1
EPI_ISL_487294	hCoV-19/South Africa/KRISP-0310/2020	G496C	1
EPI_ISL_511424	hCoV-19/Portugal/PT1465/2020	F497L	1
EPI_ISL_547877	hCoV-19/India/TG-NIV-906/2020	F497I	1
EPI_ISL_568496	hCoV-19/Iran/K1r-32/2020	Q498P	1
EPI_ISL_488037	hCoV-19/England/NORT-2960D0/2020	P499S	1
EPI_ISL_515040	hCoV-19/South Korea/KCDC2638/2020	P499R	1
EPI_ISL_482768	hCoV-19/Egypt/MASRI-022/2020	P499H	1
EPI_ISL_465965	hCoV-19/England/20142136304/2020	T500I	1
EPI_ISL_568498	hCoV-19/Iran/K1r-64/2020	T500P	1
EPI_ISL_519331	hCoV-19/Australia/VIC4965/2020	N501Y	53
EPI_ISL_528950	hCoV-19/England/20166019404/2020	N501S	2
EPI_ISL_542355	hCoV-19/Italy/LOM-UniMI-L436/2020	N501T	2
EPI_ISL_541732	hCoV-19/India/MH-NIV-60205/2020	G502R	1
EPI_ISL_465400	hCoV-19/England/20174040004/2020	G502D	1
EPI_ISL_466306	hCoV-19/England/20156036504/2020	G502C	1
EPI_ISL_568482	hCoV-19/Iran/K1r-1/2020	V503L	2
EPI_ISL_489589	hCoV-19/Scotland/GCVR-171485/2020	V503I	2
EPI_ISL_528221	hCoV-19/Switzerland/BS-UHB-42198574/2020	V503F	4
EPI_ISL_454535	hCoV-19/India/MH-NIV-5097/2020	G504V	1
EPI_ISL_469001	hCoV-19/Spain/IB-IBV-2512/2020	G504D	2
EPI_ISL_542366	hCoV-19/Italy/LOM-UniMI-L448/2020	G504N	1
EPI_ISL_570174	hCoV-19/USA/WA-UW-7188/2020	Y505W	18
EPI_ISL_465212	hCoV-19/England/20169021604/2020	Y505H	1
EPI_ISL_522406	hCoV-19/Dominican Republic/ICGEB-UNIBE024/2020	Y505E	1
EPI_ISL_570174	hCoV-19/USA/WA-UW-7188/2020	Q506K	14
EPI_ISL_568482	hCoV-19/Iran/K1r-1/2020	Q506P	1
EPI_ISL_475043	hCoV-19/India/GJ-GBRC213a/2020	Q506H	1
EPI_ISL_475044	hCoV-19/India/GJ-GBRC213b/2020	P507H	1
EPI_ISL_475043	hCoV-19/India/GJ-GBRC213a/2020	P507S	1
EPI_ISL_416507	hCoV-19/France/B2340/2020	Y508H	10
EPI_ISL_475043	hCoV-19/India/GJ-GBRC213a/2020	Y508N	2
EPI_ISL_568495	hCoV-19/Iran/K1r-29/2020	Y508S	1
EPI_ISL_568483	hCoV-19/Iran/K1r-4/2020	R509T	1
EPI_ISL_419222	hCoV-19/Hong Kong/HKPU48-0202/2020	R509K	1
EPI_ISL_419222	hCoV-19/Hong Kong/HKPU48-0202/2020	V510L	1
EPI_ISL_568488	hCoV-19/Iran/K1r-19/2020	V510E	1
EPI_ISL_521337	hCoV-19/Australia/VIC6571/2020	V512P	1
EPI_ISL_525021	hCoV-19/USA/UT-UPHL-2008915/2020	L513F	3
EPI_ISL_525470	hCoV-19/Dominican Republic/ICGEB_UNIBE032.8/2020	L513R	2
EPI_ISL_522406	hCoV-19/Dominican Republic/ICGEB-UNIBE024/2020	S514A	1
EPI_ISL_466489	hCoV-19/England/20164086704/2020	S514F	3
EPI_ISL_521337	hCoV-19/Australia/VIC6571/2020	S514Q	1
EPI_ISL_492013	hCoV-19/Oman/205040276/2020	S514Y	1
EPI_ISL_522406	hCoV-19/Dominican Republic/ICGEB-UNIBE024/2020	F515V	1
EPI_ISL_511750	hCoV-19/Portugal/PT1207/2020	F515L	1
EPI_ISL_521337	hCoV-19/Australia/VIC6571/2020	F515S	1
EPI_ISL_427407	hCoV-19/Qatar/QA12/2020	E516L	1
EPI_ISL_418652	hCoV-19/Belgium/ULG-9641/2020	E516Q	4
EPI_ISL_448347	hCoV-19/England/NORW-E99F3/2020	E516V	1
EPI_ISL_521337	hCoV-19/Australia/VIC6571/2020	E516Y	1
EPI_ISL_521337	hCoV-19/Australia/VIC6571/2020	L517G	1
EPI_ISL_474849	hCoV-19/Spain/CM-IBV-003902/2020	L517F	2
EPI_ISL_427407	hCoV-19/Qatar/QA12/2020	L518A	1
EPI_ISL_529206	hCoV-19/USA/UT-UPHL-01685/2020	L518I	4
EPI_ISL_521337	hCoV-19/Australia/VIC6571/2020	L518F	1
EPI_ISL_568498	hCoV-19/Iran/K1r-64/2020	H519N	2
EPI_ISL_418944	hCoV-19/USA/WA-UW378/2020	H519Q	5
EPI_ISL_452352	hCoV-19/Beijing/DT-travelIT01/2020	H519P	1
EPI_ISL_418782	hCoV-19/USA/WA-NH13/2020	A520S	118
EPI_ISL_529206	hCoV-19/USA/UT-UPHL-01685/2020	A520E	1
EPI_ISL_444513	hCoV-19/Canada/QC_AD3/2020	A520V	5
EPI_ISL_521337	hCoV-19/Australia/VIC6571/2020	A520P	1
EPI_ISL_427104	hCoV-19/Australia/VIC844/2020	A520T	1
EPI_ISL_467640	hCoV-19/USA/NM-UNM-00099/2020	P521R	16
EPI_ISL_537409	hCoV-19/Spain/RI-IBV-99005866/2020	P521L	2
EPI_ISL_433854	hCoV-19/England/CAMB-7AC2B/2020	P521S	8
EPI_ISL_522406	hCoV-19/Dominican Republic/ICGEB-UNIBE024/2020	P521Q	1
EPI_ISL_539551	hCoV-19/Spain/CT-ISCIII-202050/2020	P521T	2
EPI_ISL_525539	hCoV-19/France/ARA10259/2020	A522V	88
EPI_ISL_579261	hCoV-19/New Zealand/20VR2507/2020	A522S	48
EPI_ISL_465603	hCoV-19/England/20192094001/2020	A522P	2
EPI_ISL_521337	hCoV-19/Australia/VIC6571/2020	A522N	1
EPI_ISL_536708	hCoV-19/USA/WI-UW-1337/2020	A522G	3
EPI_ISL_451148	hCoV-19/Australia/SAP154/2020	T523N	1
EPI_ISL_521337	hCoV-19/Australia/VIC6571/2020	T523G	1
EPI_ISL_426681	hCoV-19/Australia/VIC374/2020	V524L	1
EPI_ISL_568495	hCoV-19/Iran/K1r-29/2020	C525W	1
EPI_ISL_542839	hCoV-19/USA/TX-HMH-1788/2020	K528R	2
EPI_ISL_562433	hCoV-19/Australia/VIC8151/2020	K528N	1
EPI_ISL_577937	hCoV-19/Netherlands/ZH-EMC-508/2020	K528E	1
EPI_ISL_454393	hCoV-19/USA/PA-MGEL119/2020	K529R	33
EPI_ISL_458872	hCoV-19/England/BRIS-128F04/2020	K529M	6
EPI_ISL_447591	hCoV-19/Taiwan/TSGH-32/2020	K529N	4
EPI_ISL_460424	hCoV-19/USA/MA-MGH-00556/2020	K529T	1
EPI_ISL_427189	hCoV-19/USA/WA-UW-3839/2020	K529E	1
EPI_ISL_548947	hCoV-19/Iran/K1r-3/2020	S530T	2
EPI_ISL_568479	hCoV-19/Iran/K1r-76/2020	S530F	1
EPI_ISL_568479	hCoV-19/Iran/K1r-76/2020	T531N	1
EPI_ISL_475586	hCoV-19/USA/CA-CSMC110/2020	N532K	1
EPI_ISL_568495	hCoV-19/Iran/K1r-29/2020	N532Y	1
EPI_ISL_479128	hCoV-19/England/OXON-B2207/2020	L533V	1
EPI_ISL_548947	hCoV-19/Iran/K1r-3/2020	L533K	2
EPI_ISL_568484	hCoV-19/Iran/K1r-6/2020	V534G	2
EPI_ISL_459955	hCoV-19/Malaysia/IMR_WC2665/2020	V534I	5
EPI_ISL_514312	hCoV-19/Israel/CVL-n14276/2020	K535L	2
EPI_ISL_568496	hCoV-19/Iran/K1r-32/2020	K535V	2
EPI_ISL_568509	hCoV-19/Iran/K1r-126/2020	K535I	1
EPI_ISL_568504	hCoV-19/Iran/K1r-124/2020	N536K	2
EPI_ISL_512142	hCoV-19/USA/AK-PHL489/2020	N536T	1
EPI_ISL_478410	hCoV-19/England/LOND-D5DD0/2020	C538M	1
EPI_ISL_418738	hCoV-19/England/20124100602/2020	C538Q	1
EPI_ISL_568479	hCoV-19/Iran/K1r-76/2020	C538S	1
EPI_ISL_478410	hCoV-19/England/LOND-D5DD0/2020	V539C	1
EPI_ISL_418738	hCoV-19/England/20124100602/2020	V539A	1
EPI_ISL_568479	hCoV-19/Iran/K1r-76/2020	V539F	1
EPI_ISL_568495	hCoV-19/Iran/K1r-29/2020	V539G	1
EPI_ISL_418738	hCoV-19/England/20124100602/2020	N540Q	2
EPI_ISL_568488	hCoV-19/Iran/K1r-19/2020	N540K	1
EPI_ISL_418738	hCoV-19/England/20124100602/2020	F541V	1
EPI_ISL_478410	hCoV-19/England/LOND-D5DD0/2020	N542Q	1
EPI_ISL_418738	hCoV-19/England/20124100602/2020	N542F	1
EPI_ISL_418738	hCoV-19/England/20124100602/2020	F543L	2
EPI_ISL_478410	hCoV-19/England/LOND-D5DD0/2020	N544Q	1
EPI_ISL_577606	hCoV-19/Iran/SA-Isf-51/2020	N544T	1
EPI_ISL_418738	hCoV-19/England/20124100602/2020	N544L	1
EPI_ISL_478410	hCoV-19/England/LOND-D5DD0/2020	G545W	1
EPI_ISL_418738	hCoV-19/England/20124100602/2020	G545S	2
EPI_ISL_516910	hCoV-19/Israel/CVL1610/2020	G545V	1
EPI_ISL_478410	hCoV-19/England/LOND-D5DD0/2020	L546F	1
EPI_ISL_417070	hCoV-19/USA/WA-S17/2020	T547I	26
EPI_ISL_440715	hCoV-19/England/BRIS-122C30/2020	T547K	7
EPI_ISL_478410	hCoV-19/England/LOND-D5DD0/2020	T547N	1
EPI_ISL_559410	hCoV-19/England/ALDP-4A29A7/2020	T549A	80
EPI_ISL_422312	hCoV-19/Wales/PHWC-26505/2020	T549I	10
EPI_ISL_490628	hCoV-19/England/SHEF-CDF6C/2020	L552F	4
EPI_ISL_454989	hCoV-19/Wuhan/HB-WHCM-104/2020	T553I	12
EPI_ISL_447733	hCoV-19/France/IDF-40002VJ/2020	T553N	2
EPI_ISL_524430	hCoV-19/USA/NC-200414/2020	E554D	60
EPI_ISL_476137	hCoV-19/Sweden/20-51681/2020	E554V	3
EPI_ISL_508156	hCoV-19/India/UT-AR1/2020	E554Q	4
EPI_ISL_466615	hCoV-19/England/20168037604/2020	E554G	4
EPI_ISL_476173	hCoV-19/Brazil/SP-L10-CD143/2020	E554A	1
EPI_ISL_510548	hCoV-19/South Korea/KCDC2209/2020	E554K	1
[truncated: 1,897 more rows]
